# Supplementary material for: Transcriptomics of receptive endometrium in women with sonographic features of adenomyosis
Source: Reprod Biol Endocrinol. 2022 Jan 3;20:2. doi: 10.1186/s12958-021-00871-5 (PMC8722101; doi:10.1186/s12958-021-00871-5)
Supplement: Supplementary file 1 — Additional file 1. [file 12958_2021_871_MOESM1_ESM.xlsx]

## Sheet: Adenomyosis_literatura
Gene
AKR1B10
ATP12A
ATP1A2
C15orf62
C3orf33
CACNA1E
CDKN3
CHD5
CLDN4
COL11A1
COL8A1
CYP3A7
ERCC6L
FNDC1
GPR78
HOXA10
IL10
ITGB3
KCNA4
KLF12
LIF
LIFR
LIPH
LTF
MB
MIR21
MMP20
NR4A1
PSG6
SCGB2A2
SPC25
SPINK2
SPP1
SST
STAT3
SULT1E1
TBX15
TCN1
TMEM190
TMPRSS11B
TUBAL3
ZNF295-AS1

## Sheet: Endometriosis_literature
Gene
ABCB11
ABCC3
ACKR1
ACO2
ADGRF1
AFF4
AGT
AIMP1
ALPI
AMY1A
AMY2A
AMY2B
ANXA2
ANXA5
AOC1
ATF3
BST2
C1QA
C1QTNF6
CA1
CA12
CASP5
CCBE1
CCL3
CCL3L1
CCL3L3
CCL8
CCN1
CCT8
CDA
CDK5R1
CELF1
COL12A1
CORO1B
CRABP1
CRISP3
CST7
CTSW
CWH43
CXCL2
CYP3A5
DDIT4L
DDX17
DEPP1
DLG5
DNAJC3
DST
EDNRB
EGR1
EGR2
EGR3
EIF1
EIF4A1
EIF4A2
ENPP3
FMN2
FOS
FOSB
GALP
GSN
GUCY1B1
GZMA
HACD1
HOXA9
HPCAL4
HSP90B1
IFNA21
IL6
IMMT
JUNB
KCNK2
KRIT1
KRT18
KRT5
KRTAP19-2
LAMA3
LCK
LONRF2
LPP
LRRD1
LTB4R2
LUZP1
MALL
MAP4
MAPK8
MET
MIR135A1
MIR138-1
MIR138-2
MIR1915
MIR194-2
MIR196A1
MIR196A2
MIR219B
MIR22
MIR26B
MIR3196
MIR339
MIR365B
MIR3686
MIR374B
MIR4251
MIR4252
MIR4254
MIR4425
MIR4723
MIR505
MIR542
MIR548AA2
MIR548AP
MIR548T
MIR5585
MIR921
MMP26
MUC7
MYL12A
NCR1
NEAT1
NFAT5
NR4A1
NR4A3
PAX8
PCSK5
PCYOX1
PDHB
PER1
PITX1
PLEK
PLEKHA2
POMZP3
PRDX6
PRIM2
PRRC2C
PTAFR
RAB9BP1
RBBP4
RGS1
RIF1
RIN1
RNF150
RNH1
RSRP1
S100A3
S100A8
SAP30L
SCG2
SCGB2A2
SEMA3C
SERPINB8
SHB
SLA
SLC15A4
SLC1A1
SLC44A2
SMG1
SOCS3
SON
SP3P
TAF6L
TGFB3
THRAP3
TRIM15
TRPM6
TUBA1C
VDAC1P1
VEGFA
VHL
VIM
YBX1
YBX1P2
YWHAE
ZFP36
ZIC2

## Sheet: Healthy uterus_literature
Gene
ABCC3
ACADSB
ADAMTS1
ALPL
AMIGO2
ANG
ANO1
ANXA2
ANXA4
AOX1
APOD
ARG2
ARID5B
ASPM
ATP1B1
ATP6V0E2
ATP6V1A
BARD1
BCL6
BUB1B
C1R
C4BPA
CAPN6
CATSPERB
CCNB2
CDA
CDC20
CDK1
CENPE
CEP55
CFD
CLDN4
CLU
COL16A1
COMP
CP
CRABP2
CSRP2
CTNNA2
CXCL13
CXCL14
DDX52
DEFB1
DEPP1
DEPTOR
DKK1
DLGAP5
DPP4
DYNLT3
ECI2
ECM1
EDN3
EDNRB
EFNA1
ENPEP
EPHB3
FANCI
FOSL2
FXYD2
G0S2
GABARAPL1
GADD45A
GALNT12
GALNT4
GAS1
GAST
GBP2
GDF15
GPX3
GREM2
HABP2
HEY2
HLA-DOB
HPSE
ID4
IDO1
IL15
IMPA2
KCNG1
KIF11
KIF20A
KIF4A
KMO
KRT7
LAMB3
LIF
LMCD1
LMOD1
LRRC17
LYPD3
MAOA
MAP2K6
MFAP2
MFAP5
MMP26
MPPED2
MSX1
MT1G
MT1H
MT2A
MTCL1
NDC80
NDRG1
NDRG2
NNMT
NRG2
OLFM1
OLFM4
PAEP
PAQR4
PBK
PENK
PLA1A
PLAAT3
PLAAT4
PMEPA1
POLD4
POSTN
PRC1
PRKCQ
PRR15L
PRUNE2
PTPRR
RASSF2
RETREG1
RNASE4
RPRM
S100A1
S100A4
S100P
SCGB2A2
SERPINA5
SERPING1
SFRP4
SLC1A1
SNX10
SOD2
SORD
SOX17
SPDEF
SPP1
SYNE2
TACC3
TAGLN
TBC1D2
TCN1
THBD
TMSB15A
TOP2A
TRH
TSPAN8

## Sheet: Adenomyosis_DEGs from RNA-seq
Gene
TAS2R43
SCGB2A2
DLX3
LINC00645
ODAM
RAET1G
HORMAD1
AZGP1
MICA
UPK1B
OR1Q1
RBP7
DEFB1
APOM
ATOH8
DEFB109A
CUTALP
SYN3
OR1J4
FOXD4L4
NYAP1
LOC642846
VSIG2
AMH
LINC00861
TMPRSS13
PDCD1
MIR3124
TRGC2
GZMK
ADAMTSL2
TRPC5
CCDC168
LIMS3-LOC440895
NECTIN4
MMP23A
ABHD12B
FAM138B
GLCCI1-DT
LINC00649
HSD17B3
MFSD4A-AS1
ZP1
PTGER1
ANGPTL5
MOCOS
CEP44
DNM1P46
DNAH5
PRSS30P
ADAMTS17
RASGEF1B
HSD17B2
ANKRD40CL
ZNF600
LCK
S1PR4
PROZ
TCAP
IRF6
ANKRD53
SGSM1
MIR151A
SLC26A8
ZNF578
FAM90A25P
BMP8B
H3-4
HYAL3
ALK
LOC400464
CHMP4C
ARSA
CNKSR3
C3orf52
SYNE3
ANOS1
LINC00921
RASGRP4
HTATIP2
RASEF
NGEF
ADAMTS5
ZNF486
TGM4
CDHR1
PRSS16
LINC02102
GABARAPL1
ZC3HAV1
INTS6-AS1
GABRR2
ZNF552
HSBP1L1
MFSD4A
ST7-AS1
TOP1P1
MPZL3
SH3GLB2
ANKRD18A
CCDC152
SERHL2
SLC43A2
CARD16
ABCA1
PDLIM5
LTBP2
EPOR
CACFD1
CD200
LTB4R
CD101
GSTZ1
TST
C5orf63
MPST
CERNA1
AGTPBP1
WDR82
RFLNB
ACSS2
IMPG2
PIK3CB
ZBTB11-AS1
SPTLC3
RNF19B
LINC00598
WDR91
DTX4
HEXA
HERC2P3
DND1
ABHD15
LOC541473
UBE2H
PNPLA8
MAGI3
RALBP1
QRICH2
TRMT10C
MIGA2
NPC1
ARAP2
ATP6V0E1
JOSD1
PPTC7
IL10RB
ATP2B1
CYREN
STXBP1
FAM131A
DCBLD1
SH3BP5-AS1
PINK1
AP5B1
SFT2D2
HPS6
LYST
TAOK1
ZNF234
ZNF417
MYLIP
ABITRAM
SIDT2
SNX25
SMYD2
ZNF267
APP
SMARCE1
PCNX2
GSTO1
PARP10
CCDC82
MSI2
UBE2E2
UBA7
MRPL1
IFI35
RBL1
SOCS2
RBPMS
CMC1
MTMR9LP
CPSF1
ADGRF3
DHX58
TMEM150C
B9D1
PPIC
PALLD
PDCD2L
EPM2A
EIF2AK2
LMO4
COL4A6
LY6E
ACOT7
TRIM14
RHOJ
FAM133CP
FAT1
CRYL1
CPVL
CDH24
GNAI1
SAMD9L
CARD10
RNF113B
CADM4
CD109
SLC15A3
CISD1
RFX2
TRIM22
PCDHA9
KRT7
ABCA17P
GRIN3A
YBEY
PXYLP1
COL21A1
KDM7A-DT
SETD9
RORB
SOCS2-AS1
PTPRVP
ATP1B2
BUB1B
GOLGA8T
PDE3A
CD209
CDH6
STAT1
FGD2
RUNDC3A
NPNT
PLS1
HERC2P2
FGFR4
ADAMTSL1
ALPK3
PLXNB3
RTP4
IFITM1
ADGRL4
ACP5
RNASE6
BICC1
SUSD2
C9orf116
INKA1
CEACAM19
STK32B
DCDC2
RGL1
PPM1J
SLC46A3
CLEC7A
KCTD14
AK5
CYBB
LOC729970
LOC100134317
MIR548S
MYO7B
FGL2
SPEG
RNF144A-AS1
PPP1R27
SCAMP5
SOD3
FAM81A
MLKL
SKA3
SLC2A3
RAB39A
POTEJ
PLEKHA6
MCF2L-AS1
LAMP3
TNNI1
BGN
RNASE1
ISG15
LINC00958
FAT2
LOC644135
ZNF215
MIR181A2
FAM86B3P
CYGB
GBGT1
MYH11
SCIN
FCGR1CP
MALRD1
XG
FSD1
RELN
CCER2
SLC7A11-AS1
TMEM71
HBB
TBXAS1
C12orf75
GNRHR
CDH15
FOXC1
HTR1D
ANO4
ULK4P3
PPARGC1A
TMPRSS3
SLC7A11
FUT3
ATP2C2
ERN2
GNG10
BCRP3
PLEKHS1
SLC14A1
IHH
OAS3
THSD7A
BST2
KLHL14
SELL
WFDC1
NOSTRIN
ERC2
RGS7BP
IFIT1
CCDC198
RASL10A
CD1C
MX1
ZDHHC8P1
TCEAL5
MUC13
TLR10
PDE1C
COL26A1
AMIGO1
TRPM8
ACVR1C
KAAG1
SHISA3
CHRNA7
ASAH2
TMEM119
DOK5
OAS2
CES5AP1
SLC2A5
ANKS1B
LOC200772
LIPH
MYOM3
TMPRSS11D
SIGLEC5
OGDHL
FILIP1
CNTNAP3B
TSPAN33
MRPS30-DT
SLC4A10
SOHLH2
PLG
IFI44L
FLJ22447
SEMA3E
TSPAN8
CHL1
CNTNAP3
CADM3-AS1
MUC5B
PTPRZ1
KLK10
CES1P1
DRAIC
TMEM252
CYP4F30P
