# Supplementary material for: Transcriptomics of receptive endometrium in women with sonographic features of adenomyosis
Source: Reprod Biol Endocrinol. 2022 Jan 3;20:2. doi: 10.1186/s12958-021-00871-5 (PMC8722101; doi:10.1186/s12958-021-00871-5)
Supplement: Supplementary file 2 — Additional file 2. [file 12958_2021_871_MOESM2_ESM.xlsx]

## Sheet: 909DEGs
ENTREZ ID	HGNC SYMBOL	LOCUS TYPE	GENE NAME	logFC	CI.L	CI.R	AveExpr	t	P.Value	adj.P.Val	B
145837	DRAIC	lncRNA	downregulated RNA in cancer, inhibitor of cell invasion and migration	-1.93479	-3.77834	-0.0912298	0.595724	-2.18281	0.0405724	0.840226	-4.33932
100132708	CYP4F30P	pseudogene	cytochrome P450 family 4 subfamily F member 30, pseudogene	-1.79839	-2.91862	-0.678161	0.0750381	-3.339	0.00311941	0.840226	-4.10382
55816	DOK5	mRNA	docking protein 5	-1.70987	-3.1607	-0.259034	0.521158	-2.45123	0.0230989	0.840226	-4.27078
3209	HOXA13	mRNA	homeobox A13	-1.62659	-3.13984	-0.113342	1.51691	-2.23567	0.0363863	0.840226	-4.23693
5803	PTPRZ1	mRNA	protein tyrosine phosphatase receptor type Z1	-1.59117	-2.66314	-0.519204	-0.483956	-3.08727	0.00559397	0.840226	-4.22669
1591	CYP24A1	mRNA	cytochrome P450 family 24 subfamily A member 1	-1.5671	-2.95085	-0.183348	1.1626	-2.35547	0.0283213	0.840226	-4.23281
10752	CHL1	mRNA	cell adhesion molecule L1 like	-1.44814	-2.62511	-0.271175	0.516242	-2.55909	0.0182966	0.840226	-4.23906
389602	LOC389602	unmapped	uncharacterized LOC389602	-1.42822	-2.85033	-0.00610858	-1.83813	-2.08882	0.0491096	0.840226	-4.46648
22885	ABLIM3	mRNA	actin binding LIM protein family member 3	-1.4231	-2.57124	-0.274952	3.81481	-2.57797	0.0175592	0.840226	-3.71613
5655	KLK10	mRNA	kallikrein related peptidase 10	-1.3842	-2.18093	-0.587473	0.868124	-3.6135	0.00163491	0.840226	-3.87974
440905	FAR2P1	pseudogene	fatty acyl-CoA reductase 2 pseudogene 1	-1.30324	-2.51766	-0.0888302	1.93385	-2.23202	0.036662	0.840226	-4.18874
6402	SELL	mRNA	selectin L	-1.17986	-1.94688	-0.41284	-0.120933	-3.19936	0.00431811	0.840226	-4.15528
200772	UICLM	lncRNA	up-regulated in colorectal cancer liver metastasis	-1.13052	-1.74085	-0.520198	-0.718946	-3.85263	0.000926505	0.840226	-4.11086
56667	MUC13	mRNA	mucin 13, cell surface associated	-1.12215	-1.71907	-0.52524	3.22025	-3.91003	0.000808051	0.840226	-2.99868
728577	CNTNAP3B	mRNA	contactin associated protein family member 3B	-1.10959	-2.11574	-0.103433	1.87838	-2.2937	0.032248	0.840226	-4.16814
79937	CNTNAP3	mRNA	contactin associated protein family member 3	-1.10643	-1.89144	-0.321433	0.653391	-2.93153	0.00798539	0.840226	-4.11295
200879	LIPH	mRNA	lipase H	-1.09638	-1.74424	-0.448525	-0.0962214	-3.51984	0.00203989	0.840226	-4.08016
10964	IFI44L	mRNA	interferon induced protein 44 like	-1.06644	-1.95325	-0.179637	2.77325	-2.5012	0.0207439	0.840226	-3.94125
27145	FILIP1	mRNA	filamin A interacting protein 1	-1.06489	-2.11933	-0.0104487	3.5051	-2.1005	0.0479675	0.840226	-4.07309
64699	TMPRSS3	mRNA	transmembrane serine protease 3	-1.05514	-1.65176	-0.458528	0.334858	-3.67838	0.00140198	0.840226	-3.96764
9723	SEMA3E	mRNA	semaphorin 3E	-1.03974	-1.57857	-0.500897	1.31644	-4.01332	0.000631574	0.840226	-3.63562
5649	RELN	mRNA	reelin	-1.02789	-1.58404	-0.471733	2.33666	-3.84405	0.000945623	0.840226	-3.36972
5340	PLG	mRNA	plasminogen	-0.984838	-1.94851	-0.0211628	-0.522229	-2.12556	0.0455961	0.840226	-4.41639
57863	CADM3	mRNA	cell adhesion molecule 3	-0.957966	-1.6501	-0.265829	-0.482737	-2.87871	0.00900007	0.840226	-4.26327
55195	CCDC198	mRNA	coiled-coil domain containing 198	-0.956618	-1.82243	-0.090811	0.671219	-2.29804	0.0319567	0.840226	-4.29232
8842	PROM1	mRNA	prominin 1	-0.93396	-1.84548	-0.0224375	5.07848	-2.13108	0.0450881	0.840226	-3.90529
147372	CCBE1	mRNA	collagen and calcium binding EGF domains 1	-0.931359	-1.74255	-0.12017	2.67954	-2.388	0.0264356	0.840226	-4.01446
81793	TLR10	mRNA	toll like receptor 10	-0.930309	-1.54067	-0.319945	-0.31677	-3.17014	0.00462053	0.840226	-4.18441
10371	SEMA3A	mRNA	semaphorin 3A	-0.927979	-1.61389	-0.242066	0.434756	-2.8139	0.010414	0.840226	-4.17407
26059	ERC2	mRNA	ELKS/RAB6-interacting/CAST family member 2	-0.927496	-1.65759	-0.197401	1.18619	-2.64224	0.0152521	0.840226	-4.12526
26095	PTPN20	mRNA	protein tyrosine phosphatase non-receptor type 20	-0.927098	-1.72938	-0.124818	-0.9171	-2.40347	0.0255803	0.840226	-4.38755
11122	PTPRT	mRNA	protein tyrosine phosphatase receptor type T	-0.926174	-1.77934	-0.0730039	0.924306	-2.25786	0.0347498	0.840226	-4.28052
168433	RNF133	mRNA	ring finger protein 133	-0.912945	-1.66282	-0.16307	0.760534	-2.53218	0.0193985	0.840226	-4.21457
1066	CES1	mRNA	carboxylesterase 1	-0.904141	-1.73904	-0.0692445	3.40665	-2.25239	0.0351469	0.840226	-3.98727
169355	IDO2	mRNA	indoleamine 2,3-dioxygenase 2	-0.904007	-1.79404	-0.0139776	4.87987	-2.11255	0.0468135	0.840226	-3.932
10891	PPARGC1A	mRNA	PPARG coactivator 1 alpha	-0.90229	-1.77462	-0.0299612	3.18968	-2.15132	0.0432697	0.840226	-4.07693
3363	HTR7	mRNA	5-hydroxytryptamine receptor 7	-0.899239	-1.54323	-0.255246	-0.752596	-2.90425	0.00849503	0.840226	-4.28372
8778	SIGLEC5	mRNA	sialic acid binding Ig like lectin 5	-0.887997	-1.53855	-0.237441	-1.01241	-2.83901	0.00984274	0.840226	-4.31803
7042	TGFB2	mRNA	transforming growth factor beta 2	-0.886572	-1.65409	-0.119057	4.82847	-2.40252	0.0256323	0.840226	-3.69115
79750	ZNF385D	mRNA	zinc finger protein 385D	-0.876832	-1.51336	-0.240305	1.00863	-2.8651	0.0092809	0.840226	-4.07672
729950	LINC01915	lncRNA	long intergenic non-protein coding RNA 1915	-0.876214	-1.69996	-0.0524659	-0.320207	-2.21236	0.0381814	0.840226	-4.38727
137835	TMEM71	mRNA	transmembrane protein 71	-0.867764	-1.4909	-0.244628	-0.239028	-2.8964	0.00864725	0.840226	-4.23371
8618	CADPS	mRNA	calcium dependent secretion activator	-0.867511	-1.70057	-0.0344526	-0.761343	-2.1659	0.0420011	0.840226	-4.42087
225	ABCD2	mRNA	ATP binding cassette subfamily D member 2	-0.864367	-1.62711	-0.101623	0.238764	-2.357	0.0282303	0.840226	-4.31387
155465	AGR3	mRNA	anterior gradient 3, protein disulphide isomerase family member	-0.863461	-1.53266	-0.194259	2.08525	-2.68365	0.0139206	0.840226	-3.96633
163223	ZNF676	mRNA	zinc finger protein 676	-0.855105	-1.49014	-0.220072	0.686584	-2.80067	0.0107274	0.840226	-4.1436
9832	JAKMIP2	mRNA	janus kinase and microtubule interacting protein 2	-0.854918	-1.59567	-0.114171	-0.0442786	-2.40046	0.0257449	0.840226	-4.32685
3575	IL7R	mRNA	interleukin 7 receptor	-0.854386	-1.50975	-0.19902	0.0808132	-2.7115	0.0130876	0.840226	-4.24148
645784	ANKRD36BP2	pseudogene	ankyrin repeat domain 36B pseudogene 2	-0.842314	-1.48882	-0.195811	0.450866	-2.70983	0.0131361	0.840226	-4.20005
401014	TEX41	lncRNA	testis expressed 41	-0.840312	-1.51578	-0.164841	-0.734144	-2.58746	0.0171989	0.840226	-4.34129
100506674	MRPS30-DT	lncRNA	MRPS30 divergent transcript	-0.840139	-1.45357	-0.226714	-0.460087	-2.84858	0.00963284	0.840226	-4.26644
911	CD1C	mRNA	CD1c molecule	-0.839879	-1.53179	-0.147971	-0.3908	-2.52469	0.0197161	0.840226	-4.32727
9914	ATP2C2	mRNA	ATPase secretory pathway Ca2+ transporting 2	-0.838682	-1.66537	-0.0119913	4.99198	-2.11006	0.0470503	0.840226	-3.92662
85477	SCIN	mRNA	scinderin	-0.832277	-1.42474	-0.239816	3.73302	-2.92178	0.00816402	0.840226	-3.46791
29953	TRHDE	mRNA	thyrotropin releasing hormone degrading enzyme	-0.831942	-1.49633	-0.16755	0.98318	-2.6044	0.0165731	0.840226	-4.16405
5733	PTGER3	mRNA	prostaglandin E receptor 3	-0.828375	-1.3926	-0.264147	2.78294	-3.0536	0.00604382	0.840226	-3.62941
5276	SERPINI2	mRNA	serpin family I member 2	-0.808988	-1.60574	-0.0122335	0.801644	-2.11182	0.0468826	0.840226	-4.33381
2525	FUT3	mRNA	fucosyltransferase 3 (Lewis blood group)	-0.807423	-1.50706	-0.107786	-0.225538	-2.40031	0.0257529	0.840226	-4.34057
125	ADH1B	mRNA	alcohol dehydrogenase 1B (class I), beta polypeptide	-0.80474	-1.52291	-0.0865731	1.26404	-2.33061	0.0298454	0.840226	-4.22139
4599	MX1	mRNA	MX dynamin like GTPase 1	-0.804416	-1.54278	-0.0660521	4.31915	-2.26595	0.03417	0.840226	-3.85824
5629	PROX1	mRNA	prospero homeobox 1	-0.800746	-1.32509	-0.276405	1.65004	-3.17629	0.00455516	0.840226	-3.84315
6366	CCL21	mRNA	C-C motif chemokine ligand 21	-0.8003	-1.44695	-0.153647	1.12968	-2.57408	0.0177089	0.840226	-4.15454
55068	ENOX1	mRNA	ecto-NOX disulfide-thiol exchanger 1	-0.799275	-1.41854	-0.180011	1.50875	-2.68448	0.013895	0.840226	-4.06067
2214	FCGR3A	mRNA	Fc fragment of IgG receptor IIIa	-0.796231	-1.45454	-0.137924	2.28914	-2.51565	0.020106	0.840226	-4.00997
121601	ANO4	mRNA	anoctamin 4	-0.795218	-1.36511	-0.225331	3.30685	-2.90226	0.00853324	0.840226	-3.58665
6916	TBXAS1	mRNA	thromboxane A synthase 1	-0.794829	-1.57584	-0.0138214	2.81333	-2.11669	0.0464227	0.840226	-4.13917
5732	PTGER2	mRNA	prostaglandin E receptor 2	-0.794549	-1.55597	-0.0331257	3.3374	-2.17037	0.0416192	0.840226	-4.04644
55753	OGDHL	mRNA	oxoglutarate dehydrogenase L	-0.787221	-1.43368	-0.140762	0.785184	-2.53277	0.0193739	0.840226	-4.21042
338773	TMEM119	mRNA	transmembrane protein 119	-0.784132	-1.51254	-0.0557259	2.76844	-2.23901	0.0361358	0.840226	-4.07957
79949	PLEKHS1	mRNA	pleckstrin homology domain containing S1	-0.780309	-1.23401	-0.326609	2.44682	-3.57716	0.00178168	0.840226	-3.45314
27198	HCAR1	mRNA	hydroxycarboxylic acid receptor 1	-0.775058	-1.28482	-0.265299	-0.137859	-3.16234	0.00470459	0.840226	-4.16201
2043	EPHA4	mRNA	EPH receptor A4	-0.774734	-1.32326	-0.226206	3.96288	-2.9376	0.0078761	0.840226	-3.39727
57463	AMIGO1	mRNA	adhesion molecule with Ig like domain 1	-0.764209	-1.22776	-0.300655	1.35404	-3.42887	0.00252694	0.840226	-3.81609
27074	LAMP3	mRNA	lysosomal associated membrane protein 3	-0.75614	-1.29315	-0.219128	0.153923	-2.92859	0.00803901	0.840226	-4.17927
54084	TSPEAR	mRNA	thrombospondin type laminin G domain and EAR repeats	-0.755881	-1.5019	-0.00986182	-0.639823	-2.10738	0.0473053	0.840226	-4.4252
27293	SMPDL3B	mRNA	sphingomyelin phosphodiesterase acid like 3B	-0.754711	-1.43991	-0.0695165	1.25816	-2.2909	0.0324372	0.840226	-4.23545
340348	TSPAN33	mRNA	tetraspanin 33	-0.750064	-1.4915	-0.00862586	1.48892	-2.10408	0.0476214	0.840226	-4.27836
6563	SLC14A1	mRNA	solute carrier family 14 member 1 (Kidd blood group)	-0.748234	-1.09636	-0.400105	0.483681	-4.47031	0.000212036	0.840226	-3.74239
1576	CYP3A4	mRNA	cytochrome P450 family 3 subfamily A member 4	-0.735276	-1.43937	-0.0311871	-0.234468	-2.17201	0.0414796	0.840226	-4.39008
353219	KAAG1	mRNA	kidney associated antigen 1	-0.729653	-1.35887	-0.100432	-0.557022	-2.41187	0.025127	0.840226	-4.36197
79187	FSD1	mRNA	fibronectin type III and SPRY domain containing 1	-0.72782	-1.19635	-0.259292	0.768949	-3.23093	0.00401301	0.840226	-4.00268
6997	TDGF1	mRNA	teratocarcinoma-derived growth factor 1	-0.722446	-1.4407	-0.00419047	-0.518263	-2.09202	0.0487941	0.840226	-4.42193
56624	ASAH2	mRNA	N-acylsphingosine amidohydrolase 2	-0.713322	-1.27718	-0.149464	-1.23128	-2.63121	0.0156266	0.840226	-4.3683
6403	SELP	mRNA	selectin P	-0.712894	-1.40641	-0.019381	0.501301	-2.13801	0.044458	0.840226	-4.34886
552	AVPR1A	mRNA	arginine vasopressin receptor 1A	-0.709892	-1.27931	-0.140472	4.65791	-2.59298	0.0169925	0.840226	-3.543
2790	GNG10	mRNA	G protein subunit gamma 10	-0.709791	-1.211	-0.208582	-0.512785	-2.94544	0.00773701	0.840226	-4.25142
9750	RIPOR2	mRNA	RHO family interacting cell polarization regulator 2	-0.704308	-1.38901	-0.0196105	5.03441	-2.13946	0.0443276	0.840226	-3.89776
81578	COL21A1	mRNA	collagen type XXI alpha 1 chain	-0.702717	-1.06265	-0.342788	3.97329	-4.06072	0.000563991	0.840226	-2.54975
6262	RYR2	mRNA	ryanodine receptor 2	-0.702104	-1.12294	-0.28127	4.71997	-3.47	0.00229401	0.840226	-2.75802
133923	ZNF474	mRNA	zinc finger protein 474	-0.701958	-1.33657	-0.0673443	0.867918	-2.3006	0.0317857	0.840226	-4.27151
944	TNFSF8	mRNA	TNF superfamily member 8	-0.698743	-1.31156	-0.0859266	-1.00644	-2.37152	0.0273761	0.840226	-4.39767
121506	ERP27	mRNA	endoplasmic reticulum protein 27	-0.695477	-1.31252	-0.0784387	2.47715	-2.34428	0.0289981	0.840226	-4.06427
283537	SLC46A3	mRNA	solute carrier family 46 member 3	-0.690797	-1.04064	-0.340953	2.69881	-4.10691	0.000505073	0.840226	-3.0978
728763	CROCC2	mRNA	ciliary rootlet coiled-coil, rootletin family member 2	-0.690596	-1.35047	-0.030726	3.36938	-2.17673	0.0410808	0.840226	-4.0375
2296	FOXC1	mRNA	forkhead box C1	-0.687749	-1.21184	-0.163658	0.300844	-2.72937	0.0125782	0.840226	-4.21164
4939	OAS2	mRNA	2'-5'-oligoadenylate synthetase 2	-0.680602	-1.3478	-0.0134093	4.04125	-2.12169	0.0459555	0.840226	-3.99583
100216479	FAR2P2	pseudogene	fatty acyl-CoA reductase 2 pseudogene 2	-0.672712	-1.27704	-0.0683802	0.978472	-2.31523	0.0308261	0.840226	-4.25575
2696	GIPR	mRNA	gastric inhibitory polypeptide receptor	-0.672605	-1.29768	-0.0475321	-0.059982	-2.23805	0.0362078	0.840226	-4.36433
55351	STK32B	mRNA	serine/threonine kinase 32B	-0.670304	-1.12735	-0.21326	0.707873	-3.05038	0.00608862	0.840226	-4.06598
6422	SFRP1	mRNA	secreted frizzled related protein 1	-0.666932	-1.11972	-0.214147	5.93301	-3.06358	0.00590695	0.840226	-2.98078
100129827	IRAG1-AS1	lncRNA	IRAG1 antisense RNA 1	-0.661332	-1.16016	-0.162507	-0.0698067	-2.75747	0.0118153	0.840226	-4.24575
22997	IGSF9B	mRNA	immunoglobulin superfamily member 9B	-0.660803	-1.22548	-0.096126	-0.0571029	-2.43395	0.0239698	0.840226	-4.31935
139170	DCAF12L1	mRNA	DDB1 and CUL4 associated factor 12 like 1	-0.656192	-1.2455	-0.0668826	1.12854	-2.31594	0.0307799	0.840226	-4.24014
100506305	LINC00958	lncRNA	long intergenic non-protein coding RNA 958	-0.653905	-1.20514	-0.102665	1.81526	-2.46725	0.0223179	0.840226	-4.10028
222584	FAM83B	mRNA	family with sequence similarity 83 member B	-0.651599	-1.09206	-0.211141	3.68188	-3.07692	0.00572873	0.840226	-3.36577
2115	ETV1	mRNA	ETS variant transcription factor 1	-0.6494	-1.28654	-0.012256	2.9405	-2.11989	0.0461228	0.840226	-4.12165
653781	POTEJ	mRNA	POTE ankyrin domain family member J	-0.647908	-1.1431	-0.152716	1.26136	-2.72132	0.0128055	0.840226	-4.08394
221981	THSD7A	mRNA	thrombospondin type 1 domain containing 7A	-0.646695	-1.12587	-0.167519	6.17384	-2.80701	0.0105762	0.840226	-3.23002
58189	WFDC1	mRNA	WAP four-disulfide core domain 1	-0.64383	-1.25367	-0.0339908	1.45096	-2.19581	0.0395039	0.840226	-4.24833
22915	MMRN1	mRNA	multimerin 1	-0.637716	-1.27245	-0.00297858	4.56722	-2.08965	0.049028	0.840226	-3.97054
26301	GBGT1	mRNA	globoside alpha-1,3-N-acetylgalactosaminyltransferase 1 (FORS blood group)	-0.631704	-1.14989	-0.113516	2.35868	-2.53552	0.0192587	0.840226	-3.98765
7135	TNNI1	mRNA	troponin I1, slow skeletal type	-0.631051	-1.17417	-0.087932	0.961681	-2.41662	0.0248734	0.840226	-4.22542
100506161	TAF1A-AS1	lncRNA	TAF1A antisense RNA 1	-0.629435	-1.20213	-0.0567403	-0.899776	-2.28595	0.0327742	0.840226	-4.40628
23026	MYO16	mRNA	myosin XVI	-0.614088	-1.16967	-0.0585025	1.95647	-2.2989	0.0318993	0.840226	-4.1523
55714	TENM3	mRNA	teneurin transmembrane protein 3	-0.608766	-1.09689	-0.120641	3.8565	-2.59393	0.0169572	0.840226	-3.67642
411	ARSB	mRNA	arylsulfatase B	-0.608729	-1.21549	-0.00196541	5.62119	-2.08662	0.0493272	0.840226	-3.91918
23657	SLC7A11	mRNA	solute carrier family 7 member 11	-0.608453	-1.21472	-0.00218309	3.62189	-2.08738	0.0492526	0.840226	-4.06378
4940	OAS3	mRNA	2'-5'-oligoadenylate synthetase 3	-0.602566	-1.13601	-0.0691196	5.20788	-2.34938	0.0286879	0.840226	-3.70188
4600	MX2	mRNA	MX dynamin like GTPase 2	-0.598796	-1.15604	-0.0415472	3.64886	-2.23496	0.03644	0.840226	-3.96293
401236	STMND1	mRNA	stathmin domain containing 1	-0.597859	-1.17633	-0.0193852	-0.45562	-2.14959	0.0434231	0.840226	-4.40717
200132	TCTEX1D1	mRNA	Tctex1 domain containing 1	-0.597124	-1.09709	-0.0971573	0.287695	-2.48407	0.021525	0.840226	-4.27613
2645	GCK	mRNA	glucokinase	-0.59544	-1.06922	-0.121659	-0.506927	-2.61397	0.0162294	0.840226	-4.31735
143162	FRMPD2	mRNA	FERM and PDZ domain containing 2	-0.592423	-1.0671	-0.117742	3.2668	-2.59579	0.0168884	0.840226	-3.78927
197003	MGC15885	unmapped	uncharacterized protein MGC15885	-0.576024	-1.01858	-0.133466	-0.703724	-2.70713	0.013215	0.840226	-4.31532
64123	ADGRL4	mRNA	adhesion G protein-coupled receptor L4	-0.575654	-1.01457	-0.136738	4.54311	-2.72784	0.0126211	0.840226	-3.44266
684	BST2	mRNA	bone marrow stromal cell antigen 2	-0.573546	-1.04982	-0.097272	3.14422	-2.50467	0.0205889	0.840226	-3.86869
26289	AK5	mRNA	adenylate kinase 5	-0.571903	-0.968247	-0.17556	1.00428	-3.00117	0.00681441	0.840226	-4.03047
26507	CNNM1	mRNA	cyclin and CBS domain divalent metal cation transport mediator 1	-0.569325	-0.976789	-0.16186	1.1722	-2.90609	0.00845955	0.840226	-4.03317
400322	HERC2P2	pseudogene	hect domain and RLD 2 pseudogene 2	-0.569243	-0.913834	-0.224651	7.02655	-3.43584	0.00248591	0.840226	-2.63356
5646	PRSS3	mRNA	serine protease 3	-0.568467	-1.04392	-0.0930098	-1.07134	-2.48676	0.0214005	0.840226	-4.3816
118471	PRAP1	mRNA	proline rich acidic protein 1	-0.564404	-1.09855	-0.0302555	0.709023	-2.1977	0.0393513	0.840226	-4.31559
139221	PWWP3B	mRNA	PWWP domain containing 3B	-0.563577	-0.963539	-0.163614	5.96414	-2.93071	0.00800027	0.840226	-3.10993
2949	GSTM5	mRNA	glutathione S-transferase mu 5	-0.56344	-1.05431	-0.0725719	2.584	-2.38738	0.0264703	0.840226	-4.02613
5602	MAPK10	mRNA	mitogen-activated protein kinase 10	-0.562015	-0.903281	-0.220748	4.36844	-3.42526	0.00254847	0.840226	-2.89018
10561	IFI44	mRNA	interferon induced protein 44	-0.559467	-1.11651	-0.00242713	3.26968	-2.08895	0.0490969	0.840226	-4.10154
5101	PCDH9	mRNA	protocadherin 9	-0.555925	-1.05189	-0.0599551	1.86694	-2.33131	0.0298014	0.840226	-4.14919
5737	PTGFR	mRNA	prostaglandin F receptor	-0.554965	-1.10926	-0.000668977	0.00159262	-2.0824	0.0497484	0.840226	-4.39506
51191	HERC5	mRNA	HECT and RLD domain containing E3 ubiquitin protein ligase 5	-0.553958	-1.08588	-0.0220388	1.7162	-2.16606	0.0419875	0.840226	-4.23253
2121	EVC	mRNA	EvC ciliary complex subunit 1	-0.55117	-1.04952	-0.052817	6.93044	-2.30032	0.0318044	0.840226	-3.72525
286042	FAM86B3P	pseudogene	family with sequence similarity 86, member A pseudogene	-0.547616	-1.02075	-0.0744844	2.73868	-2.40732	0.0253716	0.840226	-3.99206
8745	ADAM23	mRNA	ADAM metallopeptidase domain 23	-0.544942	-1.04929	-0.0405983	3.11916	-2.24731	0.0355191	0.840226	-4.02639
55086	RADX	mRNA	RPA1 related single stranded DNA binding protein, X-linked	-0.544508	-1.08237	-0.00664239	0.694272	-2.10557	0.0474785	0.840226	-4.34282
57705	WDFY4	mRNA	WDFY family member 4	-0.542176	-1.03701	-0.0473394	3.37522	-2.27886	0.0332629	0.840226	-3.97161
5139	PDE3A	mRNA	phosphodiesterase 3A	-0.54129	-0.925231	-0.157348	2.85708	-2.93227	0.007972	0.840226	-3.67554
100132417	FCGR1CP	pseudogene	Fc fragment of IgG receptor Ic, pseudogene	-0.538212	-0.973399	-0.103024	-0.640147	-2.57227	0.0177788	0.840226	-4.33614
54331	GNG2	mRNA	G protein subunit gamma 2	-0.537093	-0.961435	-0.112751	2.59528	-2.63253	0.0155814	0.840226	-3.89629
100506258	LOC100506258	unmapped	uncharacterized LOC100506258	-0.534977	-1.04964	-0.0203158	0.82542	-2.16199	0.0423384	0.840226	-4.31615
2562	GABRB3	mRNA	gamma-aminobutyric acid type A receptor subunit beta3	-0.530573	-0.968041	-0.0931061	2.15812	-2.52255	0.0198079	0.840226	-4.02493
200162	SPAG17	mRNA	sperm associated antigen 17	-0.523907	-0.996616	-0.0511975	3.77061	-2.30515	0.0314842	0.840226	-3.89727
9476	NAPSA	mRNA	napsin A aspartic peptidase	-0.523211	-0.98734	-0.059082	2.44634	-2.34465	0.0289758	0.840226	-4.06716
221303	FAM162B	mRNA	family with sequence similarity 162 member B	-0.521268	-0.989714	-0.0528226	2.22573	-2.31442	0.0308784	0.840226	-4.11126
8792	TNFRSF11A	mRNA	TNF receptor superfamily member 11a	-0.518367	-0.942385	-0.0943485	2.64016	-2.54268	0.0189614	0.840226	-3.93568
23345	SYNE1	mRNA	spectrin repeat containing nuclear envelope protein 1	-0.517331	-0.923473	-0.11119	7.83296	-2.6493	0.0150168	0.840226	-3.43681
51473	DCDC2	mRNA	doublecortin domain containing 2	-0.516444	-0.862627	-0.170261	4.90643	-3.10282	0.00539727	0.840226	-3.04342
8418	CMAHP	pseudogene	cytidine monophospho-N-acetylneuraminic acid hydroxylase, pseudogene	-0.51253	-1.00198	-0.0230824	3.36325	-2.17797	0.0409766	0.840226	-4.0362
256236	NAPSB	pseudogene	napsin B aspartic peptidase, pseudogene	-0.511507	-1.01858	-0.00443624	4.20597	-2.09808	0.0482016	0.840226	-3.99464
127	ADH4	mRNA	alcohol dehydrogenase 4 (class II), pi polypeptide	-0.510605	-0.955176	-0.0660341	2.51085	-2.38882	0.0263897	0.840226	-4.03584
56971	CEACAM19	mRNA	CEA cell adhesion molecule 19	-0.509518	-0.93912	-0.0799156	1.98195	-2.46679	0.0223401	0.840226	-4.07608
135228	CD109	mRNA	CD109 molecule	-0.506497	-0.937232	-0.0757622	5.10859	-2.44572	0.0233735	0.840226	-3.62105
79974	CPED1	mRNA	cadherin like and PC-esterase domain containing 1	-0.505001	-0.923196	-0.0868056	5.08805	-2.51161	0.0202823	0.840226	-3.56286
8828	NRP2	mRNA	neuropilin 2	-0.504663	-0.879961	-0.129365	3.79317	-2.79682	0.0108204	0.840226	-3.53826
5990	RFX2	mRNA	regulatory factor X2	-0.502382	-0.781518	-0.223245	3.25475	-3.74332	0.00120168	0.840226	-3.06485
29015	SLC43A3	mRNA	solute carrier family 43 member 3	-0.501307	-0.967996	-0.0346176	4.09035	-2.23417	0.0364998	0.840226	-3.90605
2977	GUCY1A2	mRNA	guanylate cyclase 1 soluble subunit alpha 2	-0.501224	-0.883884	-0.118563	4.53796	-2.72432	0.0127204	0.840226	-3.44541
92949	ADAMTSL1	mRNA	ADAMTS like 1	-0.500942	-0.919668	-0.0822155	4.28436	-2.48826	0.0213311	0.840226	-3.68264
401387	LRRD1	mRNA	leucine rich repeats and death domain containing 1	-0.497289	-0.967954	-0.0266234	-0.268147	-2.19754	0.0393643	0.840226	-4.38622
3855	KRT7	mRNA	keratin 7	-0.494476	-0.945139	-0.0438128	7.43685	-2.28209	0.0330397	0.840226	-3.75541
282996	RBM20	mRNA	RNA binding motif protein 20	-0.493481	-0.967142	-0.0198198	1.97644	-2.16692	0.0419142	0.840226	-4.20527
1004	CDH6	mRNA	cadherin 6	-0.492619	-0.881627	-0.103611	2.08251	-2.63386	0.0155359	0.840226	-3.98615
57211	ADGRG6	mRNA	adhesion G protein-coupled receptor G6	-0.489994	-0.914015	-0.0659739	2.44057	-2.4035	0.0255788	0.840226	-4.03888
1123	CHN1	mRNA	chimerin 1	-0.487872	-0.865105	-0.11064	2.64306	-2.68991	0.0137291	0.840226	-3.85633
8794	TNFRSF10C	mRNA	TNF receptor superfamily member 10c	-0.486346	-0.945527	-0.027165	0.110294	-2.20293	0.0389299	0.840226	-4.36011
26002	MOXD1	mRNA	monooxygenase DBH like 1	-0.484276	-0.967619	-0.000931738	5.76062	-2.0839	0.0495986	0.840226	-3.91811
140862	ISM1	mRNA	isthmin 1	-0.484056	-0.872125	-0.0959864	1.9	-2.59433	0.0169424	0.840226	-4.03312
7712	ZNF157	mRNA	zinc finger protein 157	-0.481222	-0.9351	-0.0273438	-0.439079	-2.20519	0.0387495	0.840226	-4.39494
633	BGN	mRNA	biglycan	-0.480633	-0.948139	-0.0131277	4.99068	-2.13829	0.0444328	0.840226	-3.89936
2770	GNAI1	mRNA	G protein subunit alpha i1	-0.479851	-0.871478	-0.0882243	5.73086	-2.54844	0.0187258	0.840226	-3.48878
4629	MYH11	mRNA	myosin heavy chain 11	-0.477045	-0.84621	-0.107881	5.42501	-2.68769	0.0137967	0.840226	-3.37108
57685	CACHD1	mRNA	cache domain containing 1	-0.474345	-0.76906	-0.17963	5.0827	-3.34759	0.00305736	0.840226	-2.78383
340980	OR52B6	mRNA	olfactory receptor family 52 subfamily B member 6	-0.473334	-0.921263	-0.0254052	-0.400899	-2.19785	0.0393388	0.840226	-4.39415
116071	BATF2	mRNA	basic leucine zipper ATF-like transcription factor 2	-0.473178	-0.926661	-0.0196957	1.03466	-2.17022	0.0416321	0.840226	-4.29546
768	CA9	mRNA	carbonic anhydrase 9	-0.473066	-0.835167	-0.110965	-0.164597	-2.71726	0.0129213	0.840226	-4.26391
9915	ARNT2	mRNA	aryl hydrocarbon receptor nuclear translocator 2	-0.471503	-0.839381	-0.103625	4.59803	-2.66576	0.0144817	0.840226	-3.48556
11274	USP18	mRNA	ubiquitin specific peptidase 18	-0.470596	-0.938345	-0.00284732	1.98123	-2.09255	0.0487424	0.840226	-4.23573
349633	PLET1	mRNA	placenta expressed transcript 1	-0.468296	-0.825052	-0.111541	1.04807	-2.73017	0.0125559	0.840226	-4.11173
6515	SLC2A3	mRNA	solute carrier family 2 member 3	-0.467974	-0.854741	-0.0812059	4.54567	-2.51658	0.0200655	0.840226	-3.62083
100422862	MIR548S	miRNA	microRNA 548s	-0.467699	-0.836305	-0.0990939	-0.638138	-2.63903	0.0153601	0.840226	-4.32283
441027	TMEM150C	mRNA	transmembrane protein 150C	-0.466827	-0.886748	-0.0469057	3.59426	-2.31221	0.0310216	0.840226	-3.91741
100289410	MCF2L-AS1	lncRNA	MCF2L antisense RNA 1	-0.465243	-0.930131	-0.000355751	-0.791138	-2.08148	0.0498403	0.840226	-4.43668
6083	SNORD21	small nucleolar RNA	small nucleolar RNA, C/D box 21	-0.464786	-0.88588	-0.0436928	-0.130464	-2.2957	0.0321136	0.840226	-4.35577
26249	KLHL3	mRNA	kelch like family member 3	-0.463403	-0.780375	-0.14643	4.52774	-3.04072	0.00622493	0.840226	-3.17368
100124537	SNORA70B	small nucleolar RNA	small nucleolar RNA, H/ACA box 70B	-0.46247	-0.841582	-0.0833572	-0.255626	-2.5372	0.0191884	0.840226	-4.31223
100506660	DDX11-AS1	lncRNA	DDX11 antisense RNA 1	-0.462132	-0.811843	-0.11242	0.585623	-2.7485	0.012054	0.840226	-4.17032
114801	TMEM200A	mRNA	transmembrane protein 200A	-0.460541	-0.853759	-0.0673238	4.91925	-2.43599	0.0238654	0.840226	-3.64627
132989	C4orf36	mRNA	chromosome 4 open reading frame 36	-0.457161	-0.889997	-0.0243252	0.889234	-2.19677	0.0394259	0.840226	-4.30011
161835	FSIP1	mRNA	fibrous sheath interacting protein 1	-0.453114	-0.830831	-0.075398	1.04478	-2.49506	0.0210206	0.840226	-4.1896
1571	CYP2E1	mRNA	cytochrome P450 family 2 subfamily E member 1	-0.450825	-0.871617	-0.0300325	1.56435	-2.22833	0.036943	0.840226	-4.22384
25925	ZNF521	mRNA	zinc finger protein 521	-0.450169	-0.788411	-0.111927	3.3489	-2.76814	0.0115373	0.840226	-3.65914
256006	ANKRD31	mRNA	ankyrin repeat domain 31	-0.449726	-0.781893	-0.117558	0.550546	-2.81598	0.0103653	0.840226	-4.15575
6035	RNASE1	mRNA	ribonuclease A family member 1, pancreatic	-0.448423	-0.856543	-0.040303	3.76899	-2.28528	0.0328203	0.840226	-3.91069
1645	AKR1C1	mRNA	aldo-keto reductase family 1 member C1	-0.447673	-0.848631	-0.0467156	1.25128	-2.32221	0.030377	0.840226	-4.22369
219285	SAMD9L	mRNA	sterile alpha motif domain containing 9 like	-0.446887	-0.743138	-0.150635	5.34747	-3.13744	0.00498321	0.840226	-2.94529
4337	MOCS1	mRNA	molybdenum cofactor synthesis 1	-0.443354	-0.761629	-0.12508	3.51639	-2.89727	0.00863022	0.840226	-3.53243
282973	JAKMIP3	mRNA	Janus kinase and microtubule interacting protein 3	-0.439606	-0.815337	-0.063874	0.48241	-2.43346	0.0239946	0.840226	-4.27009
10418	SPON1	mRNA	spondin 1	-0.436275	-0.811983	-0.0605667	7.70723	-2.41518	0.0249502	0.840226	-3.64492
5027	P2RX7	mRNA	purinergic receptor P2X 7	-0.435199	-0.846486	-0.0239127	1.96544	-2.20081	0.0390999	0.840226	-4.19193
692157	SNORA16B	small nucleolar RNA	small nucleolar RNA, H/ACA box 16B	-0.433831	-0.866839	-0.000822778	0.623533	-2.08384	0.0496043	0.840226	-4.35387
1909	EDNRA	mRNA	endothelin receptor type A	-0.428617	-0.750547	-0.106687	6.83618	-2.76916	0.011511	0.840226	-3.27618
54839	LRRC49	mRNA	leucine rich repeat containing 49	-0.425799	-0.796087	-0.0555118	3.1031	-2.39169	0.0262292	0.840226	-3.94263
90362	FAM110B	mRNA	family with sequence similarity 110 member B	-0.42532	-0.825847	-0.0247936	3.34416	-2.20864	0.0384753	0.840226	-4.01896
5168	ENPP2	mRNA	ectonucleotide pyrophosphatase/phosphodiesterase 2	-0.421969	-0.701782	-0.142157	5.28897	-3.13656	0.0049934	0.840226	-2.95243
114884	OSBPL10	mRNA	oxysterol binding protein like 10	-0.420638	-0.803139	-0.0381372	5.75131	-2.28726	0.0326848	0.840226	-3.73374
6096	RORB	mRNA	RAR related orphan receptor B	-0.41887	-0.797145	-0.0405944	7.55034	-2.30309	0.0316206	0.840226	-3.74014
57381	RHOJ	mRNA	ras homolog family member J	-0.417195	-0.618156	-0.216233	3.44189	-4.31783	0.00030514	0.840226	-2.62914
100505933	ADD3-AS1	lncRNA	ADD3 antisense RNA 1	-0.416863	-0.7973	-0.0364249	0.224519	-2.27902	0.0332516	0.840226	-4.33303
57631	LRCH2	mRNA	leucine rich repeats and calponin homology domain containing 2	-0.412041	-0.720217	-0.103864	3.27425	-2.78086	0.0112139	0.840226	-3.66763
3426	CFI	mRNA	complement factor I	-0.410782	-0.738146	-0.0834183	6.35969	-2.60988	0.0163754	0.840226	-3.42177
196996	GRAMD2A	mRNA	GRAM domain containing 2A	-0.409557	-0.797641	-0.0214728	2.83334	-2.19497	0.0395727	0.840226	-4.09272
287	ANK2	mRNA	ankyrin 2	-0.409442	-0.755939	-0.062945	4.34513	-2.45772	0.0227796	0.840226	-3.69734
388815	MIR99AHG	lncRNA	mir-99a-let-7c cluster host gene	-0.409242	-0.703795	-0.114689	5.01879	-2.88972	0.00877883	0.840226	-3.22095
2710	GK	mRNA	glycerol kinase	-0.409196	-0.786617	-0.0317738	1.95238	-2.25498	0.0349578	0.840226	-4.17053
93627	TBCK	mRNA	TBC1 domain containing kinase	-0.406018	-0.790488	-0.0215474	6.70689	-2.19645	0.0394521	0.840226	-3.81608
5592	PRKG1	mRNA	protein kinase cGMP-dependent 1	-0.404346	-0.653112	-0.155581	3.89617	-3.38067	0.00282951	0.840226	-3.07263
81796	SLCO5A1	mRNA	solute carrier organic anion transporter family member 5A1	-0.402415	-0.793447	-0.0113834	0.779789	-2.14043	0.0442395	0.840226	-4.32593
345062	PRSS48	mRNA	serine protease 48	-0.401986	-0.768374	-0.0355985	1.89763	-2.28197	0.0330479	0.840226	-4.16545
728640	FAM133CP	pseudogene	family with sequence similarity 133, member A pseudogene	-0.401933	-0.717235	-0.0866305	1.5952	-2.65134	0.0149495	0.840226	-4.05672
56136	PCDHA13	complex locus constituent	protocadherin alpha 13	-0.401601	-0.697644	-0.105558	0.484604	-2.8215	0.0102378	0.840226	-4.16288
80114	BICC1	mRNA	BicC family RNA binding protein 1	-0.398997	-0.70988	-0.0881137	4.03607	-2.66939	0.0143661	0.840226	-3.58194
1183	CLCN4	mRNA	chloride voltage-gated channel 4	-0.398848	-0.713466	-0.0842302	2.95129	-2.63672	0.0154385	0.840226	-3.8247
23179	RGL1	mRNA	ral guanine nucleotide dissociation stimulator like 1	-0.395881	-0.752406	-0.0393562	6.90427	-2.30948	0.0311998	0.840226	-3.71583
282566	LINC00515	lncRNA	long intergenic non-protein coding RNA 515	-0.395455	-0.741107	-0.0498028	-0.0442812	-2.37956	0.0269133	0.840226	-4.33013
23531	MMD	mRNA	monocyte to macrophage differentiation associated	-0.39508	-0.760596	-0.0295639	3.43769	-2.24811	0.0354601	0.840226	-3.98142
197135	PATL2	mRNA	PAT1 homolog 2	-0.391664	-0.702524	-0.0808038	0.669721	-2.62052	0.0159976	0.840226	-4.19651
367	AR	mRNA	androgen receptor	-0.390978	-0.647806	-0.13415	5.18886	-3.16628	0.00466189	0.840226	-2.93671
692089	SNORD19	small nucleolar RNA	small nucleolar RNA, C/D box 19	-0.390895	-0.731972	-0.0498189	0.520632	-2.38368	0.0266792	0.840226	-4.27995
79370	BCL2L14	mRNA	BCL2 like 14	-0.385604	-0.739567	-0.0316413	0.733533	-2.26581	0.0341798	0.840226	-4.29345
10457	GPNMB	mRNA	glycoprotein nmb	-0.384946	-0.734197	-0.0356942	6.23127	-2.29245	0.032332	0.840226	-3.72383
389119	INKA1	mRNA	inka box actin regulator 1	-0.383777	-0.690953	-0.0766012	0.343964	-2.59855	0.0167867	0.840226	-4.23994
161394	SAMD15	mRNA	sterile alpha motif domain containing 15	-0.383717	-0.670632	-0.0968013	1.48284	-2.78161	0.0111951	0.840226	-4.02445
3983	ABLIM1	mRNA	actin binding LIM protein 1	-0.38319	-0.748514	-0.0178653	7.48607	-2.1816	0.0406734	0.840226	-3.84622
132014	IL17RE	mRNA	interleukin 17 receptor E	-0.382925	-0.728249	-0.0376017	1.27502	-2.30636	0.0314044	0.840226	-4.22635
5618	PRLR	mRNA	prolactin receptor	-0.382104	-0.744147	-0.0200623	7.41335	-2.19514	0.0395585	0.840226	-3.83224
379013	RNF138P1	pseudogene	ring finger protein 138 pseudogene 1	-0.381455	-0.75777	-0.00513922	6.53914	-2.10829	0.0472184	0.840226	-3.89387
8611	PLPP1	mRNA	phospholipid phosphatase 1	-0.380988	-0.718671	-0.0433046	6.39563	-2.34661	0.0288561	0.840226	-3.67375
7539	ZFP37	mRNA	ZFP37 zinc finger protein	-0.380352	-0.668002	-0.0927013	2.56976	-2.75017	0.0120091	0.840226	-3.83828
1601	DAB2	mRNA	DAB adaptor protein 2	-0.379697	-0.646662	-0.112732	7.32392	-2.95817	0.00751638	0.840226	-3.11528
144402	CPNE8	mRNA	copine 8	-0.378894	-0.716593	-0.0411956	3.35263	-2.33361	0.0296576	0.840226	-3.93918
57507	ZNF608	mRNA	zinc finger protein 608	-0.378219	-0.740293	-0.0161446	3.63494	-2.17263	0.0414276	0.840226	-4.00474
55329	MNS1	mRNA	meiosis specific nuclear structural 1	-0.378085	-0.719883	-0.0362859	2.29145	-2.30069	0.0317797	0.840226	-4.10858
4638	MYLK	mRNA	myosin light chain kinase	-0.37477	-0.674332	-0.0752074	6.75678	-2.60206	0.0166584	0.840226	-3.43575
79616	CCNJL	mRNA	cyclin J like	-0.374099	-0.718108	-0.0300905	2.18182	-2.26181	0.0344651	0.840226	-4.14024
149837	LINC00654	lncRNA	long intergenic non-protein coding RNA 654	-0.373801	-0.690346	-0.0572552	3.3433	-2.45609	0.0228596	0.840226	-3.86253
143686	SESN3	mRNA	sestrin 3	-0.372369	-0.68952	-0.0552175	5.30042	-2.442	0.0235601	0.840226	-3.60927
115361	GBP4	mRNA	guanylate binding protein 4	-0.371885	-0.691545	-0.0522252	3.97366	-2.41969	0.0247111	0.840226	-3.78281
151473	SLC16A14	mRNA	solute carrier family 16 member 14	-0.371585	-0.678187	-0.0649817	3.88476	-2.5207	0.0198873	0.840226	-3.72253
55888	ZKSCAN7	mRNA	zinc finger with KRAB and SCAN domains 7	-0.370727	-0.648924	-0.0925293	3.38298	-2.77166	0.0114469	0.840226	-3.64849
143872	ARHGAP42	mRNA	Rho GTPase activating protein 42	-0.369271	-0.685708	-0.0528342	4.89331	-2.42716	0.0243203	0.840226	-3.6558
153768	PRELID2	mRNA	PRELI domain containing 2	-0.368663	-0.723964	-0.0133631	2.0455	-2.15811	0.0426747	0.840226	-4.20131
91975	ZNF300	mRNA	zinc finger protein 300	-0.368435	-0.645537	-0.0913337	3.57603	-2.76542	0.0116074	0.840226	-3.60886
3988	LIPA	mRNA	lipase A, lysosomal acid type	-0.366314	-0.667591	-0.0650365	5.4455	-2.52887	0.0195383	0.840226	-3.51945
6447	SCG5	mRNA	secretogranin V	-0.365358	-0.673773	-0.0569439	1.5893	-2.4639	0.0224791	0.840226	-4.1306
81539	SLC38A1	mRNA	solute carrier family 38 member 1	-0.364369	-0.703803	-0.024935	7.07354	-2.23268	0.0366125	0.840226	-3.78987
541468	LURAP1	mRNA	leucine rich adaptor protein 1	-0.364256	-0.707143	-0.0213697	0.920663	-2.20951	0.0384061	0.840226	-4.29319
400728	FAM87B	lncRNA	family with sequence similarity 87 member B	-0.363549	-0.676044	-0.0510538	2.61949	-2.41969	0.0247113	0.840226	-4.00297
55785	FGD6	mRNA	FYVE, RhoGEF and PH domain containing 6	-0.363094	-0.713743	-0.0124443	5.97753	-2.1537	0.0430605	0.840226	-3.85238
65983	GRAMD2B	mRNA	GRAM domain containing 2B	-0.361993	-0.641716	-0.0822699	6.48891	-2.69161	0.0136776	0.840226	-3.34342
59351	PBOV1	mRNA	prostate and breast cancer overexpressed 1	-0.361396	-0.692568	-0.0302238	0.497453	-2.2697	0.0339039	0.840226	-4.31305
252983	STXBP4	mRNA	syntaxin binding protein 4	-0.35979	-0.660832	-0.0587484	4.77932	-2.48578	0.0214458	0.840226	-3.61645
9734	HDAC9	mRNA	histone deacetylase 9	-0.358714	-0.716529	-0.000899728	3.65303	-2.08512	0.049477	0.840226	-4.06032
79987	SVEP1	mRNA	sushi, von Willebrand factor type A, EGF and pentraxin domain containing 1	-0.355029	-0.638779	-0.0712789	6.78406	-2.60236	0.0166474	0.840226	-3.4361
23205	ACSBG1	mRNA	acyl-CoA synthetase bubblegum family member 1	-0.35497	-0.706921	-0.0030188	0.774137	-2.09773	0.0482363	0.840226	-4.33862
253639	ZNF620	mRNA	zinc finger protein 620	-0.354109	-0.635648	-0.0725692	2.3575	-2.61599	0.0161573	0.840226	-3.94667
285195	SLC9A9	mRNA	solute carrier family 9 member A9	-0.352055	-0.702421	-0.00169011	3.44871	-2.08992	0.0490011	0.840226	-4.07987
387841	RPL13AP20	pseudogene	ribosomal protein L13a pseudogene 20	-0.351872	-0.693741	-0.0100034	0.179585	-2.14075	0.0442115	0.840226	-4.36998
100506473	C2orf49-DT	lncRNA	C2orf49 divergent transcript	-0.34954	-0.629072	-0.0700091	0.983719	-2.6008	0.0167044	0.840226	-4.16261
120103	SLC36A4	mRNA	solute carrier family 36 member 4	-0.348865	-0.697087	-0.000642822	3.55771	-2.08373	0.0496156	0.840226	-4.0717
100130771	EFCAB10	mRNA	EF-hand calcium binding domain 10	-0.348129	-0.67192	-0.0243369	0.696311	-2.23621	0.0363453	0.840226	-4.30522
653390	RRN3P2	pseudogene	RRN3 pseudogene 2	-0.346769	-0.603718	-0.0898203	3.32504	-2.80694	0.0105778	0.840226	-3.63853
440352	SNX29P2	pseudogene	sorting nexin 29 pseudogene 2	-0.346323	-0.600346	-0.0923005	2.72893	-2.83562	0.00991791	0.840226	-3.75825
83660	TLN2	mRNA	talin 2	-0.341626	-0.591501	-0.091752	5.80552	-2.84361	0.0097414	0.840226	-3.19837
255743	NPNT	mRNA	nephronectin	-0.341029	-0.629792	-0.0522668	3.53112	-2.45635	0.0228467	0.840226	-3.82969
162681	C18orf54	mRNA	chromosome 18 open reading frame 54	-0.339928	-0.644817	-0.0350377	2.87035	-2.31891	0.0305889	0.840226	-4.01968
135458	HUS1B	mRNA	HUS1 checkpoint clamp component B	-0.338741	-0.667789	-0.00969339	0.408934	-2.14116	0.0441745	0.840226	-4.35394
51661	FKBP7	mRNA	FKBP prolyl isomerase 7	-0.337958	-0.631016	-0.0448999	4.09925	-2.39855	0.0258497	0.840226	-3.77951
54739	XAF1	mRNA	XIAP associated factor 1	-0.337791	-0.640835	-0.0347465	5.91238	-2.31836	0.0306238	0.840226	-3.70148
79783	SUGCT	mRNA	succinyl-CoA:glutarate-CoA transferase	-0.336394	-0.632194	-0.0405942	1.68184	-2.36532	0.0277377	0.840226	-4.15732
199731	CADM4	mRNA	cell adhesion molecule 4	-0.335596	-0.652948	-0.0182436	3.42518	-2.19945	0.0392095	0.840226	-4.01379
5991	RFX3	mRNA	regulatory factor X3	-0.335032	-0.620741	-0.0493234	5.03896	-2.43895	0.0237148	0.840226	-3.63154
646405	TPTE2P1	pseudogene	transmembrane phosphoinositide 3-phosphatase and tensin homolog 2 pseudogene 1	-0.334964	-0.663949	-0.00597971	2.52572	-2.11769	0.046329	0.840226	-4.16815
6772	STAT1	mRNA	signal transducer and activator of transcription 1	-0.333862	-0.664795	-0.00292992	6.7961	-2.0983	0.0481804	0.840226	-3.9055
346389	MACC1	mRNA	MET transcriptional regulator MACC1	-0.332879	-0.630495	-0.035264	5.65691	-2.32633	0.0301154	0.840226	-3.69963
7105	TSPAN6	mRNA	tetraspanin 6	-0.332412	-0.612418	-0.0524063	4.05982	-2.46916	0.0222267	0.840226	-3.73148
7049	TGFBR3	mRNA	transforming growth factor beta receptor 3	-0.330232	-0.597371	-0.063093	6.25848	-2.57111	0.0178236	0.840226	-3.45859
776	CACNA1D	mRNA	calcium voltage-gated channel subunit alpha1 D	-0.327257	-0.638709	-0.0158053	7.22134	-2.18543	0.0403547	0.840226	-3.83583
3841	KPNA5	mRNA	karyopherin subunit alpha 5	-0.326997	-0.572249	-0.0817438	4.09978	-2.77312	0.0114096	0.840226	-3.48712
51705	EMCN	mRNA	endomucin	-0.326218	-0.627688	-0.024748	3.42531	-2.25063	0.0352756	0.840226	-3.9812
63915	BLOC1S5	mRNA	biogenesis of lysosomal organelles complex 1 subunit 5	-0.324604	-0.59112	-0.0580892	4.78751	-2.53321	0.0193551	0.840226	-3.57358
2321	FLT1	mRNA	fms related receptor tyrosine kinase 1	-0.322913	-0.572269	-0.073557	5.14309	-2.69343	0.0136225	0.840226	-3.38831
56925	LXN	mRNA	latexin	-0.317648	-0.578289	-0.0570082	3.29352	-2.53481	0.0192884	0.840226	-3.82078
8543	LMO4	mRNA	LIM domain only 4	-0.316301	-0.552833	-0.0797695	7.07286	-2.78132	0.0112024	0.840226	-3.27304
6653	SORL1	mRNA	sortilin related receptor 1	-0.315942	-0.59857	-0.0333144	6.5376	-2.32505	0.0301965	0.840226	-3.6951
5915	RARB	mRNA	retinoic acid receptor beta	-0.315127	-0.615952	-0.0143024	3.54428	-2.17877	0.0409096	0.840226	-4.01177
100049076	GUSBP17	pseudogene	GUSB pseudogene 17	-0.314579	-0.601351	-0.0278075	3.25221	-2.28157	0.0330757	0.840226	-3.98618
100505736	LOC100505736	unmapped	uncharacterized LOC100505736	-0.312374	-0.524161	-0.100586	3.3499	-3.06771	0.00585123	0.840226	-3.46091
1400	CRMP1	mRNA	collapsin response mediator protein 1	-0.30913	-0.613841	-0.00441972	5.19674	-2.11005	0.0470504	0.840226	-3.91164
6925	TCF4	mRNA	transcription factor 4	-0.308062	-0.609949	-0.00617482	7.13192	-2.12243	0.0458866	0.840226	-3.8898
7957	EPM2A	mRNA	EPM2A glucan phosphatase, laforin	-0.308024	-0.554289	-0.0617604	2.34109	-2.6015	0.0166788	0.840226	-3.95647
55144	LRRC8D	mRNA	leucine rich repeat containing 8 VRAC subunit D	-0.307784	-0.580385	-0.0351839	3.64529	-2.34833	0.0287515	0.840226	-3.88442
64922	LRRC19	mRNA	leucine rich repeat containing 19	-0.307483	-0.591723	-0.0232428	2.83837	-2.24996	0.0353242	0.840226	-4.0619
5610	EIF2AK2	mRNA	eukaryotic translation initiation factor 2 alpha kinase 2	-0.30731	-0.517343	-0.0972761	5.58866	-3.04318	0.00618997	0.840226	-3.0134
9900	SV2A	mRNA	synaptic vesicle glycoprotein 2A	-0.306163	-0.562299	-0.0500263	2.86887	-2.48611	0.0214303	0.840226	-3.92606
84102	SLC41A2	mRNA	solute carrier family 41 member 2	-0.305904	-0.538407	-0.0734013	4.70024	-2.73651	0.0123802	0.840226	-3.40594
6586	SLIT3	mRNA	slit guidance ligand 3	-0.304966	-0.529502	-0.08043	6.92787	-2.82491	0.0101596	0.840226	-3.22472
8814	CDKL1	mRNA	cyclin dependent kinase like 1	-0.304751	-0.509527	-0.0999758	4.12234	-3.09533	0.00549117	0.840226	-3.22511
23208	SYT11	mRNA	synaptotagmin 11	-0.304333	-0.598489	-0.0101762	4.30821	-2.15184	0.0432242	0.840226	-3.94298
23022	PALLD	mRNA	palladin, cytoskeletal associated protein	-0.303547	-0.55921	-0.0478831	7.88155	-2.46943	0.0222139	0.840226	-3.60328
5241	PGR	mRNA	progesterone receptor	-0.302045	-0.574955	-0.029134	8.96408	-2.30192	0.031698	0.840226	-3.79711
283298	OLFML1	mRNA	olfactomedin like 1	-0.301534	-0.549476	-0.0535926	3.93694	-2.52945	0.0195136	0.840226	-3.70627
84866	TMEM25	mRNA	transmembrane protein 25	-0.301303	-0.525714	-0.0768926	3.2919	-2.79254	0.0109246	0.840226	-3.65525
22871	NLGN1	mRNA	neuroligin 1	-0.301096	-0.520517	-0.0816755	4.0013	-2.85409	0.00951412	0.840226	-3.44519
51296	SLC15A3	mRNA	solute carrier family 15 member 3	-0.300761	-0.565608	-0.0359142	3.15899	-2.36193	0.0279376	0.840226	-3.95111
221037	JMJD1C	mRNA	jumonji domain containing 1C	-0.298951	-0.515313	-0.0825901	7.57515	-2.87383	0.00909985	0.840226	-3.21116
254773	LYG2	mRNA	lysozyme g2	-0.297286	-0.590331	-0.00424031	0.976999	-2.10998	0.0470573	0.840226	-4.31876
10260	DENND4A	mRNA	DENN domain containing 4A	-0.296864	-0.553807	-0.0399204	6.61701	-2.40303	0.0256043	0.840226	-3.62286
5156	PDGFRA	mRNA	platelet derived growth factor receptor alpha	-0.295363	-0.582536	-0.00818931	9.83925	-2.1392	0.0443509	0.840226	-3.96291
22941	SHANK2	mRNA	SH3 and multiple ankyrin repeat domains 2	-0.295005	-0.573426	-0.0165828	5.30432	-2.20376	0.0388632	0.840226	-3.82456
389856	USP27X	mRNA	ubiquitin specific peptidase 27 X-linked	-0.293502	-0.522576	-0.0644293	1.9701	-2.66488	0.0145099	0.840226	-3.99032
284071	MEIOC	mRNA	meiosis specific with coiled-coil domain	-0.293117	-0.572699	-0.0135349	0.652147	-2.18058	0.0407587	0.840226	-4.32464
117155	CATSPER2	mRNA	cation channel sperm associated 2	-0.286654	-0.554629	-0.0186785	2.73151	-2.22486	0.0372089	0.840226	-4.08931
9839	ZEB2	mRNA	zinc finger E-box binding homeobox 2	-0.286598	-0.466708	-0.106489	6.61672	-3.30961	0.00334114	0.840226	-2.73532
64080	RBKS	mRNA	ribokinase	-0.2864	-0.532963	-0.039836	2.08237	-2.41592	0.0249106	0.840226	-4.08364
285605	DTWD2	mRNA	DTW domain containing 2	-0.286137	-0.559915	-0.0123588	2.74082	-2.17378	0.0413303	0.840226	-4.11496
11030	RBPMS	mRNA	RNA binding protein, mRNA processing factor	-0.284045	-0.508033	-0.0600583	6.76738	-2.63757	0.0154095	0.840226	-3.4015
222696	ZSCAN23	mRNA	zinc finger and SCAN domain containing 23	-0.281766	-0.557822	-0.00570899	3.00114	-2.1229	0.0458428	0.840226	-4.11162
114991	ZNF618	mRNA	zinc finger protein 618	-0.279711	-0.533399	-0.0260228	6.12903	-2.29324	0.0322792	0.840226	-3.72297
10389	SCML2	mRNA	Scm polycomb group protein like 2	-0.277362	-0.550795	-0.00392779	2.33706	-2.10976	0.0470781	0.840226	-4.19199
55332	DRAM1	mRNA	DNA damage regulated autophagy modulator 1	-0.275279	-0.511007	-0.0395509	5.00009	-2.42885	0.0242323	0.840226	-3.64369
10903	MTMR11	mRNA	myotubularin related protein 11	-0.275098	-0.541928	-0.00826808	4.44629	-2.14433	0.0438899	0.840226	-3.93542
9404	LPXN	mRNA	leupaxin	-0.274292	-0.444132	-0.104452	3.33243	-3.35901	0.00297672	0.840226	-3.27564
5783	PTPN13	mRNA	protein tyrosine phosphatase non-receptor type 13	-0.273784	-0.543827	-0.00373972	7.34128	-2.10869	0.0471803	0.840226	-3.90644
1602	DACH1	mRNA	dachshund family transcription factor 1	-0.272903	-0.535409	-0.010396	3.52448	-2.16226	0.0423153	0.840226	-4.02478
80055	PGAP1	mRNA	post-GPI attachment to proteins inositol deacylase 1	-0.272871	-0.532943	-0.0127992	5.21476	-2.18225	0.0406194	0.840226	-3.8478
283742	FAM98B	mRNA	family with sequence similarity 98 member B	-0.271743	-0.504729	-0.0387577	4.01409	-2.42588	0.0243867	0.840226	-3.77128
182	JAG1	mRNA	jagged canonical Notch ligand 1	-0.270626	-0.531341	-0.00991077	7.41451	-2.15895	0.0426018	0.840226	-3.86415
340061	STING1	mRNA	stimulator of interferon response cGAMP interactor 1	-0.270091	-0.5336	-0.0065818	4.6777	-2.13184	0.0450192	0.840226	-3.92548
116159	CYYR1	mRNA	cysteine and tyrosine rich 1	-0.266431	-0.50458	-0.0282822	3.7759	-2.32689	0.0300799	0.840226	-3.87964
9662	CEP135	mRNA	centrosomal protein 135	-0.264632	-0.492937	-0.0363264	4.35971	-2.41082	0.0251829	0.840226	-3.73234
57182	ANKRD50	mRNA	ankyrin repeat domain 50	-0.263865	-0.474181	-0.0535489	5.7641	-2.60945	0.0163909	0.840226	-3.42767
7091	TLE4	mRNA	TLE family member 4, transcriptional corepressor	-0.263416	-0.436531	-0.0903001	6.04226	-3.16479	0.00467801	0.840226	-2.87334
57562	CEP126	mRNA	centrosomal protein 126	-0.261072	-0.520966	-0.00117724	5.06566	-2.08931	0.0490615	0.840226	-3.93567
386618	KCTD4	mRNA	potassium channel tetramerization domain containing 4	-0.259237	-0.505509	-0.0129638	2.02999	-2.18937	0.0400301	0.840226	-4.18938
93349	SP140L	mRNA	SP140 nuclear body protein like	-0.259114	-0.490848	-0.0273795	4.12191	-2.32563	0.0301599	0.840226	-3.83168
254428	SLC41A1	mRNA	solute carrier family 41 member 1	-0.25908	-0.45887	-0.0592909	4.40227	-2.69713	0.0135113	0.840226	-3.48964
9863	MAGI2	mRNA	membrane associated guanylate kinase, WW and PDZ domain containing 2	-0.258731	-0.517402	-5.91129e-05	3.71104	-2.08036	0.0499523	0.840226	-4.05693
7556	ZNF10	mRNA	zinc finger protein 10	-0.257439	-0.454984	-0.0598942	4.14364	-2.71049	0.0131169	0.840226	-3.52741
339483	MTMR9LP	pseudogene	myotubularin related protein 9 like, pseudogene	-0.257322	-0.429514	-0.0851288	3.78923	-3.10814	0.00533157	0.840226	-3.30711
4354	MPP1	mRNA	membrane palmitoylated protein 1	-0.25719	-0.425696	-0.0886837	3.23691	-3.17452	0.0045739	0.840226	-3.42417
89927	BMERB1	mRNA	bMERB domain containing 1	-0.253441	-0.432151	-0.0747307	3.67204	-2.94963	0.00766381	0.840226	-3.45438
128229	TSACC	mRNA	TSSK6 activating cochaperone	-0.253107	-0.485532	-0.0206827	1.41262	-2.26497	0.0342398	0.840226	-4.22581
57539	WDR35	mRNA	WD repeat domain 35	-0.251861	-0.476253	-0.02747	5.65009	-2.33451	0.0296017	0.840226	-3.69201
8854	ALDH1A2	mRNA	aldehyde dehydrogenase 1 family member A2	-0.249123	-0.484567	-0.0136796	7.52613	-2.20073	0.0391065	0.840226	-3.83039
444	ASPH	mRNA	aspartate beta-hydroxylase	-0.244012	-0.484508	-0.00351599	6.65477	-2.11029	0.0470276	0.840226	-3.893
151050	KANSL1L	mRNA	KAT8 regulatory NSL complex subunit 1 like	-0.243469	-0.48275	-0.00418799	6.1881	-2.11629	0.0464607	0.840226	-3.88508
55728	N4BP2	mRNA	NEDD4 binding protein 2	-0.240536	-0.457818	-0.0232532	5.47833	-2.30247	0.0316614	0.840226	-3.72771
7216	TRO	mRNA	trophinin	-0.23951	-0.447161	-0.0318589	4.81484	-2.39899	0.0258252	0.840226	-3.68762
201134	CEP112	mRNA	centrosomal protein 112	-0.239074	-0.457516	-0.0206316	4.45453	-2.27633	0.0334391	0.840226	-3.82926
670	BPHL	mRNA	biphenyl hydrolase like	-0.238869	-0.448378	-0.0293609	3.82271	-2.37137	0.027385	0.840226	-3.84086
79963	ABCA11P	pseudogene	ATP binding cassette subfamily A member 11, pseudogene	-0.238709	-0.449089	-0.0283292	3.31246	-2.35996	0.028054	0.840226	-3.92816
9962	SLC23A2	mRNA	solute carrier family 23 member 2	-0.238015	-0.464442	-0.0115872	5.69107	-2.18632	0.0402813	0.840226	-3.82681
22982	DIP2C	mRNA	disco interacting protein 2 homolog C	-0.234782	-0.406042	-0.063523	6.29867	-2.85135	0.00957297	0.840226	-3.18392
79780	CCDC82	mRNA	coiled-coil domain containing 82	-0.232783	-0.397832	-0.0677328	4.72659	-2.93343	0.00795115	0.840226	-3.22568
57335	ZNF286A	mRNA	zinc finger protein 286A	-0.232574	-0.425597	-0.0395516	4.61879	-2.50607	0.0205269	0.840226	-3.61796
124540	MSI2	mRNA	musashi RNA binding protein 2	-0.231992	-0.416651	-0.0473331	4.74162	-2.61302	0.0162632	0.840226	-3.50855
27316	RBMX	mRNA	RNA binding motif protein X-linked	-0.230623	-0.417931	-0.0433149	7.34344	-2.56086	0.0182264	0.840226	-3.49498
9801	MRPL19	mRNA	mitochondrial ribosomal protein L19	-0.22698	-0.418031	-0.0359288	6.21585	-2.47103	0.0221377	0.840226	-3.55465
11042	GUSBP15	pseudogene	GUSB pseudogene 15	-0.226937	-0.452504	-0.00136909	4.1443	-2.09251	0.048746	0.840226	-4.00359
158219	TTC39B	mRNA	tetratricopeptide repeat domain 39B	-0.226384	-0.443041	-0.00972778	4.4419	-2.17327	0.0413729	0.840226	-3.91287
84725	PLEKHA8	mRNA	pleckstrin homology domain containing A8	-0.224013	-0.401665	-0.0463608	3.3686	-2.62266	0.0159227	0.840226	-3.74904
220929	ZNF438	mRNA	zinc finger protein 438	-0.223514	-0.383554	-0.0634736	3.76358	-2.90479	0.00848457	0.840226	-3.46357
55205	ZNF532	mRNA	zinc finger protein 532	-0.22293	-0.407531	-0.0383283	7.5855	-2.51173	0.0202772	0.840226	-3.55124
54469	ZFAND6	mRNA	zinc finger AN1-type containing 6	-0.222657	-0.419878	-0.0254355	5.73004	-2.34813	0.0287639	0.840226	-3.67693
55704	CCDC88A	mRNA	coiled-coil domain containing 88A	-0.221711	-0.425384	-0.018039	6.04172	-2.2641	0.0343017	0.840226	-3.75036
2004	ELK3	mRNA	ETS transcription factor ELK3	-0.216353	-0.430949	-0.00175684	4.64315	-2.09691	0.0483153	0.840226	-3.9563
7325	UBE2E2	mRNA	ubiquitin conjugating enzyme E2 E2	-0.215758	-0.377657	-0.0538589	3.84843	-2.7718	0.0114433	0.840226	-3.54199
10308	ZNF267	mRNA	zinc finger protein 267	-0.214309	-0.337373	-0.0912446	4.03021	-3.622	0.00160237	0.840226	-2.84085
55609	ZNF280C	mRNA	zinc finger protein 280C	-0.212706	-0.407271	-0.0181405	4.27243	-2.27381	0.0336153	0.840226	-3.85223
339500	ZNF678	mRNA	zinc finger protein 678	-0.210248	-0.410887	-0.00960805	4.72289	-2.17949	0.0408498	0.840226	-3.88254
389072	PLEKHM3	mRNA	pleckstrin homology domain containing M3	-0.209537	-0.410417	-0.00865697	5.17017	-2.16952	0.0416918	0.840226	-3.8611
22900	CARD8	mRNA	caspase recruitment domain family member 8	-0.208203	-0.375437	-0.0409693	5.37736	-2.58942	0.0171253	0.840226	-3.46575
4208	MEF2C	mRNA	myocyte enhancer factor 2C	-0.206111	-0.3957	-0.0165219	4.31477	-2.26114	0.0345135	0.840226	-3.85714
388335	TMEM220	mRNA	transmembrane protein 220	-0.20604	-0.387255	-0.0248256	4.05817	-2.36482	0.027767	0.840226	-3.81058
51134	CEP83	mRNA	centrosomal protein 83	-0.205858	-0.405611	-0.00610444	5.11255	-2.14345	0.0439692	0.840226	-3.88677
64781	CERK	mRNA	ceramide kinase	-0.203866	-0.404218	-0.00351346	6.54056	-2.11636	0.046454	0.840226	-3.88645
1902	LPAR1	mRNA	lysophosphatidic acid receptor 1	-0.201708	-0.399999	-0.00341652	5.79631	-2.11572	0.046514	0.840226	-3.88839
6605	SMARCE1	mRNA	SWI/SNF related, matrix associated, actin dependent regulator of chromatin, subfamily e, member 1	-0.200956	-0.340233	-0.0616785	6.26422	-3.00096	0.00681775	0.840226	-3.0352
7013	TERF1	mRNA	telomeric repeat binding factor 1	-0.200148	-0.353585	-0.0467112	4.30441	-2.71307	0.0130421	0.840226	-3.49404
4040	LRP6	mRNA	LDL receptor related protein 6	-0.199579	-0.391726	-0.00743204	7.07437	-2.16033	0.0424816	0.840226	-3.85482
113201	GOLM2	mRNA	golgi membrane protein 2	-0.199167	-0.359268	-0.039067	6.80658	-2.58741	0.0172008	0.840226	-3.45077
22852	ANKRD26	mRNA	ankyrin repeat domain 26	-0.196713	-0.380413	-0.0130125	5.37154	-2.22722	0.0370282	0.840226	-3.80032
9923	ZBTB40	mRNA	zinc finger and BTB domain containing 40	-0.195671	-0.370019	-0.021322	6.31932	-2.33425	0.0296179	0.840226	-3.68461
6840	SVIL	mRNA	supervillin	-0.195047	-0.384169	-0.00592389	7.56262	-2.14503	0.0438274	0.840226	-3.88025
90957	DHX57	mRNA	DExH-box helicase 57	-0.194284	-0.3387	-0.0498687	5.22233	-2.7981	0.0107895	0.840226	-3.28114
80003	PCNX2	mRNA	pecanex 2	-0.192181	-0.354763	-0.0295994	5.65077	-2.45855	0.0227392	0.840226	-3.57556
23024	PDZRN3	mRNA	PDZ domain containing ring finger 3	-0.191386	-0.352711	-0.0300609	6.62806	-2.46745	0.0223087	0.840226	-3.56178
54875	CNTLN	mRNA	centlein	-0.188657	-0.374241	-0.00307302	5.01292	-2.11433	0.0466456	0.840226	-3.91716
26160	IFT172	mRNA	intraflagellar transport 172	-0.181885	-0.319132	-0.0446372	5.96557	-2.75633	0.0118454	0.840226	-3.27921
200894	ARL13B	mRNA	ADP ribosylation factor like GTPase 13B	-0.180336	-0.345233	-0.0154401	3.81941	-2.27464	0.0335572	0.840226	-3.91015
11127	KIF3A	mRNA	kinesin family member 3A	-0.179491	-0.343343	-0.01564	5.0264	-2.27842	0.0332938	0.840226	-3.77461
9187	SLC24A1	mRNA	solute carrier family 24 member 1	-0.177629	-0.343902	-0.0113552	5.01073	-2.22193	0.037435	0.840226	-3.82497
342357	ZKSCAN2	mRNA	zinc finger with KRAB and SCAN domains 2	-0.175587	-0.342488	-0.00868509	4.29373	-2.18812	0.0401332	0.840226	-3.91621
9994	CASP8AP2	mRNA	caspase 8 associated protein 2	-0.165013	-0.314796	-0.0152312	5.53805	-2.29139	0.0324042	0.840226	-3.73539
26523	AGO1	mRNA	argonaute RISC component 1	-0.16212	-0.315746	-0.00849299	6.08117	-2.19487	0.0395806	0.840226	-3.81386
51088	KLHL5	mRNA	kelch like family member 5	-0.157852	-0.31477	-0.00093406	5.13674	-2.09227	0.0487699	0.840226	-3.92943
10667	FARS2	mRNA	phenylalanyl-tRNA synthetase 2, mitochondrial	-0.154947	-0.279925	-0.0299693	4.19963	-2.57864	0.0175335	0.840226	-3.62181
3516	RBPJ	mRNA	recombination signal binding protein for immunoglobulin kappa J region	-0.146824	-0.293418	-0.000229542	5.52649	-2.08314	0.0496738	0.840226	-3.92293
51622	CCZ1	mRNA	CCZ1 homolog, vacuolar protein trafficking and biogenesis associated	-0.143813	-0.277867	-0.00975848	5.09239	-2.23129	0.0367174	0.840226	-3.8114
79048	SECISBP2	mRNA	SECIS binding protein 2	-0.131616	-0.262841	-0.000392189	6.29118	-2.0861	0.049379	0.840226	-3.91219
9678	PHF14	mRNA	PHD finger protein 14	-0.126671	-0.233575	-0.0197674	6.13937	-2.46447	0.0224517	0.840226	-3.56088
10111	RAD50	mRNA	RAD50 double strand break repair protein	-0.116316	-0.225323	-0.00730902	6.74662	-2.21934	0.0376351	0.840226	-3.79547
7551	ZNF3	mRNA	zinc finger protein 3	-0.116245	-0.22484	-0.0076496	5.3715	-2.2264	0.0370909	0.840226	-3.80099
65117	RSRC2	mRNA	arginine and serine rich coiled-coil 2	-0.106392	-0.202389	-0.0103954	5.81882	-2.30512	0.0314866	0.840226	-3.7149
2800	GOLGA1	mRNA	golgin A1	-0.104133	-0.207667	-0.000599746	5.17709	-2.09193	0.0488026	0.840226	-3.92781
9921	RNF10	mRNA	ring finger protein 10	0.125455	0.00561968	0.245291	7.28536	2.17742	0.0410229	0.840226	-3.84452
25799	ZNF324	mRNA	zinc finger protein 324	0.126392	0.00754375	0.24524	4.64517	2.2119	0.038217	0.840226	-3.86285
29882	ANAPC2	mRNA	anaphase promoting complex subunit 2	0.12982	0.00477482	0.254866	5.74245	2.15931	0.0425709	0.840226	-3.85031
1398	CRK	mRNA	CRK proto-oncogene, adaptor protein	0.131944	0.0359527	0.227934	6.13736	2.85889	0.00941164	0.840226	-3.17653
56949	XAB2	mRNA	XPA binding protein 2	0.133108	0.00809402	0.258123	5.74025	2.21455	0.0380094	0.840226	-3.80025
26277	TINF2	mRNA	TERF1 interacting nuclear factor 2	0.133492	0.0162914	0.250694	5.53833	2.369	0.0275226	0.840226	-3.66416
57617	VPS18	mRNA	VPS18 core subunit of CORVET and HOPS complexes	0.134985	0.010016	0.259953	5.12568	2.24658	0.0355726	0.840226	-3.79639
285148	IAH1	mRNA	isoamyl acetate hydrolyzing esterase 1 (putative)	0.135965	0.000800619	0.27113	4.55514	2.09221	0.0487759	0.840226	-3.96729
10987	COPS5	mRNA	COP9 signalosome subunit 5	0.136362	0.00533536	0.267389	4.94406	2.16458	0.042115	0.840226	-3.87908
23061	TBC1D9B	mRNA	TBC1 domain family member 9B	0.136873	0.0158694	0.257877	7.59811	2.35266	0.0284901	0.840226	-3.69708
54472	TOLLIP	mRNA	toll interacting protein	0.138814	0.0185479	0.25908	5.64955	2.40065	0.0257342	0.840226	-3.63052
9513	FXR2	mRNA	FMR1 autosomal homolog 2	0.141909	0.00831858	0.2755	5.23683	2.2094	0.0384149	0.840226	-3.82294
25819	NOCT	mRNA	nocturnin	0.142024	9.93919e-05	0.283949	3.68091	2.08134	0.0498539	0.840226	-4.05971
8896	BUD31	mRNA	BUD31 homolog	0.143089	0.000565936	0.285611	4.37169	2.08815	0.0491764	0.840226	-3.98594
84926	SPRYD3	mRNA	SPRY domain containing 3	0.145274	0.00490664	0.285641	5.89202	2.15259	0.043158	0.840226	-3.85412
23210	JMJD6	mRNA	jumonji domain containing 6, arginine demethylase and lysine hydroxylase	0.145641	0.0130616	0.278221	4.721	2.28479	0.0328536	0.840226	-3.79508
25920	NELFB	mRNA	negative elongation factor complex member B	0.147028	0.0170949	0.276962	5.95917	2.35353	0.0284378	0.840226	-3.66787
65264	UBE2Z	mRNA	ubiquitin conjugating enzyme E2 Z	0.14851	0.0394516	0.257568	6.85906	2.83228	0.00999278	0.840226	-3.21502
79571	GCC1	mRNA	GRIP and coiled-coil domain containing 1	0.148856	0.02169	0.276021	4.92168	2.43464	0.0239343	0.840226	-3.64615
199870	FAM76A	mRNA	family with sequence similarity 76 member A	0.152323	0.00851601	0.296129	4.54028	2.20305	0.0389201	0.840226	-3.87996
147687	ZNF417	mRNA	zinc finger protein 417	0.15375	0.0244522	0.283048	5.40215	2.47322	0.0220333	0.840226	-3.57382
1979	EIF4EBP2	mRNA	eukaryotic translation initiation factor 4E binding protein 2	0.155054	0.00991045	0.300198	8.08161	2.2219	0.037437	0.840226	-3.82984
79654	HECTD3	mRNA	HECT domain E3 ubiquitin protein ligase 3	0.156272	0.0273266	0.285218	5.84935	2.52066	0.019889	0.840226	-3.51109
60682	SMAP1	mRNA	small ArfGAP 1	0.156307	0.00983822	0.302777	4.83454	2.21959	0.037616	0.840226	-3.84044
8634	RTCA	mRNA	RNA 3'-terminal phosphate cyclase	0.158619	0.0262858	0.290951	5.40488	2.49302	0.0211133	0.840226	-3.5552
5261	PHKG2	mRNA	phosphorylase kinase catalytic subunit gamma 2	0.158641	2.78913e-05	0.317253	4.62594	2.08025	0.0499633	0.840226	-3.9714
11253	MAN1B1	mRNA	mannosidase alpha class 1B member 1	0.159316	0.00351638	0.315116	5.99186	2.12683	0.045479	0.840226	-3.87647
51102	MECR	mRNA	mitochondrial trans-2-enoyl-CoA reductase	0.159775	0.00403565	0.315515	4.68644	2.13378	0.0448417	0.840226	-3.92355
84572	GNPTG	mRNA	N-acetylglucosamine-1-phosphate transferase subunit gamma	0.160514	0.00843513	0.312593	4.99745	2.19525	0.0395498	0.840226	-3.84945
140459	ASB6	mRNA	ankyrin repeat and SOCS box containing 6	0.162293	0.0134574	0.311128	5.07947	2.26795	0.0340282	0.840226	-3.78066
80308	FLAD1	mRNA	flavin adenine dinucleotide synthetase 1	0.163441	0.0174457	0.309437	4.82632	2.32842	0.0299832	0.840226	-3.74818
51603	EEF1AKNMT	mRNA	eEF1A lysine and N-terminal methyltransferase	0.167106	0.0216988	0.312513	5.33657	2.39026	0.026309	0.840226	-3.65457
9546	APBA3	mRNA	amyloid beta precursor protein binding family A member 3	0.167722	0.013622	0.321821	4.38206	2.26374	0.0343271	0.840226	-3.84793
50626	CYHR1	mRNA	cysteine and histidine rich 1	0.168091	0.0143428	0.32184	5.21595	2.27391	0.0336079	0.840226	-3.76694
83549	UCK1	mRNA	uridine-cytidine kinase 1	0.168387	0.0226964	0.314077	4.57223	2.4039	0.0255569	0.840226	-3.71111
7326	UBE2G1	mRNA	ubiquitin conjugating enzyme E2 G1	0.16937	0.00960238	0.329137	5.82995	2.20489	0.0387731	0.840226	-3.80754
5510	PPP1R7	mRNA	protein phosphatase 1 regulatory subunit 7	0.170641	0.0140132	0.327269	4.86168	2.26597	0.0341684	0.840226	-3.79881
81875	ISG20L2	mRNA	interferon stimulated exonuclease gene 20 like 2	0.170982	0.0298665	0.312098	4.55254	2.52008	0.0199138	0.840226	-3.61577
23370	ARHGEF18	mRNA	Rho/Rac guanine nucleotide exchange factor 18	0.170996	0.0278231	0.314169	6.31468	2.48407	0.0215246	0.840226	-3.54269
1725	DHPS	mRNA	deoxyhypusine synthase	0.175238	0.0133446	0.337132	5.09241	2.25133	0.0352243	0.840226	-3.79449
283989	TSEN54	mRNA	tRNA splicing endonuclease subunit 54	0.175537	0.0136547	0.337418	4.64957	2.25532	0.0349332	0.840226	-3.8268
9817	KEAP1	mRNA	kelch like ECH associated protein 1	0.17715	0.0083786	0.345921	5.8306	2.18314	0.0405449	0.840226	-3.82737
9616	RNF7	mRNA	ring finger protein 7	0.177449	0.0126513	0.342247	4.84555	2.23956	0.0360947	0.840226	-3.82272
51070	NOSIP	mRNA	nitric oxide synthase interacting protein	0.177627	0.0178168	0.337437	4.84225	2.31177	0.0310506	0.840226	-3.76118
150684	COMMD1	mRNA	copper metabolism domain containing 1	0.178396	0.0154235	0.341368	3.79116	2.27672	0.0334115	0.840226	-3.91317
56950	SMYD2	mRNA	SET and MYND domain containing 2	0.17857	0.0389084	0.318231	5.03038	2.65932	0.0146888	0.840226	-3.43219
5430	POLR2A	mRNA	RNA polymerase II subunit A	0.179651	0.019338	0.339963	8.31042	2.33078	0.029835	0.840226	-3.74475
10531	PITRM1	mRNA	pitrilysin metallopeptidase 1	0.17977	0.0126617	0.346879	6.18048	2.23748	0.0362504	0.840226	-3.77474
10577	NPC2	mRNA	NPC intracellular cholesterol transporter 2	0.179834	0.0337592	0.325909	5.39778	2.56057	0.0182381	0.840226	-3.49237
55909	BIN3	mRNA	bridging integrator 3	0.180811	0.029018	0.332603	4.86658	2.4775	0.0218317	0.840226	-3.61408
9294	S1PR2	mRNA	sphingosine-1-phosphate receptor 2	0.180871	0.00618388	0.355559	5.55714	2.15351	0.0430769	0.840226	-3.86016
23351	KHNYN	mRNA	KH and NYN domain containing	0.182029	0.0152394	0.348818	7.3204	2.26992	0.0338884	0.840226	-3.76265
1408	CRY2	mRNA	cryptochrome circadian regulator 2	0.188323	0.0165508	0.360095	6.16299	2.28029	0.033164	0.840226	-3.73512
285761	DCBLD1	mRNA	discoidin, CUB and LCCL domain containing 1	0.188621	0.0147235	0.362519	4.36793	2.25599	0.0348852	0.840226	-3.85578
10978	CLP1	mRNA	cleavage factor polyribonucleotide kinase subunit 1	0.188721	0.0431202	0.334322	3.23954	2.69585	0.0135496	0.840226	-3.72932
151903	CCDC12	mRNA	coiled-coil domain containing 12	0.188825	0.0134531	0.364197	4.26874	2.23944	0.0361035	0.840226	-3.88004
7494	XBP1	mRNA	X-box binding protein 1	0.189873	0.00122005	0.378525	8.20096	2.09334	0.0486649	0.840226	-3.94246
2588	GALNS	mRNA	galactosamine (N-acetyl)-6-sulfatase	0.1901	0.00395706	0.376243	4.93151	2.1241	0.0457313	0.840226	-3.91433
5052	PRDX1	mRNA	peroxiredoxin 1	0.190202	0.0115678	0.368837	6.94137	2.21457	0.0380074	0.840226	-3.80344
29074	MRPL18	mRNA	mitochondrial ribosomal protein L18	0.190621	0.0148768	0.366365	4.39168	2.25595	0.0348878	0.840226	-3.85316
54838	WBP1L	mRNA	WW domain binding protein 1 like	0.192999	0.00630718	0.37969	5.99614	2.15015	0.0433729	0.840226	-3.85545
55177	RMDN3	mRNA	regulator of microtubule dynamics 3	0.193772	0.0104306	0.377114	5.20624	2.19821	0.0393095	0.840226	-3.83466
26873	OPLAH	mRNA	5-oxoprolinase, ATP-hydrolysing	0.1939	0.0135292	0.374271	5.31355	2.23589	0.0363695	0.840226	-3.79584
23138	N4BP3	mRNA	NEDD4 binding protein 3	0.195326	0.0264044	0.364247	3.50965	2.405	0.0254974	0.840226	-3.868
51271	UBAP1	mRNA	ubiquitin associated protein 1	0.199124	0.0150345	0.383213	5.93503	2.24975	0.0353398	0.840226	-3.76497
25865	PRKD2	mRNA	protein kinase D2	0.201716	0.00158064	0.401852	5.9487	2.09631	0.0483739	0.840226	-3.9043
488	ATP2A2	mRNA	ATPase sarcoplasmic/endoplasmic reticulum Ca2+ transporting 2	0.201919	0.0226933	0.381145	9.63374	2.34324	0.0290621	0.840226	-3.79602
84993	UBL7	mRNA	ubiquitin like 7	0.202271	0.044995	0.359548	4.24336	2.67492	0.0141918	0.840226	-3.53784
51460	SFMBT1	mRNA	Scm like with four mbt domains 1	0.202616	0.0601082	0.345124	4.09037	2.95716	0.0075336	0.840226	-3.34398
65982	ZSCAN18	mRNA	zinc finger and SCAN domain containing 18	0.203744	0.030181	0.377306	5.89692	2.44156	0.0235826	0.840226	-3.58585
54797	MED18	mRNA	mediator complex subunit 18	0.20391	0.00510795	0.402712	3.69095	2.13333	0.0448832	0.840226	-4.02432
51621	KLF13	mRNA	Kruppel like factor 13	0.205214	0.0415985	0.36883	7.14223	2.60869	0.0164183	0.840226	-3.44175
89891	DYNC2I2	mRNA	dynein 2 intermediate chain 2	0.206307	0.0223786	0.390235	5.26344	2.33295	0.029699	0.840226	-3.71127
6812	STXBP1	mRNA	syntaxin binding protein 1	0.206853	0.041726	0.371979	5.27516	2.60546	0.0165349	0.840226	-3.45915
84895	MIGA2	mRNA	mitoguardin 2	0.207151	0.0150136	0.399287	5.32331	2.24241	0.035882	0.840226	-3.78962
90135	BTBD6	mRNA	BTB domain containing 6	0.207812	0.0439823	0.371641	5.96545	2.63826	0.0153862	0.840226	-3.3954
4000	LMNA	mRNA	lamin A/C	0.209485	0.0197345	0.399235	7.47801	2.2962	0.0320798	0.840226	-3.74387
64834	ELOVL1	mRNA	ELOVL fatty acid elongase 1	0.212249	0.0377664	0.386731	6.06047	2.53008	0.0194874	0.840226	-3.499
2308	FOXO1	mRNA	forkhead box O1	0.212377	0.0194544	0.4053	9.40683	2.28962	0.032524	0.840226	-3.82732
56970	ATXN7L3	mRNA	ataxin 7 like 3	0.213097	0.040671	0.385524	6.57445	2.57048	0.0178484	0.840226	-3.4625
79639	TMEM53	mRNA	transmembrane protein 53	0.213429	0.00617895	0.420679	2.30461	2.1419	0.0441082	0.840226	-4.18092
5524	PTPA	mRNA	protein phosphatase 2 phosphatase activator	0.213863	0.00859995	0.419126	6.7142	2.16703	0.0419047	0.840226	-3.84285
8266	UBL4A	mRNA	ubiquitin like 4A	0.214078	0.0336378	0.394518	4.78169	2.46762	0.0223003	0.840226	-3.6323
23052	ENDOD1	mRNA	endonuclease domain containing 1	0.214738	0.00637747	0.423098	5.87249	2.14355	0.0439603	0.840226	-3.86276
7358	UGDH	mRNA	UDP-glucose 6-dehydrogenase	0.215438	0.00495711	0.425918	6.7245	2.12887	0.045291	0.840226	-3.87736
51094	ADIPOR1	mRNA	adiponectin receptor 1	0.216401	0.0195476	0.413254	6.432	2.28642	0.0327423	0.840226	-3.7303
7328	UBE2H	mRNA	ubiquitin conjugating enzyme E2 H	0.217317	0.0064818	0.428151	6.99015	2.14383	0.043935	0.840226	-3.86809
27183	VPS4A	mRNA	vacuolar protein sorting 4 homolog A	0.217681	0.0235063	0.411856	6.29122	2.33167	0.0297789	0.840226	-3.68726
392	ARHGAP1	mRNA	Rho GTPase activating protein 1	0.217906	0.0441016	0.39171	6.93929	2.60764	0.0164559	0.840226	-3.43561
8992	ATP6V0E1	mRNA	ATPase H+ transporting V0 subunit e1	0.218045	0.0272732	0.408817	6.03369	2.37723	0.0270467	0.840226	-3.64504
55191	NADSYN1	mRNA	NAD synthetase 1	0.218887	0.0140067	0.423768	5.91092	2.22208	0.0374233	0.840226	-3.79083
23220	DTX4	mRNA	deltex E3 ubiquitin ligase 4	0.21976	0.0240037	0.415517	5.52867	2.33492	0.0295758	0.840226	-3.69652
55739	NAXD	mRNA	NAD(P)HX dehydratase	0.219867	0.0183636	0.421371	5.60985	2.26943	0.0339231	0.840226	-3.7538
327	APEH	mRNA	acylaminoacyl-peptide hydrolase	0.22005	0.00886018	0.431239	5.91788	2.16715	0.0418947	0.840226	-3.84087
390595	UBAP1L	mRNA	ubiquitin associated protein 1 like	0.220126	0.00973791	0.430514	3.55955	2.17615	0.0411295	0.840226	-4.01191
11282	MGAT4B	mRNA	alpha-1,3-mannosyl-glycoprotein 4-beta-N-acetylglucosaminyltransferase B	0.22021	0.0130888	0.427331	7.03583	2.21132	0.0382629	0.840226	-3.80839
29916	SNX11	mRNA	sorting nexin 11	0.220453	0.0362087	0.404698	4.31614	2.48864	0.021314	0.840226	-3.67665
81572	PDRG1	mRNA	p53 and DNA damage regulated 1	0.220541	0.0538888	0.387193	3.69223	2.75244	0.0119486	0.840226	-3.59223
8772	FADD	mRNA	Fas associated via death domain	0.221228	0.0117816	0.430675	4.64439	2.19688	0.0394173	0.840226	-3.87578
593	BCKDHA	mRNA	branched chain keto acid dehydrogenase E1 subunit alpha	0.222582	0.00168351	0.443481	4.79407	2.09574	0.0484301	0.840226	-3.94711
116236	ABHD15	mRNA	abhydrolase domain containing 15	0.223734	0.0423544	0.405114	4.76865	2.56556	0.0180406	0.840226	-3.54801
6520	SLC3A2	mRNA	solute carrier family 3 member 2	0.224823	0.0332016	0.416444	5.80577	2.44026	0.0236482	0.840226	-3.58905
8711	TNK1	mRNA	tyrosine kinase non receptor 1	0.225024	0.0129985	0.43705	4.38744	2.2074	0.0385737	0.840226	-3.89225
6884	TAF13	mRNA	TATA-box binding protein associated factor 13	0.225129	0.0119096	0.438348	4.26464	2.19606	0.0394839	0.840226	-3.91409
29116	MYLIP	mRNA	myosin regulatory light chain interacting protein	0.225293	0.0840619	0.366524	6.2623	3.31785	0.00327744	0.840226	-2.72069
100289230	LOC100289230	unmapped	uncharacterized LOC100289230	0.2261	0.019231	0.432968	3.72081	2.27324	0.0336553	0.840226	-3.92558
10126	DNAL4	mRNA	dynein axonemal light chain 4	0.226672	0.0179299	0.435413	3.9373	2.25854	0.0347007	0.840226	-3.90684
5976	UPF1	mRNA	UPF1 RNA helicase and ATPase	0.227081	0.00249041	0.451672	7.63521	2.10295	0.0477306	0.840226	-3.91871
2063	NR2F6	mRNA	nuclear receptor subfamily 2 group F member 6	0.228251	0.00501729	0.451485	6.41118	2.12663	0.0454971	0.840226	-3.87657
78996	CYREN	mRNA	cell cycle regulator of NHEJ	0.230086	0.0463555	0.413817	5.48763	2.60464	0.0165643	0.840226	-3.44557
100130357	LOC100130357	unmapped	uncharacterized LOC100130357	0.230268	0.000717497	0.459818	4.21601	2.08639	0.0493507	0.840226	-4.00196
54815	GATAD2A	mRNA	GATA zinc finger domain containing 2A	0.230295	0.0134574	0.447133	6.88222	2.20897	0.038449	0.840226	-3.80749
5509	PPP1R3D	mRNA	protein phosphatase 1 regulatory subunit 3D	0.230598	0.052996	0.4082	4.07813	2.70052	0.0134102	0.840226	-3.54952
4864	NPC1	mRNA	NPC intracellular cholesterol transporter 1	0.230749	0.00538639	0.456111	6.25587	2.1296	0.0452243	0.840226	-3.87338
64215	DNAJC1	mRNA	DnaJ heat shock protein family (Hsp40) member C1	0.231445	0.020613	0.442277	4.77473	2.28324	0.0329607	0.840226	-3.79196
131408	FAM131A	mRNA	family with sequence similarity 131 member A	0.233455	0.0773228	0.389586	4.59189	3.10993	0.00530965	0.840226	-3.09842
10094	ARPC3	mRNA	actin related protein 2/3 complex subunit 3	0.23448	0.0359139	0.433046	5.5845	2.45607	0.0228606	0.840226	-3.58145
63035	BCORL1	mRNA	BCL6 corepressor like 1	0.235559	0.0398531	0.431264	5.05817	2.50343	0.0206443	0.840226	-3.57225
4792	NFKBIA	mRNA	NFKB inhibitor alpha	0.236866	0.0278205	0.445911	5.64758	2.35669	0.0282488	0.840226	-3.67215
80148	SLC66A2	mRNA	solute carrier family 66 member 2	0.23813	0.0778493	0.398412	5.17409	3.0901	0.0055577	0.840226	-3.01166
4007	PRICKLE3	mRNA	prickle planar cell polarity protein 3	0.238414	0.0550659	0.421763	3.58188	2.70455	0.013291	0.840226	-3.65036
5600	MAPK11	mRNA	mitogen-activated protein kinase 11	0.239412	0.0112806	0.467543	3.6206	2.18273	0.040579	0.840226	-4.00007
58485	TRAPPC1	mRNA	trafficking protein particle complex 1	0.239538	0.0305723	0.448504	4.89382	2.38418	0.026651	0.840226	-3.69399
4293	MAP3K9	mRNA	mitogen-activated protein kinase kinase kinase 9	0.239701	0.0242398	0.455162	3.77778	2.31388	0.0309134	0.840226	-3.88933
7343	UBTF	mRNA	upstream binding transcription factor	0.243173	0.0535324	0.432814	7.08686	2.667	0.014442	0.840226	-3.38402
57799	RAB40C	mRNA	RAB40C, member RAS oncogene family	0.243692	0.0502933	0.43709	5.29979	2.62076	0.0159893	0.840226	-3.4432
10347	ABCA7	mRNA	ATP binding cassette subfamily A member 7	0.244261	0.0308958	0.457626	5.52086	2.38106	0.0268281	0.840226	-3.6543
9588	PRDX6	mRNA	peroxiredoxin 6	0.244643	0.054892	0.434393	6.63973	2.68157	0.0139847	0.840226	-3.35616
8996	NOL3	mRNA	nucleolar protein 3	0.245724	0.0714031	0.420046	4.75687	2.93182	0.00798018	0.840226	-3.22379
8878	SQSTM1	mRNA	sequestosome 1	0.246673	0.0460304	0.447316	7.93591	2.55704	0.0183785	0.840226	-3.52661
11334	TUSC2	mRNA	tumor suppressor 2, mitochondrial calcium regulator	0.247006	0.0106527	0.48336	3.57246	2.17363	0.0413428	0.840226	-4.01215
79671	NLRX1	mRNA	NLR family member X1	0.248302	0.0238687	0.472734	4.79641	2.30108	0.0317535	0.840226	-3.77497
1774	DNASE1L1	mRNA	deoxyribonuclease 1 like 1	0.248839	0.0434677	0.454211	3.94063	2.5201	0.0199131	0.840226	-3.71361
28511	NKIRAS2	mRNA	NFKB inhibitor interacting Ras like 2	0.249957	0.04679	0.453123	5.11726	2.55889	0.0183047	0.840226	-3.51628
116842	LEAP2	mRNA	liver enriched antimicrobial peptide 2	0.250345	0.0290547	0.471636	1.92885	2.35297	0.0284715	0.840226	-4.13187
125058	TBC1D16	mRNA	TBC1 domain family member 16	0.25086	0.0257639	0.475956	7.30704	2.31794	0.0306506	0.840226	-3.71879
83931	STK40	mRNA	serine/threonine kinase 40	0.25204	0.0453612	0.458719	6.07466	2.53637	0.0192229	0.840226	-3.49302
23550	PSD4	mRNA	pleckstrin and Sec7 domain containing 4	0.252911	0.0115229	0.494299	5.97053	2.17917	0.0408761	0.840226	-3.82948
83716	CRISPLD2	mRNA	cysteine rich secretory protein LCCL domain containing 2	0.252995	0.031377	0.474614	8.10464	2.37436	0.0272119	0.840226	-3.69808
9209	LRRFIP2	mRNA	LRR binding FLII interacting protein 2	0.253403	0.00357896	0.503228	6.53324	2.10968	0.0470857	0.840226	-3.89267
2972	BRF1	mRNA	BRF1 RNA polymerase III transcription initiation factor subunit	0.254479	0.0290419	0.479916	5.9784	2.34783	0.0287821	0.840226	-3.67339
51657	STYXL1	mRNA	serine/threonine/tyrosine interacting like 1	0.254938	0.0869948	0.42288	4.44268	3.15727	0.00476006	0.840226	-3.09307
381	ARF5	mRNA	ADP ribosylation factor 5	0.255955	0.0972807	0.414629	6.05359	3.35503	0.0030046	0.840226	-2.68539
260425	MAGI3	mRNA	membrane associated guanylate kinase, WW and PDZ domain containing 3	0.257171	0.0794027	0.434939	5.78252	3.0089	0.00669516	0.840226	-3.03718
1192	CLIC1	mRNA	chloride intracellular channel 1	0.257422	0.0431909	0.471653	4.9223	2.49921	0.0208333	0.840226	-3.58955
2643	GCH1	mRNA	GTP cyclohydrolase 1	0.258465	0.0327414	0.484189	2.80864	2.38158	0.0267987	0.840226	-3.99462
54880	BCOR	mRNA	BCL6 corepressor	0.259563	0.0511519	0.467974	5.63379	2.59037	0.0170899	0.840226	-3.45197
4967	OGDH	mRNA	oxoglutarate dehydrogenase	0.259783	0.0322929	0.487274	6.99649	2.37513	0.0271674	0.840226	-3.65722
55311	ZNF444	mRNA	zinc finger protein 444	0.259871	0.0252912	0.494451	4.61111	2.30413	0.0315517	0.840226	-3.79072
644096	SDHAF1	mRNA	succinate dehydrogenase complex assembly factor 1	0.261272	0.0821137	0.44043	3.14473	3.03316	0.00633363	0.840226	-3.54078
646982	LINC00598	lncRNA	long intergenic non-protein coding RNA 598	0.26178	0.0708987	0.452661	3.69484	2.85241	0.00955007	0.840226	-3.52027
100287387	LOC100287387	unmapped	uncharacterized LOC100287387	0.262337	0.0119238	0.51275	1.57567	2.17892	0.0408969	0.840226	-4.24112
27158	NDOR1	mRNA	NADPH dependent diflavin oxidoreductase 1	0.263054	0.0366504	0.489457	5.49961	2.41658	0.0248757	0.840226	-3.62235
6385	SDC4	mRNA	syndecan 4	0.263443	0.0505548	0.476331	6.85523	2.5738	0.0177196	0.840226	-3.46569
4669	NAGLU	mRNA	N-acetyl-alpha-glucosaminidase	0.265518	0.00322139	0.527815	5.46761	2.10543	0.0474921	0.840226	-3.9058
11187	PKP3	mRNA	plakophilin 3	0.265871	0.0356996	0.496042	5.49822	2.40248	0.0256345	0.840226	-3.63555
388552	BLOC1S3	mRNA	biogenesis of lysosomal organelles complex 1 subunit 3	0.26628	0.104996	0.427564	3.90959	3.43389	0.00249734	0.840226	-3.02905
160760	PPTC7	mRNA	protein phosphatase targeting COQ7	0.266516	0.110003	0.423028	5.44492	3.54172	0.00193725	0.840226	-2.54371
25987	TSKU	mRNA	tsukushi, small leucine rich proteoglycan	0.26685	0.0123785	0.521322	5.84713	2.18106	0.0407183	0.840226	-3.82935
3927	LASP1	mRNA	LIM and SH3 protein 1	0.267049	0.0743849	0.459712	7.62511	2.8829	0.00891519	0.840226	-3.20595
6339	SCNN1D	mRNA	sodium channel epithelial 1 subunit delta	0.267381	0.00100539	0.533756	3.07052	2.08774	0.0492169	0.840226	-4.12395
10297	APC2	mRNA	APC regulator of WNT signaling pathway 2	0.267844	0.0183527	0.517336	4.19279	2.23288	0.0365967	0.840226	-3.89441
22893	BAHD1	mRNA	bromo adjacent homology domain containing 1	0.267923	0.0416284	0.494217	5.23853	2.4625	0.0225473	0.840226	-3.59524
3073	HEXA	mRNA	hexosaminidase subunit alpha	0.268053	0.0548612	0.481244	6.58342	2.61511	0.0161887	0.840226	-3.4197
4838	NODAL	mRNA	nodal growth differentiation factor	0.268953	0.0162557	0.52165	1.5095	2.21368	0.0380772	0.840226	-4.23497
84532	ACSS1	mRNA	acyl-CoA synthetase short chain family member 1	0.269636	0.00174217	0.537529	4.84919	2.09341	0.0486575	0.840226	-3.94564
150223	YDJC	mRNA	YdjC chitooligosaccharide deacetylase homolog	0.269738	0.0147962	0.524679	3.87822	2.2006	0.0391172	0.840226	-3.95607
54836	BSPRY	mRNA	B-box and SPRY domain containing	0.270202	0.0088502	0.531553	4.3476	2.15032	0.0433584	0.840226	-3.94109
359845	RFLNB	mRNA	refilin B	0.270406	0.00965646	0.531155	3.70269	2.15691	0.0427794	0.840226	-4.00742
100506055	MXRA7P1	pseudogene	MXRA7 pseudogene 1	0.270562	0.0109585	0.530165	5.33891	2.16768	0.0418486	0.840226	-3.85569
613	BCR	mRNA	BCR activator of RhoGEF and GTPase	0.270898	0.0959897	0.445806	7.22349	3.22133	0.00410353	0.840226	-2.8544
55902	ACSS2	mRNA	acyl-CoA synthetase short chain family member 2	0.271047	0.0199956	0.522099	5.39391	2.24554	0.0356495	0.840226	-3.78393
81603	TRIM8	mRNA	tripartite motif containing 8	0.271934	0.0339549	0.509912	6.97238	2.37665	0.0270803	0.840226	-3.65523
51257	MARCHF2	mRNA	membrane associated ring-CH-type finger 2	0.272033	0.00626123	0.537805	4.11427	2.12889	0.0452897	0.840226	-3.98086
9592	IER2	mRNA	immediate early response 2	0.272501	0.0508854	0.494117	5.55011	2.55745	0.0183622	0.840226	-3.48747
6415	SELENOW	mRNA	selenoprotein W	0.272788	0.0876264	0.457949	6.013	3.06418	0.00589881	0.840226	-2.97527
100128927	ZBTB42	mRNA	zinc finger and BTB domain containing 42	0.273018	0.0160484	0.529988	3.88679	2.20978	0.0383847	0.840226	-3.94852
26267	FBXO10	mRNA	F-box protein 10	0.273375	0.0867733	0.459977	4.98277	3.04707	0.00613494	0.840226	-3.08074
10476	ATP5PD	mRNA	ATP synthase peripheral stalk subunit d	0.273704	0.00374638	0.543661	5.17073	2.10875	0.0471746	0.840226	-3.91467
10970	CKAP4	mRNA	cytoskeleton associated protein 4	0.274108	0.0679973	0.480219	7.02227	2.76605	0.0115911	0.840226	-3.2861
541473	LOC541473	unmapped	FKBP prolyl isomerase 6 pseudogene	0.275851	0.051529	0.500174	2.88162	2.55766	0.0183539	0.840226	-3.88395
27351	DESI1	mRNA	desumoylating isopeptidase 1	0.27589	0.0357001	0.516079	4.67114	2.38903	0.0263782	0.840226	-3.713
79803	HPS6	mRNA	HPS6 biogenesis of lysosomal organelles complex 2 subunit 3	0.276577	0.123798	0.429355	4.92136	3.76525	0.00114065	0.840226	-2.43573
2288	FKBP4	mRNA	FKBP prolyl isomerase 4	0.278499	0.0452264	0.511772	6.73287	2.48313	0.0215685	0.840226	-3.5494
28988	DBNL	mRNA	drebrin like	0.278814	0.0616632	0.495965	6.70142	2.6705	0.0143309	0.840226	-3.36848
304	ANXA2P2	pseudogene	annexin A2 pseudogene 2	0.280189	0.0108999	0.549478	8.76519	2.16407	0.0421585	0.840226	-3.90241
10614	HEXIM1	mRNA	HEXIM P-TEFb complex subunit 1	0.281043	0.0257629	0.536322	6.91997	2.28979	0.0325127	0.840226	-3.73447
25777	SUN2	mRNA	Sad1 and UNC84 domain containing 2	0.282497	0.055982	0.509012	7.38721	2.59392	0.0169577	0.840226	-3.46616
373863	DND1	mRNA	DND microRNA-mediated repression inhibitor 1	0.283492	0.0972695	0.469715	3.68416	3.16627	0.00466206	0.840226	-3.29767
3299	HSF4	mRNA	heat shock transcription factor 4	0.284784	0.0146687	0.554898	5.24503	2.19283	0.0397464	0.840226	-3.83794
10723	SLC12A7	mRNA	solute carrier family 12 member 7	0.285085	0.0557663	0.514404	7.62545	2.58568	0.017266	0.840226	-3.48493
8864	PER2	mRNA	period circadian regulator 2	0.285724	0.059211	0.512237	7.15467	2.62357	0.0158909	0.840226	-3.4283
51427	ZNF107	mRNA	zinc finger protein 107	0.288871	0.0789481	0.498794	4.6286	2.86209	0.00934397	0.840226	-3.30942
5155	PDGFB	mRNA	platelet derived growth factor subunit B	0.289018	0.070093	0.507942	3.75736	2.7458	0.0121266	0.840226	-3.5833
118987	PDZD8	mRNA	PDZ domain containing 8	0.289067	0.0453544	0.532779	7.05959	2.46695	0.0223326	0.840226	-3.57324
9414	TJP2	mRNA	tight junction protein 2	0.289287	0.0736498	0.504924	6.85115	2.79026	0.0109806	0.840226	-3.25627
10928	RALBP1	mRNA	ralA binding protein 1	0.290226	0.0736516	0.506801	6.61158	2.7872	0.0110559	0.840226	-3.25254
81619	TSPAN14	mRNA	tetraspanin 14	0.291809	0.0901904	0.493427	7.54121	3.01029	0.00667393	0.840226	-3.0794
57139	RGL3	mRNA	ral guanine nucleotide dissociation stimulator like 3	0.292393	0.00883562	0.575951	5.89916	2.1447	0.0438577	0.840226	-3.86169
84074	QRICH2	mRNA	glutamine rich 2	0.292843	0.0461833	0.539504	4.46839	2.46931	0.0222194	0.840226	-3.67108
5119	CHMP1A	mRNA	charged multivesicular body protein 1A	0.293216	0.0714883	0.514944	6.27564	2.75047	0.0120011	0.840226	-3.2842
3297	HSF1	mRNA	heat shock transcription factor 1	0.294173	0.0604077	0.527939	6.04114	2.61735	0.0161093	0.840226	-3.41524
9409	PEX16	mRNA	peroxisomal biogenesis factor 16	0.294251	0.0937615	0.494741	4.5316	3.05257	0.00605805	0.840226	-3.16294
286262	TPRN	mRNA	taperin	0.294302	0.024143	0.564462	3.95824	2.26576	0.0341836	0.840226	-3.89937
215	ABCD1	mRNA	ATP binding cassette subfamily D member 1	0.295388	0.0668367	0.52394	4.33818	2.68812	0.0137835	0.840226	-3.51074
6720	SREBF1	mRNA	sterol regulatory element binding transcription factor 1	0.295662	0.0277052	0.563619	7.32185	2.29493	0.0321648	0.840226	-3.74022
71	ACTG1	mRNA	actin gamma 1	0.295922	0.0818626	0.509981	9.94472	2.8753	0.0090697	0.840226	-3.39174
5792	PTPRF	mRNA	protein tyrosine phosphatase receptor type F	0.296442	0.0582701	0.534615	8.55773	2.58874	0.0171508	0.840226	-3.53214
10766	TOB2	mRNA	transducer of ERBB2, 2	0.296645	0.0982443	0.495045	7.35869	3.10981	0.00531113	0.840226	-2.97151
3508	IGHMBP2	mRNA	immunoglobulin mu DNA binding protein 2	0.300547	0.0603512	0.540742	5.156	2.60248	0.0166432	0.840226	-3.47312
126119	JOSD2	mRNA	Josephin domain containing 2	0.301088	0.059024	0.543152	3.90638	2.58704	0.0172147	0.840226	-3.67035
2997	GYS1	mRNA	glycogen synthase 1	0.30137	0.0373088	0.565432	6.46517	2.37375	0.027247	0.840226	-3.64907
113	ADCY7	mRNA	adenylate cyclase 7	0.302664	0.0884861	0.516842	6.40858	2.93918	0.00784798	0.840226	-3.09903
90378	SAMD1	mRNA	sterile alpha motif domain containing 1	0.303516	0.0886395	0.518392	4.90712	2.93787	0.00787135	0.840226	-3.19423
51022	GLRX2	mRNA	glutaredoxin 2	0.30392	0.0971526	0.510687	2.2603	3.05715	0.00599473	0.840226	-3.75266
19	ABCA1	mRNA	ATP binding cassette subfamily A member 1	0.304406	0.0522328	0.556578	8.09379	2.5107	0.0203226	0.840226	-3.57647
388789	SMIM26	mRNA	small integral membrane protein 26	0.305222	0.0224558	0.587988	3.20808	2.24506	0.0356853	0.840226	-4.01542
79180	EFHD2	mRNA	EF-hand domain family member D2	0.305944	0.0652701	0.546618	5.20236	2.64395	0.015195	0.840226	-3.43047
5713	PSMD7	mRNA	proteasome 26S subunit, non-ATPase 7	0.306539	0.0886178	0.524461	4.54082	2.92567	0.00809233	0.840226	-3.271
23513	SCRIB	mRNA	scribble planar cell polarity protein	0.306986	0.0531888	0.560784	7.15682	2.51577	0.0201006	0.840226	-3.53055
91056	AP5B1	mRNA	adaptor related protein complex 5 subunit beta 1	0.307397	0.128701	0.486093	5.39741	3.57787	0.00177867	0.840226	-2.51632
4357	MPST	mRNA	mercaptopyruvate sulfurtransferase	0.307603	0.119917	0.49529	5.65371	3.40877	0.00264909	0.840226	-2.65209
79837	PIP4K2C	mRNA	phosphatidylinositol-5-phosphate 4-kinase type 2 gamma	0.308811	0.000381211	0.617241	5.521	2.08246	0.0497423	0.840226	-3.92464
9618	TRAF4	mRNA	TNF receptor associated factor 4	0.309494	0.0741177	0.544871	5.79196	2.73482	0.0124268	0.840226	-3.30659
7263	TST	mRNA	thiosulfate sulfurtransferase	0.310109	0.0668047	0.553414	5.21861	2.65097	0.0149619	0.840226	-3.42245
80335	WDR82	mRNA	WD repeat domain 82	0.310476	0.0466272	0.574325	7.97305	2.44744	0.0232873	0.840226	-3.62743
55201	MAP1S	mRNA	microtubule associated protein 1S	0.310943	0.00522659	0.616659	5.59141	2.11544	0.0465402	0.840226	-3.89373
283820	NOMO2	mRNA	NODAL modulator 2	0.311521	0.0986045	0.524437	6.35016	3.04311	0.00619089	0.840226	-2.9952
440288	UBL7-AS1	lncRNA	UBL7 antisense RNA 1 (head to head)	0.311568	0.0223794	0.600756	2.00605	2.24084	0.0359987	0.840226	-4.17063
51291	GMIP	mRNA	GEM interacting protein	0.312303	0.0184169	0.60619	4.44681	2.21023	0.0383495	0.840226	-3.88447
84973	SNHG7	lncRNA	small nucleolar RNA host gene 7	0.316965	0.0229324	0.610998	4.72474	2.2421	0.0359048	0.840226	-3.83193
10535	RNASEH2A	mRNA	ribonuclease H2 subunit A	0.317974	0.0677431	0.568204	2.86068	2.64296	0.015228	0.840226	-3.83964
100505761	RPARP-AS1	lncRNA	RPARP antisense RNA 1	0.318534	0.0860145	0.551054	2.3024	2.84928	0.00961763	0.840226	-3.84388
8325	FZD8	mRNA	frizzled class receptor 8	0.32009	0.0368729	0.603308	2.86031	2.35067	0.0286098	0.840226	-4.00423
253782	CERS6	mRNA	ceramide synthase 6	0.320412	0.0427467	0.598076	5.93229	2.40009	0.0257653	0.840226	-3.62521
8459	TPST2	mRNA	tyrosylprotein sulfotransferase 2	0.320803	0.0582177	0.583389	5.50295	2.54102	0.0190301	0.840226	-3.50582
27243	CHMP2A	mRNA	charged multivesicular body protein 2A	0.321118	0.0517788	0.590456	5.82786	2.47973	0.0217268	0.840226	-3.55166
116238	TLCD1	mRNA	TLC domain containing 1	0.321516	0.0360108	0.607021	3.28607	2.34222	0.0291243	0.840226	-3.94475
284439	SLC25A42	mRNA	solute carrier family 25 member 42	0.321603	0.0393888	0.603817	3.81891	2.37018	0.027454	0.840226	-3.84398
55071	C9orf40	mRNA	chromosome 9 open reading frame 40	0.322208	0.0458959	0.598519	2.51156	2.42536	0.0244139	0.840226	-4.01731
29950	SERTAD1	mRNA	SERTA domain containing 1	0.323758	0.0700911	0.577425	3.60286	2.65458	0.0148431	0.840226	-3.68172
9929	JOSD1	mRNA	Josephin domain containing 1	0.325201	0.104804	0.545597	6.47742	3.06893	0.0058348	0.840226	-2.97157
23593	HEBP2	mRNA	heme binding protein 2	0.328152	0.0577836	0.598521	5.73643	2.5244	0.0197285	0.840226	-3.51176
84418	CYSTM1	mRNA	cysteine rich transmembrane module containing 1	0.328466	0.00558247	0.65135	3.98003	2.11585	0.0465024	0.840226	-4.00486
29062	WDR91	mRNA	WD repeat domain 91	0.328636	0.0460383	0.611233	6.60128	2.41872	0.0247622	0.840226	-3.60836
997	CDC34	mRNA	cell division cycle 34, ubiqiutin conjugating enzyme	0.329069	0.00968373	0.648454	5.31201	2.14295	0.0440139	0.840226	-3.87898
57053	CHRNA10	mRNA	cholinergic receptor nicotinic alpha 10 subunit	0.330655	0.0110527	0.650258	2.64245	2.15181	0.0432264	0.840226	-4.13866
2629	GBA	mRNA	glucosylceramidase beta	0.330761	0.0514982	0.610025	5.38564	2.46343	0.0225019	0.840226	-3.58534
11094	CACFD1	mRNA	calcium channel flower domain containing 1	0.330824	0.0435338	0.618115	5.11947	2.39506	0.0260424	0.840226	-3.66601
23400	ATP13A2	mRNA	ATPase cation transporting 13A2	0.330905	0.0430887	0.618721	6.46921	2.39126	0.0262531	0.840226	-3.63269
124935	SLC43A2	mRNA	solute carrier family 43 member 2	0.332021	0.0336663	0.630376	5.246	2.31458	0.0308678	0.840226	-3.72987
92359	CRB3	mRNA	crumbs cell polarity complex component 3	0.332252	0.0207659	0.643738	4.21579	2.21855	0.0376971	0.840226	-3.90322
56829	ZC3HAV1	mRNA	zinc finger CCCH-type containing, antiviral 1	0.332959	0.0444385	0.62148	8.77375	2.40023	0.0257571	0.840226	-3.7063
8360	H4C4	mRNA	H4 clustered histone 4	0.334404	0.013606	0.655201	5.17224	2.1681	0.0418129	0.840226	-3.86362
9663	LPIN2	mRNA	lipin 2	0.336797	0.0764078	0.597187	7.25947	2.6902	0.0137202	0.840226	-3.36942
100288486	DDX11L9	pseudogene	DEAD/H-box helicase 11 like 9 (pseudogene)	0.336873	0.00603305	0.667712	0.305361	2.11781	0.0463175	0.840226	-4.36742
253190	SERHL2	mRNA	serine hydrolase like 2	0.338604	0.070145	0.607062	3.8489	2.62333	0.0158992	0.840226	-3.65463
782	CACNB1	mRNA	calcium voltage-gated channel auxiliary subunit beta 1	0.33881	0.0257836	0.651837	3.99296	2.2512	0.0352334	0.840226	-3.9058
1119	CHKA	mRNA	choline kinase alpha	0.341442	0.0440568	0.638828	5.64016	2.38802	0.0264349	0.840226	-3.64393
64342	HS1BP3	mRNA	HCLS1 binding protein 3	0.341761	0.116646	0.566875	5.03968	3.15761	0.00475638	0.840226	-2.96998
706	TSPO	mRNA	translocator protein	0.341948	0.00478032	0.679115	5.46921	2.10937	0.0471151	0.840226	-3.90274
10627	MYL12A	mRNA	myosin light chain 12A	0.342772	0.00121441	0.684329	7.53462	2.08728	0.049262	0.840226	-3.92979
126695	KDF1	mRNA	keratinocyte differentiation factor 1	0.342911	0.00115229	0.684669	3.42151	2.0869	0.0492999	0.840226	-4.08564
283229	CRACR2B	mRNA	calcium release activated channel regulator 2B	0.343906	0.0107973	0.677014	4.04165	2.1473	0.0436254	0.840226	-3.9757
25791	NGEF	mRNA	neuronal guanine nucleotide exchange factor	0.344931	0.0330982	0.656763	2.58947	2.30065	0.0317826	0.840226	-4.06963
285190	RGPD4	mRNA	RANBP2 like and GRIP domain containing 4	0.346025	0.116212	0.575837	2.59247	3.13165	0.00505025	0.840226	-3.63287
5833	PCYT2	mRNA	phosphate cytidylyltransferase 2, ethanolamine	0.347013	0.098061	0.595966	4.78047	2.89914	0.00859373	0.840226	-3.25093
2057	EPOR	mRNA	erythropoietin receptor	0.349621	0.0590696	0.640172	4.64072	2.50273	0.0206755	0.840226	-3.6205
10654	PMVK	mRNA	phosphomevalonate kinase	0.35139	0.0341494	0.66863	4.17177	2.30378	0.031575	0.840226	-3.84359
58986	PGAP6	mRNA	post-glycosylphosphatidylinositol attachment to proteins 6	0.351457	0.0111554	0.691759	6.54926	2.14807	0.0435576	0.840226	-3.85846
8290	H3-4	mRNA	H3.4 histone	0.352212	0.0244945	0.679929	0.355089	2.23534	0.0364109	0.840226	-4.33404
10162	LPCAT3	mRNA	lysophosphatidylcholine acyltransferase 3	0.354812	0.116603	0.593021	6.44661	3.09798	0.00545775	0.840226	-2.94238
977	CD151	mRNA	CD151 molecule (Raph blood group)	0.356195	0.0821958	0.630194	7.17713	2.70382	0.0133124	0.840226	-3.35283
284836	LINC00319	lncRNA	long intergenic non-protein coding RNA 319	0.359229	0.0501658	0.668292	1.74347	2.41748	0.0248277	0.840226	-4.12953
55194	EVA1B	mRNA	eva-1 homolog B	0.359648	0.0342446	0.685052	4.91339	2.29877	0.0319079	0.840226	-3.76783
389333	PROB1	mRNA	proline rich basic protein 1	0.35988	0.00170852	0.718052	2.88563	2.08981	0.0490121	0.840226	-4.1437
10279	PRSS16	mRNA	serine protease 16	0.361243	0.02441	0.698075	3.47826	2.23061	0.0367689	0.840226	-3.98801
7464	CORO2A	mRNA	coronin 2A	0.361919	0.0620636	0.661774	5.41431	2.51038	0.0203366	0.840226	-3.54019
147798	TMC4	mRNA	transmembrane channel like 4	0.363829	0.0160698	0.711588	6.22856	2.176	0.0411428	0.840226	-3.83164
440498	HSBP1L1	mRNA	heat shock factor binding protein 1 like 1	0.365341	0.0543982	0.676284	3.45297	2.44375	0.023472	0.840226	-3.85299
375757	SWI5	mRNA	SWI5 homologous recombination repair protein	0.365969	0.0815383	0.650401	2.87208	2.67613	0.0141538	0.840226	-3.81892
138724	C9orf131	mRNA	chromosome 9 open reading frame 131	0.366023	0.0608428	0.671204	3.95649	2.49455	0.0210441	0.840226	-3.73134
58472	SQOR	mRNA	sulfide quinone oxidoreductase	0.367017	0.108038	0.625996	5.05073	2.94755	0.00770005	0.840226	-3.16495
7151	TOP1P1	pseudogene	DNA topoisomerase I pseudogene 1	0.367469	0.0613029	0.673636	0.560673	2.49634	0.0209629	0.840226	-4.24496
56731	SLC2A4RG	mRNA	SLC2A4 regulator	0.369211	0.053994	0.684429	6.06384	2.43615	0.023857	0.840226	-3.58973
196	AHR	mRNA	aryl hydrocarbon receptor	0.371515	0.0143276	0.728702	7.20833	2.16332	0.0422238	0.840226	-3.85554
10043	TOM1	mRNA	target of myb1 membrane trafficking protein	0.371865	0.0923501	0.65138	6.31104	2.76707	0.0115649	0.840226	-3.26852
51604	PIGT	mRNA	phosphatidylinositol glycan anchor biosynthesis class T	0.372869	0.0594573	0.68628	6.31513	2.47446	0.0219747	0.840226	-3.55268
196264	MPZL3	mRNA	myelin protein zero like 3	0.374007	0.0023134	0.7457	3.79005	2.09283	0.0487145	0.840226	-4.04153
57165	GJC2	mRNA	gap junction protein gamma 2	0.374385	0.0146438	0.734126	1.80011	2.16455	0.0421173	0.840226	-4.22464
64091	POPDC2	mRNA	popeye domain containing 2	0.37485	0.0654309	0.684269	0.364758	2.51971	0.0199302	0.840226	-4.25904
201254	CENPX	mRNA	centromere protein X	0.375091	0.130527	0.619655	3.42257	3.18995	0.00441336	0.840226	-3.36162
408050	NOMO3	mRNA	NODAL modulator 3	0.380099	0.0939265	0.666272	6.18886	2.76254	0.0116825	0.840226	-3.27283
84790	TUBA1C	mRNA	tubulin alpha 1c	0.380637	0.0312939	0.729981	6.90809	2.2662	0.034152	0.840226	-3.75614
254552	NUDT8	mRNA	nudix hydrolase 8	0.382128	0.0026362	0.76162	1.41143	2.09433	0.0485672	0.840226	-4.28765
64855	NIBAN2	mRNA	niban apoptosis regulator 2	0.382481	0.0407134	0.724249	9.18556	2.32765	0.0300316	0.840226	-3.78641
54784	ALKBH4	mRNA	alkB homolog 4, lysine demethylase	0.38319	0.0266903	0.73969	3.34022	2.2356	0.0363914	0.840226	-4.00372
25870	SUMF2	mRNA	sulfatase modifying factor 2	0.384423	0.0636629	0.705183	7.33127	2.49269	0.0211284	0.840226	-3.55885
79990	PLEKHH3	mRNA	pleckstrin homology, MyTH4 and FERM domain containing H3	0.384493	0.0544456	0.71454	5.26587	2.42299	0.0245377	0.840226	-3.63078
170394	PWWP2B	mRNA	PWWP domain containing 2B	0.385296	0.0595085	0.711084	4.80209	2.4598	0.0226782	0.840226	-3.63885
168455	CCDC71L	mRNA	coiled-coil domain containing 71 like	0.387541	0.00387875	0.771203	4.98918	2.10091	0.0479271	0.840226	-3.93161
64744	SMAP2	mRNA	small ArfGAP2	0.388966	0.0481606	0.729771	4.69752	2.3738	0.0272439	0.840226	-3.72428
5606	MAP2K3	mRNA	mitogen-activated protein kinase kinase 3	0.390277	0.0737313	0.706822	5.24753	2.56434	0.0180886	0.840226	-3.50179
10553	HTATIP2	mRNA	HIV-1 Tat interactive protein 2	0.390385	0.0727022	0.708068	4.3465	2.55587	0.0184254	0.840226	-3.61907
158158	RASEF	mRNA	RAS and EF-hand domain containing	0.390423	0.0616666	0.71918	5.80146	2.47002	0.0221856	0.840226	-3.56219
146330	FBXL16	mRNA	F-box and leucine rich repeat protein 16	0.39044	0.0626411	0.718239	3.86633	2.47734	0.0218388	0.840226	-3.75963
90332	EXOC3L2	mRNA	exocyst complex component 3 like 2	0.390492	0.135201	0.645782	2.39566	3.18138	0.00450179	0.840226	-3.65941
10519	CIB1	mRNA	calcium and integrin binding 1	0.39069	0.0423527	0.739028	5.8096	2.33277	0.0297101	0.840226	-3.69115
100506299	ID2-AS1	lncRNA	ID2 antisense RNA 1	0.391111	0.0129977	0.769225	0.944786	2.15138	0.0432644	0.840226	-4.30948
80149	ZC3H12A	mRNA	zinc finger CCCH-type containing 12A	0.391402	0.0771965	0.705606	4.19689	2.59089	0.0170704	0.840226	-3.61593
79818	ZNF552	mRNA	zinc finger protein 552	0.392208	0.0424603	0.741956	5.54433	2.33239	0.0297339	0.840226	-3.69943
442893	MIR151A	miRNA	microRNA 151a	0.392251	0.0038291	0.780672	0.387208	2.10039	0.0479778	0.840226	-4.36631
7351	UCP2	mRNA	uncoupling protein 2	0.397377	0.0439145	0.750839	6.79808	2.33829	0.0293665	0.840226	-3.68746
29952	DPP7	mRNA	dipeptidyl peptidase 7	0.403139	0.0941108	0.712168	5.60633	2.71329	0.0130357	0.840226	-3.33671
440712	RHEX	mRNA	regulator of hemoglobinization and erythroid cell expansion	0.403305	0.00173644	0.804873	7.06202	2.08888	0.0491037	0.840226	-3.91844
94059	LENG9	mRNA	leukocyte receptor cluster member 9	0.404161	0.0741639	0.734157	3.74366	2.54732	0.0187712	0.840226	-3.73088
9061	PAPSS1	mRNA	3'-phosphoadenosine 5'-phosphosulfate synthase 1	0.404375	0.024481	0.784269	9.28597	2.21392	0.0380588	0.840226	-3.88245
124044	SPATA2L	mRNA	spermatogenesis associated 2 like	0.404536	0.134391	0.674681	4.21619	3.11458	0.00525301	0.840226	-3.18939
126432	RINL	mRNA	Ras and Rab interactor like	0.406824	0.0196572	0.793991	2.29445	2.18549	0.0403505	0.840226	-4.16275
146456	TMED6	mRNA	transmembrane p24 trafficking protein 6	0.408174	0.04366	0.772687	1.96037	2.32901	0.0299463	0.840226	-4.1388
79090	TRAPPC6A	mRNA	trafficking protein particle complex 6A	0.40917	0.0514723	0.766868	3.72272	2.37918	0.0269352	0.840226	-3.85326
57662	CAMSAP3	mRNA	calmodulin regulated spectrin associated protein family member 3	0.409964	0.0354345	0.784494	5.04043	2.27667	0.0334156	0.840226	-3.77772
6692	SPINT1	mRNA	serine peptidase inhibitor, Kunitz type 1	0.411041	0.00865479	0.813428	7.51676	2.12462	0.045683	0.840226	-3.89713
147660	ZNF578	mRNA	zinc finger protein 578	0.413181	0.0915148	0.734846	2.92868	2.67162	0.0142956	0.840226	-3.81048
1366	CLDN7	mRNA	claudin 7	0.414199	0.0555103	0.772888	6.59837	2.40177	0.0256733	0.840226	-3.62466
143678	C11orf94	mRNA	chromosome 11 open reading frame 94	0.415377	0.0145818	0.816171	0.0897014	2.15556	0.0428978	0.840226	-4.37291
55062	WIPI1	mRNA	WD repeat domain, phosphoinositide interacting 1	0.41585	0.00373022	0.827969	6.3398	2.09871	0.0481404	0.840226	-3.90182
7047	TGM4	mRNA	transglutaminase 4	0.417296	0.0456932	0.7889	-0.131393	2.33563	0.0295315	0.840226	-4.34723
389084	SNORC	mRNA	secondary ossification center associated regulator of chondrocyte maturation	0.417455	0.0229243	0.811985	0.66691	2.20074	0.0391059	0.840226	-4.31844
1241	LTB4R	mRNA	leukotriene B4 receptor	0.41783	0.17051	0.66515	3.89775	3.51383	0.002069	0.840226	-2.97707
100313914	MIR548J	miRNA	microRNA 548j	0.421088	0.0500051	0.792172	-0.342045	2.36016	0.0280421	0.840226	-4.35713
30850	CDR2L	mRNA	cerebellar degeneration related protein 2 like	0.421254	0.0412588	0.80125	5.94216	2.30571	0.0314471	0.840226	-3.7142
161176	SYNE3	mRNA	spectrin repeat containing nuclear envelope family member 3	0.42172	0.1376	0.705841	3.59582	3.08718	0.00559515	0.840226	-3.38161
100505625	LINC02102	lncRNA	long intergenic non-protein coding RNA 2102	0.425006	0.0885316	0.76148	0.121688	2.62714	0.015767	0.840226	-4.25668
4438	MSH4	mRNA	mutS homolog 4	0.425215	0.00750126	0.842928	1.44198	2.11724	0.0463717	0.840226	-4.27707
115727	RASGRP4	mRNA	RAS guanyl releasing protein 4	0.426011	0.0703466	0.781676	1.13579	2.49126	0.0211936	0.840226	-4.18048
3306	HSPA2	mRNA	heat shock protein family A (Hsp70) member 2	0.427401	0.0281246	0.826677	5.68309	2.22639	0.0370914	0.840226	-3.79235
11072	DUSP14	mRNA	dual specificity phosphatase 14	0.427818	0.119727	0.73591	4.10224	2.88814	0.00881021	0.840226	-3.39951
2000	ELF4	mRNA	E74 like ETS transcription factor 4	0.429326	0.145408	0.713244	5.53012	3.14509	0.00489592	0.840226	-2.92246
9028	RHBDL1	mRNA	rhomboid like 1	0.430174	0.0769052	0.783444	1.27042	2.53267	0.0193781	0.840226	-4.14895
3029	HAGH	mRNA	hydroxyacylglutathione hydrolase	0.430664	0.0826362	0.778693	4.26165	2.57374	0.017722	0.840226	-3.61921
6097	RORC	mRNA	RAR related orphan receptor C	0.431103	0.083221	0.778985	6.08389	2.57744	0.0175794	0.840226	-3.45444
778	CACNA1F	mRNA	calcium voltage-gated channel subunit alpha1 F	0.434229	0.005424	0.863033	-0.196536	2.10619	0.0474188	0.840226	-4.40155
127579	DCST2	mRNA	DC-STAMP domain containing 2	0.434378	0.00985123	0.858904	1.84068	2.12815	0.0453573	0.840226	-4.23538
10383	TUBB4B	mRNA	tubulin beta 4B class IVb	0.436142	0.0405848	0.831699	7.39789	2.29329	0.0322759	0.840226	-3.74432
3727	JUND	mRNA	JunD proto-oncogene, AP-1 transcription factor subunit	0.436754	0.139009	0.734499	7.05374	3.05093	0.00608095	0.840226	-3.01111
8858	PROZ	mRNA	protein Z, vitamin K dependent plasma glycoprotein	0.437018	0.151429	0.722608	1.47217	3.18271	0.004488	0.840226	-3.87701
79998	ANKRD53	mRNA	ankyrin repeat domain 53	0.437065	0.00138767	0.872743	1.96745	2.08651	0.0493384	0.840226	-4.24007
64975	MRPL41	mRNA	mitochondrial ribosomal protein L41	0.438164	0.0906389	0.785689	4.62014	2.62235	0.0159337	0.840226	-3.52206
10961	ERP29	mRNA	endoplasmic reticulum protein 29	0.438444	0.00478171	0.872107	5.73701	2.10282	0.0477431	0.840226	-3.90241
56904	SH3GLB2	mRNA	SH3 domain containing GRB2 like, endophilin B2	0.442995	0.0434107	0.842579	6.66156	2.30584	0.0314385	0.840226	-3.71549
2954	GSTZ1	mRNA	glutathione S-transferase zeta 1	0.44784	0.172637	0.723042	3.89437	3.38462	0.00280342	0.840226	-3.07508
2306	FOXD2	mRNA	forkhead box D2	0.45378	0.0150927	0.892467	1.24389	2.15144	0.0432591	0.840226	-4.28348
10653	SPINT2	mRNA	serine peptidase inhibitor, Kunitz type 2	0.454832	0.0457199	0.863944	7.48594	2.31232	0.0310144	0.840226	-3.73001
3958	LGALS3	mRNA	galectin 3	0.455476	0.0988509	0.812101	7.46145	2.6564	0.0147838	0.840226	-3.41129
9479	MAPK8IP1	mRNA	mitogen-activated protein kinase 8 interacting protein 1	0.459113	0.0151226	0.903104	4.79887	2.15073	0.0433221	0.840226	-3.9033
8557	TCAP	mRNA	titin-cap	0.459769	0.0114936	0.908044	-0.047027	2.13321	0.0448935	0.840226	-4.38685
132158	GLYCTK	mRNA	glycerate kinase	0.459878	0.0406741	0.879082	5.12666	2.28169	0.0330671	0.840226	-3.7679
113828	FAM83F	mRNA	family with sequence similarity 83 member F	0.460683	0.0712791	0.850086	3.16453	2.4606	0.0226391	0.840226	-3.89271
220001	VWCE	mRNA	von Willebrand factor C and EGF domains	0.463889	0.0275787	0.9002	1.36636	2.21135	0.0382605	0.840226	-4.25122
81493	SYNC	mRNA	syncoilin, intermediate filament protein	0.464034	0.07466	0.853408	1.27655	2.47869	0.0217756	0.840226	-4.16731
100505728	LOC100505728	unmapped	uncharacterized LOC100505728	0.466104	0.0134998	0.918709	-0.532206	2.14192	0.0441058	0.840226	-4.41291
54897	CASZ1	mRNA	castor zinc finger 1	0.467446	0.0324372	0.902455	6.98268	2.23498	0.0364385	0.840226	-3.78644
84557	MAP1LC3A	mRNA	microtubule associated protein 1 light chain 3 alpha	0.468281	0.0274356	0.909126	4.37737	2.20933	0.0384207	0.840226	-3.89401
283643	TEDC1	mRNA	tubulin epsilon and delta complex 1	0.475434	0.13851	0.812357	3.34289	2.93493	0.00792399	0.840226	-3.5543
51660	MPC1	mRNA	mitochondrial pyruvate carrier 1	0.47653	0.0966159	0.856444	4.98882	2.60882	0.0164134	0.840226	-3.48681
92421	CHMP4C	mRNA	charged multivesicular body protein 4C	0.476738	0.114926	0.83855	3.94406	2.74054	0.0122695	0.840226	-3.54986
400464	LOC400464	unmapped	ubiquitin conjugating enzyme E2 Q2 pseudogene	0.47801	0.109047	0.846972	1.39656	2.6946	0.0135873	0.840226	-4.07293
126208	ZNF787	mRNA	zinc finger protein 787	0.48228	0.0998632	0.864698	5.17138	2.62302	0.0159102	0.840226	-3.45536
84336	TMEM101	mRNA	transmembrane protein 101	0.484029	0.0285265	0.939531	8.42316	2.21014	0.0383561	0.840226	-3.85223
83547	RILP	mRNA	Rab interacting lysosomal protein	0.486832	0.0755701	0.898094	2.96509	2.46207	0.022568	0.840226	-3.92589
3397	ID1	mRNA	inhibitor of DNA binding 1, HLH protein	0.489435	0.00253899	0.976332	7.04141	2.09073	0.0489209	0.840226	-3.91666
10140	TOB1	mRNA	transducer of ERBB2, 1	0.490803	0.125389	0.856217	6.68926	2.79359	0.0108991	0.840226	-3.24937
8987	STBD1	mRNA	starch binding domain 1	0.491148	0.0195366	0.96276	4.56113	2.16605	0.0419889	0.840226	-3.91063
145376	PPP1R36	mRNA	protein phosphatase 1 regulatory subunit 36	0.496295	0.0264702	0.966121	2.14406	2.19707	0.0394022	0.840226	-4.1749
80817	CEP44	mRNA	centrosomal protein 44	0.496536	0.0583074	0.934765	6.09926	2.35662	0.0282527	0.840226	-3.66544
388564	TMEM238	mRNA	transmembrane protein 238	0.497078	0.0370404	0.957115	2.61153	2.24735	0.0355162	0.840226	-4.09491
5652	PRSS8	mRNA	serine protease 8	0.498596	0.0967055	0.900487	5.93666	2.58036	0.0174676	0.840226	-3.45446
5097	PCDH1	mRNA	protocadherin 1	0.500054	0.0300096	0.970098	6.83655	2.21267	0.0381564	0.840226	-3.80406
5106	PCK2	mRNA	phosphoenolpyruvate carboxykinase 2, mitochondrial	0.501412	0.080832	0.921991	4.27771	2.47962	0.0217319	0.840226	-3.69333
5372	PMM1	mRNA	phosphomannomutase 1	0.507666	0.0945087	0.920823	5.28473	2.55566	0.018434	0.840226	-3.50859
10715	CERS1	mRNA	ceramide synthase 1	0.509229	0.0699951	0.948462	-0.26433	2.41133	0.0251556	0.840226	-4.34082
643236	TMEM72	mRNA	transmembrane protein 72	0.511671	0.00728743	1.01605	-0.673826	2.10994	0.0470615	0.840226	-4.42629
56666	PANX2	mRNA	pannexin 2	0.514034	0.0473691	0.980699	3.81344	2.29101	0.0324301	0.840226	-3.90299
623	BDKRB1	mRNA	bradykinin receptor B1	0.519416	0.00355181	1.03528	-0.562315	2.09421	0.0485797	0.840226	-4.4237
54795	TRPM4	mRNA	transient receptor potential cation channel subfamily M member 4	0.520362	0.071974	0.96875	6.84505	2.41374	0.0250266	0.840226	-3.61842
3669	ISG20	mRNA	interferon stimulated exonuclease gene 20	0.520426	0.0249297	1.01592	4.76605	2.18453	0.0404296	0.840226	-3.87844
5002	SLC22A18	mRNA	solute carrier family 22 member 18	0.522652	0.0277943	1.01751	3.63581	2.19671	0.0394315	0.840226	-3.99114
146439	BICDL2	mRNA	BICD family like cargo adaptor 2	0.522981	0.108037	0.937925	4.57181	2.62142	0.0159662	0.840226	-3.53166
376267	RAB15	mRNA	RAB15, member RAS oncogene family	0.524681	0.0403254	1.00904	5.67245	2.25305	0.0350986	0.840226	-3.7692
1397	CRIP2	mRNA	cysteine rich protein 2	0.529243	0.0296308	1.02885	6.40203	2.20324	0.0389052	0.840226	-3.80787
117166	WFIKKN1	mRNA	WAP, follistatin/kazal, immunoglobulin, kunitz and netrin domain containing 1	0.531258	0.12148	0.941035	2.16733	2.69648	0.0135308	0.840226	-3.94435
656	BMP8B	mRNA	bone morphogenetic protein 8b	0.535695	0.242594	0.828796	3.17996	3.80137	0.00104674	0.840226	-3.06494
54913	RPP25	mRNA	ribonuclease P and MRP subunit p25	0.537609	0.0303812	1.04484	2.45283	2.20446	0.0388073	0.840226	-4.13597
3887	KRT81	mRNA	keratin 81	0.538089	0.0347869	1.04139	0.128816	2.22364	0.0373026	0.840226	-4.35448
162966	ZNF600	mRNA	zinc finger protein 600	0.542197	0.0980302	0.986363	4.77359	2.53893	0.0191165	0.840226	-3.57536
64064	OXCT2	mRNA	3-oxoacid CoA-transferase 2	0.546034	0.0429294	1.04914	0.51544	2.25736	0.0347857	0.840226	-4.31592
5881	RAC3	mRNA	Rac family small GTPase 3	0.546699	0.0385204	1.05488	1.875	2.23754	0.0362454	0.840226	-4.18811
8372	HYAL3	mRNA	hyaluronidase 3	0.547437	0.233414	0.861461	2.02081	3.62586	0.00158776	0.840226	-3.56174
84885	ZDHHC12	mRNA	zinc finger DHHC-type palmitoyltransferase 12	0.548469	0.065414	1.03152	4.33045	2.36154	0.0279605	0.840226	-3.7806
53832	IL20RA	mRNA	interleukin 20 receptor subunit alpha	0.550635	0.0267483	1.07452	6.795	2.18608	0.0403013	0.840226	-3.82767
22973	LAMB2P1	pseudogene	laminin subunit beta 2 pseudogene 1	0.553747	0.0820706	1.02542	0.0252728	2.44178	0.0235714	0.840226	-4.31091
51043	ZBTB7B	mRNA	zinc finger and BTB domain containing 7B	0.558907	0.164021	0.953792	6.40493	2.9438	0.00776603	0.840226	-3.09651
55766	H2AJ	mRNA	H2A.J histone	0.56058	0.138514	0.982647	4.0688	2.76246	0.0116844	0.840226	-3.5085
143666	LOC143666	unmapped	uncharacterized LOC143666	0.561093	0.114221	1.00796	-0.0475754	2.61151	0.0163171	0.840226	-4.27773
100131187	TSTD1	mRNA	thiosulfate sulfurtransferase like domain containing 1	0.562343	0.00544205	1.11924	3.85655	2.10021	0.0479951	0.840226	-4.03105
407010	MIR23A	miRNA	microRNA 23a	0.563387	0.0342403	1.09253	-0.0591475	2.21447	0.0380153	0.840226	-4.36971
79755	ZNF750	mRNA	zinc finger protein 750	0.563561	0.0622987	1.06482	4.05114	2.33838	0.0293611	0.840226	-3.83632
284486	THEM5	mRNA	thioesterase superfamily member 5	0.569798	0.0574288	1.08217	1.78816	2.31301	0.0309697	0.840226	-4.16763
150094	SIK1	mRNA	salt inducible kinase 1	0.570469	0.0498503	1.09109	5.97159	2.27904	0.0332506	0.840226	-3.73962
643677	CCDC168	mRNA	coiled-coil domain containing 168	0.576437	0.18816	0.964713	-0.532835	3.08781	0.00558706	0.840226	-4.22534
3293	HSD17B3	mRNA	hydroxysteroid 17-beta dehydrogenase 3	0.58766	0.0702348	1.10509	1.83996	2.36221	0.0279209	0.840226	-4.14139
51151	SLC45A2	mRNA	solute carrier family 45 member 2	0.588024	0.144164	1.03188	-0.370195	2.75543	0.0118693	0.840226	-4.27669
497190	CLEC18B	mRNA	C-type lectin domain family 18 member B	0.589771	0.144696	1.03485	1.48179	2.75607	0.0118523	0.840226	-4.03764
410	ARSA	mRNA	arylsulfatase A	0.593473	0.201878	0.985068	5.67251	3.15212	0.00481705	0.840226	-2.90842
1850	DUSP8	mRNA	dual specificity phosphatase 8	0.594796	0.0443958	1.1452	4.1795	2.24765	0.035494	0.840226	-3.88833
3787	KCNS1	mRNA	potassium voltage-gated channel modifier subfamily S member 1	0.596875	0.0736667	1.12008	-0.808372	2.37273	0.027306	0.840226	-4.38584
5228	PGF	mRNA	placental growth factor	0.599713	0.0512563	1.14817	1.36954	2.27426	0.0335833	0.840226	-4.22982
11082	ESM1	mRNA	endothelial cell specific molecule 1	0.60096	0.00255716	1.19936	1.69914	2.08877	0.0491142	0.840226	-4.26493
642574	IQANK1	mRNA	IQ motif and ankyrin repeat containing 1	0.606094	0.0319177	1.18027	0.742493	2.1955	0.039529	0.840226	-4.31437
11250	GPR45	mRNA	G protein-coupled receptor 45	0.614681	0.066588	1.16277	-0.877566	2.33257	0.0297224	0.840226	-4.39726
654412	FAM138B	lncRNA	family with sequence similarity 138 member B	0.615058	0.00295417	1.22716	0.339797	2.08992	0.0490006	0.840226	-4.37282
654319	SNORA5A	small nucleolar RNA	small nucleolar RNA, H/ACA box 5A	0.617722	0.0590949	1.17635	-0.213664	2.29991	0.0318317	0.840226	-4.36157
125111	GJD3	mRNA	gap junction protein delta 3	0.622936	0.167343	1.07853	4.2727	2.84384	0.0097362	0.840226	-3.40236
196968	DNM1P46	pseudogene	dynamin 1 pseudogene 46	0.623445	0.0933833	1.15351	0.420053	2.44631	0.0233439	0.840226	-4.27407
22917	ZP1	mRNA	zona pellucida glycoprotein 1	0.623829	0.00631125	1.24135	-0.869698	2.10114	0.0479049	0.840226	-4.43744
11344	TWF2	mRNA	twinfilin actin binding protein 2	0.62565	0.0615582	1.18974	6.599	2.30686	0.0313717	0.840226	-3.71454
388242	LOC388242	unmapped	SAGA complex associated factor 29 pseudogene	0.632004	0.134512	1.1295	-0.877247	2.64225	0.0152519	0.840226	-4.34181
653247	PRB2	mRNA	proline rich protein BstNI subfamily 2	0.633762	0.00985347	1.25767	0.169429	2.11273	0.0467961	0.840226	-4.37847
28984	RGCC	mRNA	regulator of cell cycle	0.643804	0.0800564	1.20755	3.74428	2.37525	0.0271608	0.840226	-3.85571
113230	MISP3	mRNA	MISP family member 3	0.643834	0.263902	1.02377	1.8205	3.52458	0.00201717	0.840226	-3.66271
2495	FTH1	mRNA	ferritin heavy chain 1	0.651029	0.0636392	1.23842	8.89946	2.30523	0.0314793	0.840226	-3.79221
400935	IL17REL	mRNA	interleukin 17 receptor E like	0.673195	0.143833	1.20256	0.160289	2.64501	0.0151593	0.840226	-4.24945
9719	ADAMTSL2	mRNA	ADAMTS like 2	0.674677	0.330132	1.01922	0.53096	4.07277	0.000547987	0.840226	-3.8258
126006	PCP2	mRNA	Purkinje cell protein 2	0.674937	0.0683058	1.28157	1.09848	2.31408	0.0309004	0.840226	-4.24511
400604	TOB1-AS1	lncRNA	TOB1 antisense RNA 1	0.676701	0.169085	1.18432	0.243247	2.77269	0.0114207	0.840226	-4.20824
301	ANXA1	mRNA	annexin A1	0.679371	0.000597061	1.35814	7.55787	2.08172	0.0498165	0.840226	-3.93564
146225	CMTM2	mRNA	CKLF like MARVEL transmembrane domain containing 2	0.680894	0.232368	1.12942	0.746311	3.15741	0.00475851	0.840226	-4.02974
10864	SLC22A7	mRNA	solute carrier family 22 member 7	0.681131	0.11766	1.2446	-1.06456	2.51419	0.0201694	0.840226	-4.37735
57699	CPNE5	mRNA	copine 5	0.683632	0.0276539	1.33961	1.58432	2.16757	0.0418585	0.840226	-4.24699
5133	PDCD1	mRNA	programmed cell death 1	0.684404	0.130092	1.23872	0.266198	2.56802	0.0179444	0.840226	-4.25785
81607	NECTIN4	mRNA	nectin cell adhesion molecule 4	0.685333	0.132955	1.23771	4.98589	2.58051	0.0174621	0.840226	-3.51716
2170	FABP3	mRNA	fatty acid binding protein 3	0.698365	0.000705721	1.39602	2.69889	2.08199	0.049789	0.840226	-4.17009
222950	NYAP1	mRNA	neuronal tyrosine phosphorylated phosphoinositide-3-kinase adaptor 1	0.700573	0.109719	1.29143	-0.403209	2.46611	0.0223727	0.840226	-4.34044
643988	FNDC10	mRNA	fibronectin type III domain containing 10	0.702213	0.140166	1.26426	2.78967	2.59858	0.0167858	0.840226	-3.88248
8511	MMP23A	pseudogene	matrix metallopeptidase 23A (pseudogene)	0.705916	0.165227	1.2466	-0.351204	2.71547	0.0129727	0.840226	-4.28385
114783	LMTK3	mRNA	lemur tyrosine kinase 3	0.706665	0.263004	1.15033	2.89355	3.31285	0.00331594	0.840226	-3.45378
3294	HSD17B2	mRNA	hydroxysteroid 17-beta dehydrogenase 2	0.708686	0.195974	1.2214	5.25063	2.87488	0.0090782	0.840226	-3.21679
202915	TMEM184A	mRNA	transmembrane protein 184A	0.713401	0.0538931	1.37291	6.12277	2.24985	0.0353326	0.840226	-3.76633
57619	SHROOM3	mRNA	shroom family member 3	0.714723	0.045501	1.38394	9.06141	2.2213	0.0374835	0.840226	-3.86785
138882	OR1N2	mRNA	olfactory receptor family 1 subfamily N member 2	0.729405	0.0382491	1.42056	0.674716	2.19499	0.0395709	0.840226	-4.32069
254778	VXN	mRNA	vexin	0.737198	0.134331	1.34007	-0.68442	2.54333	0.0189349	0.840226	-4.34632
23584	VSIG2	mRNA	V-set and immunoglobulin domain containing 2	0.737693	0.00754909	1.46784	3.30264	2.10139	0.047881	0.840226	-4.09342
268	AMH	mRNA	anti-Mullerian hormone	0.740035	0.280762	1.19931	1.45795	3.35135	0.00303056	0.840226	-3.82246
400084	LINC00939	lncRNA	long intergenic non-protein coding RNA 939	0.744442	0.222807	1.26608	1.08694	2.96827	0.00734546	0.840226	-4.03062
83698	CALN1	mRNA	calneuron 1	0.745639	0.159913	1.33136	-0.98416	2.64773	0.0150689	0.840226	-4.34919
100507436	MICA	mRNA	MHC class I polypeptide-related sequence A	0.760278	0.0551899	1.46537	2.01083	2.24269	0.0358613	0.840226	-4.17186
3083	HGFAC	mRNA	HGF activator	0.765224	0.00585023	1.5246	-0.0579465	2.09591	0.0484132	0.840226	-4.39669
8224	SYN3	mRNA	synapsin III	0.769628	0.246678	1.29258	-0.714132	3.06098	0.0059423	0.840226	-4.2508
693197	MIR612	miRNA	microRNA 612	0.771332	0.272495	1.27017	7.03753	3.21605	0.00415415	0.840226	-2.85226
25861	WHRN	mRNA	whirlin	0.782093	0.106063	1.45812	6.55491	2.4062	0.0254321	0.840226	-3.62204
339398	LINGO4	mRNA	leucine rich repeat and Ig domain containing 4	0.791694	0.229774	1.35361	1.82416	2.93037	0.00800652	0.840226	-3.90922
5731	PTGER1	mRNA	prostaglandin E receptor 1	0.799936	0.301709	1.29816	-0.294328	3.33939	0.00311653	0.840226	-4.14646
26219	OR1J4	mRNA	olfactory receptor family 1 subfamily J member 4	0.811565	0.216856	1.40627	1.60375	2.8383	0.00985842	0.840226	-3.98798
375719	AQP7P1	pseudogene	aquaporin 7 pseudogene 1	0.836516	0.100187	1.57284	3.07986	2.36288	0.0278811	0.840226	-3.9694
84913	ATOH8	mRNA	atonal bHLH transcription factor 8	0.841939	0.0717372	1.61214	6.15394	2.27361	0.0336292	0.840226	-3.74536
286297	LOC286297	unmapped	methylenetetrahydrofolate dehydrogenase (NADP+ dependent) 1 like pseudogene	0.863947	0.0943488	1.63354	-0.114569	2.33487	0.0295791	0.840226	-4.34788
116362	RBP7	mRNA	retinol binding protein 7	0.866466	0.382148	1.35078	0.0557497	3.72101	0.00126708	0.840226	-4.00996
26740	OR1J2	mRNA	olfactory receptor family 1 subfamily J member 2	0.876401	0.24626	1.50654	0.900542	2.89271	0.00871971	0.840226	-4.08689
8484	GALR3	mRNA	galanin receptor 3	0.880082	0.234095	1.52607	-0.594264	2.8336	0.00996307	0.840226	-4.2836
441432	AQP7P3	pseudogene	aquaporin 7 pseudogene 3	0.925157	0.0223295	1.82798	-0.702305	2.13133	0.0450657	0.840226	-4.42499
5544	PRB3	mRNA	proline rich protein BstNI subfamily 3	0.933998	0.104225	1.76377	1.34894	2.34113	0.0291913	0.840226	-4.21145
7164	TPD52L1	mRNA	TPD52 like 1	0.935442	0.0480301	1.82285	6.16705	2.19246	0.0397772	0.840226	-3.82043
9619	ABCG1	mRNA	ATP binding cassette subfamily G member 1	0.935757	0.120781	1.75073	6.73852	2.38813	0.0264285	0.840226	-3.64294
116255	MOGAT1	mRNA	monoacylglycerol O-acyltransferase 1	0.956083	0.00293592	1.90923	4.89063	2.08629	0.04936	0.840226	-3.95677
152789	JAKMIP1	mRNA	janus kinase and microtubule interacting protein 1	0.956623	0.0243299	1.88892	1.8164	2.13416	0.0448069	0.840226	-4.23957
158131	OR1Q1	mRNA	olfactory receptor family 1 subfamily Q member 1	0.975905	0.173873	1.77794	0.33702	2.53079	0.0194573	0.840226	-4.26238
100132249	LOC100132249	unmapped	uncharacterized LOC100132249	1.01764	0.041082	1.9942	-0.752885	2.16738	0.0418743	0.840226	-4.4213
1672	DEFB1	mRNA	defensin beta 1	1.0268	0.0615937	1.99201	6.02119	2.21261	0.0381614	0.840226	-3.80462
338651	KRTAP5-AS1	lncRNA	KRTAP5-1/KRTAP5-2 antisense RNA 1	1.1275	0.0912673	2.16374	0.901664	2.26307	0.034375	0.840226	-4.28439
79412	KREMEN2	mRNA	kringle containing transmembrane protein 2	1.18205	0.22605	2.13804	-0.747957	2.57168	0.0178015	0.840226	-4.34801
7348	UPK1B	mRNA	uroplakin 1B	1.2111	0.459763	1.96244	6.47533	3.35262	0.00302163	0.840226	-2.70603
563	AZGP1	mRNA	alpha-2-glycoprotein 1, zinc-binding	1.28557	0.232267	2.33888	0.839757	2.53853	0.0191332	0.840226	-4.2099
3248	HPGD	mRNA	15-hydroxyprostaglandin dehydrogenase	1.43429	0.142237	2.72635	3.79877	2.30885	0.0312409	0.840226	-3.91086
4250	SCGB2A2	mRNA	secretoglobin family 2A member 2	1.49093	0.0353171	2.94655	3.49447	2.13035	0.0451553	0.840226	-4.06691
6725	SRMS	mRNA	src-related kinase lacking C-terminal regulatory tyrosine and N-terminal myristylation sites	1.53057	0.453261	2.60788	-0.64421	2.95497	0.00757132	0.840226	-4.2706
440829	SHISA8	mRNA	shisa family member 8	1.7481	0.0482381	3.44797	0.591967	2.13891	0.044377	0.840226	-4.35074
