# Supplementary material for: Transcriptomics of receptive endometrium in women with sonographic features of adenomyosis
Source: Reprod Biol Endocrinol. 2022 Jan 3;20:2. doi: 10.1186/s12958-021-00871-5 (PMC8722101; doi:10.1186/s12958-021-00871-5)
Supplement: Supplementary file 3 — Additional file 3. [file 12958_2021_871_MOESM3_ESM.xlsx]

## Sheet: vsi
ENTREZID	SYMBOL	GENENAME	logFC	CI.L	CI.R	AveExpr	t	P.Value	adj.P.Val	B
378938	MALAT1	metastasis associated lung adenocarcinoma transcript 1	0.209019	-0.1264	0.544439	15.1749	1.33451	0.202998	0.999782	-4.53418
6029	RN7SL1	RNA component of signal recognition particle 7SL1	0.00411925	-1.23457	1.24281	14.3425	0.00712161	0.994417	0.999782	-4.72031
125050	RN7SK	RNA component of 7SK nuclear ribonucleoprotein	0.158195	-0.780746	1.09714	14.0348	0.36081	0.723541	0.999782	-4.70969
378706	RN7SL2	RNA component of signal recognition particle 7SL2	0.0102658	-1.35777	1.37831	13.573	0.0160701	0.987402	0.999782	-4.73234
85495	RPPH1	ribonuclease P RNA component H1	0.281493	-0.519587	1.08257	13.1061	0.752515	0.464008	0.999782	-4.66704
1281	COL3A1	collagen type III alpha 1 chain	-0.0924064	-0.40605	0.221237	12.9611	-0.630943	0.53808	0.999782	-4.6893
4512	COX1	cytochrome c oxidase subunit I	-0.0513213	-0.577352	0.474709	12.655	-0.208935	0.83746	0.999782	-4.7418
79026	AHNAK	AHNAK nucleoprotein	0.318223	-0.0427155	0.679161	12.4261	1.88809	0.0795741	0.999782	-4.32743
1277	COL1A1	collagen type I alpha 1 chain	-0.0731507	-0.361666	0.215364	12.2835	-0.542968	0.595555	0.999782	-4.71232
1278	COL1A2	collagen type I alpha 2 chain	0.516428	-0.60355	1.63641	11.6933	0.987471	0.339905	0.999782	-4.62407
283131	NEAT1	nuclear paraspeckle assembly transcript 1	0.329986	-0.213871	0.873844	11.3228	1.29938	0.214472	0.999782	-4.52689
1462	VCAN	versican	-0.34143	-0.91757	0.234711	11.1746	-1.2691	0.224769	0.999782	-4.53735
60	ACTB	actin beta	0.0673772	-0.325151	0.459906	11.0078	0.367592	0.718587	0.999782	-4.75848
1938	EEF2	eukaryotic translation elongation factor 2	-0.0393994	-0.340476	0.261677	10.9921	-0.280245	0.783323	0.999782	-4.76757
2316	FLNA	filamin A	-0.284376	-0.81618	0.247428	10.9916	-1.14516	0.271038	0.999782	-4.57869
6023	RMRP	RNA component of mitochondrial RNA processing endoribonuclease	-0.0421987	-1.36673	1.28233	10.9793	-0.0682279	0.946554	0.999782	-4.77998
4538	ND4	NADH dehydrogenase, subunit 4 (complex I)	-0.258887	-0.924578	0.406804	10.7472	-0.83284	0.418693	0.999782	-4.67216
7503	XIST	X inactive specific transcript	-0.0763778	-0.288132	0.135377	10.5447	-0.77243	0.452498	0.999782	-4.69045
3572	IL6ST	interleukin 6 signal transducer	-0.461504	-1.24579	0.32278	10.4969	-1.26016	0.227884	0.999782	-4.53922
23224	SYNE2	spectrin repeat containing nuclear envelope protein 2	0.0689434	-0.595401	0.733288	10.4382	0.22224	0.827285	0.999782	-4.78453
4519	CYTB	cytochrome b	-0.085685	-0.658553	0.487183	10.4147	-0.320313	0.753386	0.999782	-4.77498
4540	ND5	NADH dehydrogenase, subunit 5 (complex I)	-0.235614	-0.887779	0.416552	10.4115	-0.773689	0.451777	0.999782	-4.69134
23524	SRRM2	serine/arginine repetitive matrix 2	0.0251204	-0.32804	0.378281	10.376	0.152328	0.881067	0.999782	-4.79021
4627	MYH9	myosin heavy chain 9	-0.0336761	-0.358453	0.291101	10.3579	-0.222055	0.827426	0.999782	-4.78573
1291	COL6A1	collagen type VI alpha 1 chain	-0.00321226	-0.326482	0.320058	10.3542	-0.0212799	0.983318	0.999782	-4.79453
4035	LRP1	LDL receptor related protein 1	0.00874665	-0.256814	0.274307	10.2936	0.0705347	0.94475	0.999782	-4.79514
4514	COX3	cytochrome c oxidase III	-0.0800371	-0.894875	0.734801	10.2827	-0.210351	0.836376	0.999782	-4.78799
1292	COL6A2	collagen type VI alpha 2 chain	-0.0713242	-0.360421	0.217773	10.2449	-0.528345	0.605402	0.999782	-4.74794
1293	COL6A3	collagen type VI alpha 3 chain	-0.290604	-0.630977	0.0497685	10.2266	-1.8284	0.0885244	0.999782	-4.30099
10628	TXNIP	thioredoxin interacting protein	0.123781	-0.0852341	0.332796	10.1777	1.26824	0.225069	0.999782	-4.53552
3912	LAMB1	laminin subunit beta 1	-0.165204	-0.499699	0.16929	10.1722	-1.05769	0.307824	0.999782	-4.61056
1836	SLC26A2	solute carrier family 26 member 2	0.373994	-0.49541	1.2434	10.1707	0.921229	0.372285	0.999782	-4.65481
3339	HSPG2	heparan sulfate proteoglycan 2	0.0332934	-0.352947	0.419534	10.1416	0.184597	0.85615	0.999782	-4.79348
7178	TPT1	tumor protein, translationally-controlled 1	-0.0684804	-0.363726	0.226765	10.091	-0.496715	0.626975	0.999782	-4.7564
2568	GABRP	gamma-aminobutyric acid type A receptor pi subunit	0.13889	-0.336871	0.614652	10.0846	0.625182	0.541748	0.999782	-4.73231
23499	MACF1	microtubule actin crosslinking factor 1	0.0548307	-0.148927	0.258588	10.0782	0.576281	0.573428	0.999782	-4.74227
5339	PLEC	plectin	-0.0844145	-0.469439	0.30061	10.077	-0.469519	0.645812	0.999782	-4.76121
57494	RIMKLB	ribosomal modification protein rimK like family member B	0.289282	-0.195852	0.774415	10.0525	1.27698	0.222054	0.999782	-4.53192
11214	AKAP13	A-kinase anchoring protein 13	0.129241	-0.086889	0.345371	10.0324	1.28059	0.220817	0.999782	-4.53054
10521	DDX17	DEAD-box helicase 17	0.0815139	-0.14367	0.306698	9.98237	0.77521	0.450906	0.999782	-4.69759
10568	SLC34A2	solute carrier family 34 member 2	0.311228	-0.167682	0.790138	9.97665	1.39171	0.185382	0.999782	-4.48572
94025	MUC16	mucin 16, cell surface associated	-0.562991	-2.14685	1.02087	9.97547	-0.761217	0.458957	0.999782	-4.69922
1778	DYNC1H1	dynein cytoplasmic 1 heavy chain 1	0.0278268	-0.129722	0.185376	9.95925	0.378244	0.710832	0.999782	-4.77782
71	ACTG1	actin gamma 1	0.216047	-0.0947756	0.526869	9.93247	1.48854	0.158433	0.999782	-4.4448
1915	EEF1A1	eukaryotic translation elongation factor 1 alpha 1	-0.00556303	-0.312363	0.301237	9.92092	-0.0388311	0.969565	0.999782	-4.80412
1284	COL4A2	collagen type IV alpha 2 chain	-0.307224	-0.72309	0.108641	9.91516	-1.58207	0.135598	0.999782	-4.40537
5980	REV3L	REV3 like, DNA directed polymerase zeta catalytic subunit	0.0567865	-0.384137	0.49771	9.87015	0.275807	0.786661	0.999782	-4.79197
5156	PDGFRA	platelet derived growth factor receptor alpha	-0.107489	-0.460302	0.245325	9.86073	-0.652443	0.524516	0.999782	-4.72899
1282	COL4A1	collagen type IV alpha 1 chain	-0.311766	-0.727927	0.104394	9.80277	-1.60432	0.130599	0.999782	-4.39399
3696	ITGB8	integrin subunit beta 8	0.224381	-0.345816	0.794578	9.80099	0.842724	0.413323	0.999782	-4.68162
283120	H19	H19 imprinted maternally expressed transcript	-0.0946308	-1.25121	1.06195	9.79532	-0.175218	0.863377	0.999782	-4.80114
4811	NID1	nidogen 1	0.0882207	-0.259487	0.435928	9.79365	0.543351	0.595298	0.999782	-4.754
7431	VIM	vimentin	0.0310214	-0.225382	0.287425	9.78228	0.259096	0.799271	0.999782	-4.79538
2192	FBLN1	fibulin 1	-0.0905909	-0.42758	0.246399	9.77269	-0.575695	0.573813	0.999782	-4.74716
3911	LAMA5	laminin subunit alpha 5	0.0466415	-0.471362	0.564645	9.74545	0.192825	0.849821	0.999782	-4.80182
9231	DLG5	discs large MAGUK scaffold protein 5	0.620273	-0.171209	1.41175	9.74271	1.67829	0.115108	0.999782	-4.35614
6678	SPARC	secreted protein acidic and cysteine rich	-0.123393	-0.394515	0.147729	9.69839	-0.97465	0.346011	0.999782	-4.64128
2335	FN1	fibronectin 1	-0.371878	-0.765844	0.0220885	9.66816	-2.02146	0.0624554	0.999782	-4.19463
488	ATP2A2	ATPase sarcoplasmic/endoplasmic reticulum Ca2+ transporting 2	0.126306	-0.144676	0.397287	9.66438	0.998177	0.334865	0.999782	-4.63424
100133941	CD24	CD24 molecule	0.0486606	-0.295806	0.393127	9.65522	0.302521	0.766632	0.999782	-4.79372
57674	RNF213	ring finger protein 213	-0.0598722	-0.336618	0.216874	9.64083	-0.463307	0.650151	0.999782	-4.77085
7052	TGM2	transglutaminase 2	-0.166499	-1.22448	0.891486	9.63159	-0.33702	0.741021	0.999782	-4.78907
1289	COL5A1	collagen type V alpha 1 chain	-0.0942692	-0.457152	0.268613	9.60084	-0.556324	0.586632	0.999782	-4.75416
4508	ATP6	ATP synthase F0 subunit 6	-0.334853	-0.891609	0.221903	9.58695	-1.28799	0.218299	0.999782	-4.52705
51703	ACSL5	acyl-CoA synthetase long chain family member 5	0.110174	-0.360466	0.580815	9.5769	0.50132	0.623812	0.999782	-4.76608
23516	SLC39A14	solute carrier family 39 member 14	0.258319	-1.09788	1.61452	9.55376	0.407902	0.689416	0.999782	-4.78286
4536	ND2	MTND2	-0.126759	-0.73053	0.477012	9.55297	-0.449605	0.659767	0.999782	-4.7745
4513	COX2	cytochrome c oxidase subunit II	-0.16008	-0.794635	0.474475	9.54534	-0.540247	0.597381	0.999782	-4.75808
100505776	LINC01541	long intergenic non-protein coding RNA 1541	0.431213	-0.0774169	0.939843	9.53716	1.81557	0.0905613	0.999782	-4.28719
6446	SGK1	serum/glucocorticoid regulated kinase 1	0.320334	-0.0877815	0.72845	9.51853	1.68091	0.114589	0.999782	-4.35218
54832	VPS13C	vacuolar protein sorting 13 homolog C	0.108812	-0.197275	0.4149	9.50493	0.7613	0.458909	0.999782	-4.70794
5660	PSAP	prosaposin	0.0300992	-0.173049	0.233248	9.49741	0.317296	0.755627	0.999782	-4.79529
567	B2M	beta-2-microglobulin	-0.194466	-0.518467	0.129535	9.48584	-1.28535	0.219195	0.999782	-4.5279
1655	DDX5	DEAD-box helicase 5	-0.0451924	-0.289071	0.198686	9.48008	-0.396841	0.697372	0.999782	-4.78466
821	CANX	calnexin	-0.0586337	-0.355795	0.238527	9.45917	-0.422551	0.678938	0.999782	-4.78108
23352	UBR4	ubiquitin protein ligase E3 component n-recognin 4	0.0537168	-0.130842	0.238276	9.447	0.623302	0.542947	0.999782	-4.74306
10075	HUWE1	HECT, UBA and WWE domain containing E3 ubiquitin protein ligase 1	0.000667561	-0.154044	0.155379	9.43837	0.00924044	0.992756	0.999782	-4.81546
80781	COL18A1	collagen type XVIII alpha 1 chain	-0.0798044	-0.392053	0.232444	9.42877	-0.547333	0.592631	0.999782	-4.75916
1982	EIF4G2	eukaryotic translation initiation factor 4 gamma 2	-0.00302125	-0.176139	0.170096	9.42748	-0.0373741	0.970706	0.999782	-4.81543
2308	FOXO1	forkhead box O1	0.165369	-0.0977485	0.428487	9.4264	1.34595	0.199371	0.999782	-4.50246
3069	HDLBP	high density lipoprotein binding protein	-0.032264	-0.291714	0.227186	9.41464	-0.266311	0.793819	0.999782	-4.80234
2597	GAPDH	glyceraldehyde-3-phosphate dehydrogenase	-0.0116275	-0.417713	0.394458	9.41356	-0.0613187	0.951958	0.999782	-4.81524
1508	CTSB	cathepsin B	-0.119709	-0.406442	0.167024	9.41077	-0.894074	0.386154	0.999782	-4.66973
2317	FLNB	filamin B	0.159736	-0.100696	0.420169	9.4092	1.31351	0.209796	0.999782	-4.51603
8425	LTBP4	latent transforming growth factor beta binding protein 4	0.235022	-0.0964776	0.566521	9.40733	1.51827	0.150846	0.999782	-4.42657
476	ATP1A1	ATPase Na+/K+ transporting subunit alpha 1	0.278118	-0.284897	0.841134	9.39827	1.05787	0.307741	0.999782	-4.61558
728658	RPL13AP5	ribosomal protein L13a pseudogene 5	-0.0435893	-0.475677	0.388499	9.38869	-0.216039	0.832024	0.999782	-4.80744
960	CD44	CD44 molecule (Indian blood group)	0.145875	-0.257593	0.549343	9.38064	0.774278	0.451439	0.999782	-4.70619
3554	IL1R1	interleukin 1 receptor type 1	-0.0631865	-0.478753	0.35238	9.37983	-0.325618	0.749452	0.999782	-4.79632
493	ATP2B4	ATPase plasma membrane Ca2+ transporting 4	0.0256413	-0.228003	0.279286	9.37173	0.216491	0.831678	0.999782	-4.80814
84726	PRRC2B	proline rich coiled-coil 2B	0.0587279	-0.103528	0.220984	9.37057	0.775119	0.450958	0.999782	-4.70581
9061	PAPSS1	3'-phosphoadenosine 5'-phosphosulfate synthase 1	0.360353	-0.157452	0.878158	9.36846	1.49034	0.157964	0.999782	-4.43863
4535	ND1	NADH dehydrogenase, subunit 1 (complex I)	-0.12245	-0.700588	0.455687	9.35519	-0.453579	0.656972	0.999782	-4.77773
5047	PAEP	progestagen associated endometrial protein	-1.35023	-3.53065	0.830198	9.34407	-1.32614	0.205685	0.999782	-4.5117
2	A2M	alpha-2-macroglobulin	0.0190059	-0.397661	0.435673	9.30215	0.0976839	0.923546	0.999782	-4.81676
975	CD81	CD81 molecule	0.11775	-0.28227	0.517769	9.30106	0.63038	0.538438	0.999782	-4.74407
64855	NIBAN2	niban apoptosis regulator 2	0.390639	-0.032548	0.813825	9.30083	1.97682	0.0677705	0.999782	-4.20068
3312	HSPA8	heat shock protein family A (Hsp70) member 8	-0.0357919	-0.351743	0.280159	9.29289	-0.242599	0.811778	0.999782	-4.80725
7094	TLN1	talin 1	-0.0551329	-0.30911	0.198844	9.27219	-0.46488	0.649051	0.999782	-4.77771
100505650	NA	NA	0.433374	-0.279803	1.14655	9.25887	1.30134	0.213818	0.999782	-4.52074
57619	SHROOM3	shroom family member 3	0.692973	-0.147843	1.53379	9.24513	1.76498	0.0990089	0.999782	-4.3052
3479	IGF1	insulin like growth factor 1	-0.16611	-0.724996	0.392776	9.2197	-0.636496	0.534558	0.999782	-4.74289
7009	TMBIM6	transmembrane BAX inhibitor motif containing 6	0.163518	-0.119883	0.446918	9.21836	1.23563	0.236606	0.999782	-4.54796
4311	MME	membrane metalloendopeptidase	-0.0831017	-0.465122	0.298918	9.20857	-0.465852	0.648371	0.999782	-4.7786
647979	NORAD	non-coding RNA activated by DNA damage	0.0369036	-0.127359	0.201166	9.19415	0.48112	0.637745	0.999782	-4.77667
8239	USP9X	ubiquitin specific peptidase 9 X-linked	0.219065	-0.207117	0.645248	9.17697	1.10078	0.289262	0.999782	-4.60094
58508	KMT2C	lysine methyltransferase 2C	0.0784597	-0.109257	0.266176	9.16566	0.895093	0.385627	0.999782	-4.67247
10984	KCNQ1OT1	KCNQ1 opposite strand/antisense transcript 1	0.196346	-0.0826478	0.475341	9.16274	1.50713	0.153651	0.999782	-4.42947
1213	CLTC	clathrin heavy chain	-0.0249507	-0.291538	0.241637	9.15707	-0.200432	0.843979	0.999782	-4.81383
4076	CAPRIN1	cell cycle associated protein 1	-0.0815337	-0.370584	0.207517	9.14438	-0.60407	0.555305	0.999782	-4.75196
23654	PLXNB2	plexin B2	0.0728047	-0.121026	0.266636	9.14415	0.804378	0.434411	0.999782	-4.70046
26986	PABPC1	poly(A) binding protein cytoplasmic 1	-0.0923329	-0.329105	0.14444	9.14071	-0.835121	0.41745	0.999782	-4.69091
5295	PIK3R1	phosphoinositide-3-kinase regulatory subunit 1	0.050853	-0.344003	0.445709	9.14018	0.275805	0.786662	0.999782	-4.80759
9658	ZNF516	zinc finger protein 516	0.0150129	-0.195857	0.225882	9.13341	0.152467	0.880959	0.999782	-4.81784
147495	APCDD1	APC down-regulated 1	0.054456	-0.403269	0.512181	9.12465	0.25478	0.802538	0.999782	-4.81008
55748	CNDP2	carnosine dipeptidase 2	0.485502	-0.180221	1.15123	9.12366	1.56179	0.140298	0.999782	-4.40292
56999	ADAMTS9	ADAM metallopeptidase with thrombospondin type 1 motif 9	-0.563788	-1.33722	0.209644	9.09995	-1.56105	0.14047	0.999782	-4.40565
6651	SON	SON DNA binding protein	-0.0283593	-0.214186	0.157468	9.08935	-0.326822	0.74856	0.999782	-4.80232
6122	RPL3	ribosomal protein L3	-0.0804477	-0.457437	0.296541	9.07388	-0.456993	0.654575	0.999782	-4.78273
7184	HSP90B1	heat shock protein 90 beta family member 1	-0.0375694	-0.421033	0.345894	9.07218	-0.209814	0.836787	0.999782	-4.81483
715	C1R	complement C1r	-0.18897	-0.813405	0.435464	9.06789	-0.648083	0.52725	0.999782	-4.74248
2934	GSN	gelsolin	0.207188	-0.470216	0.884593	9.03285	0.655	0.522915	0.999782	-4.74277
57448	BIRC6	baculoviral IAP repeat containing 6	0.0225084	-0.200986	0.246002	9.03283	0.215676	0.832301	0.999782	-4.81548
3320	HSP90AA1	heat shock protein 90 alpha family class A member 1	0.0145716	-0.200012	0.229155	9.02129	0.145424	0.886416	0.999782	-4.82067
5169	ENPP3	ectonucleotide pyrophosphatase/phosphodiesterase 3	0.949671	-0.694188	2.59353	9.00944	1.23718	0.236048	0.999782	-4.54758
2495	FTH1	ferritin heavy chain 1	0.474579	-0.219838	1.169	9.00926	1.46357	0.165049	0.999782	-4.44794
7402	UTRN	utrophin	-0.226687	-0.480054	0.02668	9.00019	-1.91602	0.0756719	0.999782	-4.22758
1500	CTNND1	catenin delta 1	0.0428644	-0.202813	0.288542	8.99666	0.373643	0.714178	0.999782	-4.79815
6648	SOD2	superoxide dismutase 2	-0.146284	-0.906472	0.613904	8.99578	-0.412097	0.686409	0.999782	-4.7915
3939	LDHA	lactate dehydrogenase A	-0.0913837	-0.461154	0.278387	8.99336	-0.529249	0.604791	0.999782	-4.77057
23365	ARHGEF12	Rho guanine nucleotide exchange factor 12	0.173347	-0.19196	0.538654	8.98581	1.01621	0.326498	0.999782	-4.63316
4926	NUMA1	nuclear mitotic apparatus protein 1	0.0160953	-0.275731	0.307921	8.97501	0.118113	0.907629	0.999782	-4.82309
716	C1S	complement C1s	-0.159676	-0.623811	0.304459	8.96696	-0.736749	0.473247	0.999782	-4.72126
3488	IGFBP5	insulin like growth factor binding protein 5	-0.0391792	-0.623096	0.544737	8.95744	-0.143691	0.88776	0.999782	-4.82185
54407	SLC38A2	solute carrier family 38 member 2	0.165384	-0.140824	0.471592	8.95327	1.15665	0.266465	0.999782	-4.58022
3908	LAMA2	laminin subunit alpha 2	-0.0560666	-0.440514	0.328381	8.95198	-0.312314	0.759332	0.999782	-4.80681
3181	HNRNPA2B1	heterogeneous nuclear ribonucleoprotein A2/B1	-0.0361842	-0.227633	0.155265	8.94887	-0.404753	0.691678	0.999782	-4.79403
811	CALR	calreticulin	-0.0733078	-0.503557	0.356942	8.94213	-0.364883	0.720564	0.999782	-4.79995
6202	RPS8	ribosomal protein S8	-0.0541948	-0.457588	0.349199	8.93812	-0.287709	0.777717	0.999782	-4.80996
5591	PRKDC	protein kinase, DNA-activated, catalytic subunit	-0.0695104	-0.376843	0.237822	8.93781	-0.484357	0.635502	0.999782	-4.78038
23001	WDFY3	WD repeat and FYVE domain containing 3	-0.0021338	-0.239602	0.235334	8.93334	-0.019243	0.984914	0.999782	-4.8266
1832	DSP	desmoplakin	0.447919	-0.139458	1.03529	8.93258	1.63308	0.124375	0.999782	-4.3663
23049	SMG1	SMG1 nonsense mediated mRNA decay associated PI3K related kinase	0.0644542	-0.132629	0.261537	8.9297	0.700366	0.49499	0.999782	-4.73231
5500	PPP1CB	protein phosphatase 1 catalytic subunit beta	0.0174689	-0.24851	0.283448	8.92918	0.140651	0.890117	0.999782	-4.82293
84629	TNRC18	trinucleotide repeat containing 18	0.022264	-0.255729	0.300257	8.92674	0.171511	0.866237	0.999782	-4.8211
55187	VPS13D	vacuolar protein sorting 13 homolog D	0.0756039	-0.136962	0.28817	8.92284	0.761683	0.458687	0.999782	-4.71567
3192	HNRNPU	heterogeneous nuclear ribonucleoprotein U	-0.00936285	-0.209074	0.190348	8.92165	-0.100399	0.921428	0.999782	-4.82489
7534	YWHAZ	tyrosine 3-monooxygenase/tryptophan 5-monooxygenase activation protein zeta	0.0918119	-0.0773849	0.261009	8.92029	1.16207	0.264328	0.999782	-4.57811
1634	DCN	decorin	0.127892	-0.248773	0.504558	8.91664	0.727131	0.478938	0.999782	-4.72553
4548	MTR	5-methyltetrahydrofolate-homocysteine methyltransferase	0.245976	-0.208322	0.700274	8.90891	1.15951	0.265333	0.999782	-4.57927
334	APLP2	amyloid beta precursor like protein 2	-0.163836	-0.436056	0.108384	8.9038	-1.28888	0.217997	0.999782	-4.52574
256987	SERINC5	serine incorporator 5	0.183418	-0.259482	0.626318	8.89759	0.88687	0.389891	0.999782	-4.67819
5241	PGR	progesterone receptor	-0.23886	-0.627604	0.149884	8.89437	-1.31584	0.209032	0.999782	-4.51418
2778	GNAS	GNAS complex locus	0.215267	-0.326287	0.756821	8.89365	0.851254	0.408724	0.999782	-4.68966
3915	LAMC1	laminin subunit gamma 1	-0.113125	-0.470808	0.244557	8.89082	-0.677309	0.509072	0.999782	-4.73826
23187	PHLDB1	pleckstrin homology like domain family B member 1	0.0124036	-0.251251	0.276058	8.88877	0.100748	0.921156	0.999782	-4.82569
304	ANXA2P2	annexin A2 pseudogene 2	0.178777	-0.120103	0.477656	8.87647	1.28097	0.220687	0.999782	-4.52904
6303	SAT1	spermidine/spermine N1-acetyltransferase 1	0.966918	-0.0969164	2.03075	8.87634	1.94643	0.0716208	0.999782	-4.20238
5903	RANBP2	RAN binding protein 2	0.0825284	-0.177736	0.342792	8.8733	0.679068	0.507989	0.999782	-4.73875
6191	RPS4X	ribosomal protein S4 X-linked	-0.0692154	-0.379446	0.241015	8.86666	-0.477796	0.640051	0.999782	-4.7829
64065	PERP	p53 apoptosis effector related to PMP22	0.423752	-0.0975592	0.945064	8.86147	1.74076	0.103294	0.999782	-4.31144
1316	KLF6	Kruppel like factor 6	0.257972	-0.221762	0.737706	8.84836	1.15158	0.268473	0.999782	-4.58265
6774	STAT3	signal transducer and activator of transcription 3	0.0381508	-0.220387	0.296689	8.8481	0.316012	0.756581	0.999782	-4.8089
4853	NOTCH2	notch receptor 2	0.183116	-0.132034	0.498266	8.84589	1.24432	0.233486	0.999782	-4.54459
8826	IQGAP1	IQ motif containing GTPase activating protein 1	-0.0152228	-0.227525	0.197079	8.83854	-0.153556	0.880116	0.999782	-4.82396
667	DST	dystonin	-0.0460124	-0.321057	0.229032	8.82038	-0.358258	0.725409	0.999782	-4.80345
3326	HSP90AB1	heat shock protein 90 alpha family class B member 1	-0.0573543	-0.338921	0.224212	8.8036	-0.436223	0.66922	0.999782	-4.79154
2355	FOSL2	FOS like 2, AP-1 transcription factor subunit	0.143398	-0.327713	0.614509	8.80237	0.651844	0.524891	0.999782	-4.74696
9037	SEMA5A	semaphorin 5A	-0.237435	-0.846738	0.371869	8.79128	-0.834515	0.41778	0.999782	-4.69484
6188	RPS3	ribosomal protein S3	-0.178139	-0.593994	0.237715	8.78965	-0.917366	0.374237	0.999782	-4.66841
56829	ZC3HAV1	zinc finger CCCH-type containing, antiviral 1	0.472735	0.106747	0.838724	8.78939	2.76614	0.0149738	0.999782	-3.75444
9445	ITM2B	integral membrane protein 2B	-0.0162162	-0.229315	0.196883	8.76521	-0.162964	0.872839	0.999782	-4.82492
23446	SLC44A1	solute carrier family 44 member 1	0.12581	-0.126855	0.378475	8.7637	1.06633	0.30403	0.999782	-4.61607
2200	FBN1	fibrillin 1	-0.0408085	-0.423889	0.342272	8.76059	-0.228132	0.822789	0.999782	-4.81981
23215	PRRC2C	proline rich coiled-coil 2C	0.065043	-0.125638	0.255724	8.76049	0.730496	0.476942	0.999782	-4.7266
1499	CTNNB1	catenin beta 1	0.0245062	-0.246515	0.295527	8.75515	0.193641	0.849194	0.999782	-4.82313
25831	HECTD1	HECT domain E3 ubiquitin protein ligase 1	0.0795088	-0.105213	0.264231	8.74767	0.921767	0.372014	0.999782	-4.66794
3156	HMGCR	3-hydroxy-3-methylglutaryl-CoA reductase	0.289633	-0.182574	0.761839	8.73593	1.31353	0.209789	0.999782	-4.51473
23451	SF3B1	splicing factor 3b subunit 1	0.0868451	-0.168974	0.342664	8.73115	0.727003	0.479014	0.999782	-4.72805
81	ACTN4	actinin alpha 4	0.109928	-0.192239	0.412096	8.72779	0.779088	0.44869	0.999782	-4.71332
26509	MYOF	myoferlin	-0.149209	-0.577437	0.279019	8.72746	-0.746182	0.467706	0.999782	-4.72199
1495	CTNNA1	catenin alpha 1	0.100794	-0.122192	0.32378	8.72515	0.968016	0.349201	0.999782	-4.65224
3309	HSPA5	heat shock protein family A (Hsp70) member 5	-0.0799057	-0.471113	0.311302	8.72278	-0.437416	0.668375	0.999782	-4.79276
6542	SLC7A2	solute carrier family 7 member 2	-0.187917	-0.66217	0.286336	8.72262	-0.848556	0.410175	0.999782	-4.69144
8085	KMT2D	lysine methyltransferase 2D	-0.0202819	-0.35576	0.315197	8.71932	-0.12947	0.898798	0.999782	-4.82783
5310	PKD1	polycystin 1, transient receptor potential channel interacting	0.00178662	-0.21784	0.221413	8.71509	0.017421	0.986343	0.999782	-4.83134
23250	ATP11A	ATPase phospholipid transporting 11A	0.116768	-0.126212	0.359749	8.70952	1.02915	0.320586	0.999782	-4.63032
157638	LRATD2	LRAT domain containing 2	0.0423974	-0.435832	0.520627	8.70485	0.189857	0.852103	0.999782	-4.82459
7117	TMSB4XP8	TMSB4X pseudogene 8	0.206092	-0.309541	0.721724	8.69541	0.855943	0.406211	0.999782	-4.69041
1981	EIF4G1	eukaryotic translation initiation factor 4 gamma 1	-0.0487921	-0.291479	0.193895	8.69213	-0.430554	0.673242	0.999782	-4.79465
8542	APOL1	apolipoprotein L1	0.519666	-0.120817	1.16015	8.6849	1.73756	0.103871	0.999782	-4.30979
55959	SULF2	sulfatase 2	0.0264926	-0.258256	0.311241	8.68252	0.199245	0.84489	0.999782	-4.82422
6711	SPTBN1	spectrin beta, non-erythrocytic 1	-0.148958	-0.419777	0.121862	8.68146	-1.17789	0.258162	0.999782	-4.57227
7849	PAX8	paired box 8	-0.143844	-0.931501	0.643814	8.67843	-0.391091	0.701523	0.999782	-4.80092
10594	PRPF8	pre-mRNA processing factor 8	-0.0164117	-0.182525	0.149701	8.67753	-0.211579	0.835435	0.999782	-4.8231
5802	PTPRS	protein tyrosine phosphatase receptor type S	-0.152209	-0.495344	0.190927	8.67416	-0.949944	0.357996	0.999782	-4.65849
84159	ARID5B	AT-rich interaction domain 5B	0.0499303	-0.488457	0.588317	8.67334	0.198607	0.84538	0.999782	-4.82461
5159	PDGFRB	platelet derived growth factor receptor beta	0.0937617	-0.206584	0.394107	8.66879	0.668542	0.514487	0.999782	-4.74459
7078	TIMP3	TIMP metallopeptidase inhibitor 3	0.139185	-0.387429	0.6658	8.66047	0.566011	0.580203	0.999782	-4.76944
2896	GRN	granulin precursor	0.0410212	-0.261495	0.343537	8.65551	0.290392	0.775705	0.999782	-4.81588
9931	HELZ	helicase with zinc finger	0.225477	-0.299332	0.750286	8.65276	0.920078	0.372866	0.999782	-4.66975
302	ANXA2	annexin A2	0.175418	-0.145205	0.496042	8.64127	1.17167	0.260575	0.999782	-4.57514
9736	USP34	ubiquitin specific peptidase 34	0.0270701	-0.214335	0.268475	8.63949	0.240142	0.813645	0.999782	-4.8215
6533	SLC6A6	solute carrier family 6 member 6	0.051616	-0.319963	0.423195	8.6378	0.297479	0.770399	0.999782	-4.81544
3187	HNRNPH1	heterogeneous nuclear ribonucleoprotein H1	0.00719886	-0.164607	0.179005	8.63772	0.0897325	0.929751	0.999782	-4.83147
4735	SEPTIN2	septin 2	-0.00835113	-0.274381	0.257678	8.63651	-0.0672264	0.947337	0.999782	-4.83213
4170	MCL1	MCL1 apoptosis regulator, BCL2 family member	0.189709	-0.130587	0.510005	8.63469	1.26841	0.225008	0.999782	-4.53438
999	CDH1	cadherin 1	-0.0544574	-0.372116	0.263201	8.63121	-0.367131	0.718924	0.999782	-4.80584
6137	RPL13	ribosomal protein L13	-0.0841032	-0.516488	0.348281	8.62419	-0.416549	0.683223	0.999782	-4.79811
1654	DDX3X	DEAD-box helicase 3 X-linked	0.0574424	-0.123385	0.23827	8.62397	0.680288	0.50724	0.999782	-4.74209
1509	CTSD	cathepsin D	0.247338	-0.202149	0.696826	8.62318	1.17841	0.257962	0.999782	-4.57246
5034	P4HB	prolyl 4-hydroxylase subunit beta	-0.124539	-0.433523	0.184446	8.61558	-0.863159	0.402364	0.999782	-4.68815
89932	PAPLN	papilin, proteoglycan like sulfated glycoprotein	-0.155128	-0.714274	0.404017	8.6084	-0.594143	0.561744	0.999782	-4.76285
10106	CTDSP2	CTD small phosphatase 2	0.0823168	-0.170589	0.335222	8.59734	0.697034	0.497011	0.999782	-4.73812
5792	PTPRF	protein tyrosine phosphatase receptor type F	0.219811	-0.0901579	0.529781	8.59617	1.51864	0.150753	0.999782	-4.41914
6709	SPTAN1	spectrin alpha, non-erythrocytic 1	0.0250894	-0.145461	0.195639	8.59378	0.315038	0.757305	0.999782	-4.81406
3688	ITGB1	integrin subunit beta 1	0.0430161	-0.203237	0.289269	8.58893	0.374088	0.713854	0.999782	-4.80606
7430	EZR	ezrin	0.240912	-0.0857816	0.567606	8.58788	1.57922	0.136251	0.999782	-4.38935
4026	LPP	LIM domain containing preferred translocation partner in lipoma	-0.0496222	-0.266212	0.166968	8.58733	-0.490639	0.631161	0.999782	-4.78565
6194	RPS6	ribosomal protein S6	-0.148681	-0.61578	0.318419	8.58541	-0.681663	0.506395	0.999782	-4.74158
4779	NFE2L1	nuclear factor, erythroid 2 like 1	0.150859	-0.131373	0.433091	8.58167	1.14469	0.271225	0.999782	-4.5863
5094	PCBP2	poly(rC) binding protein 2	0.00194298	-0.165325	0.169211	8.57495	0.024876	0.980499	0.999782	-4.83427
7812	CSDE1	cold shock domain containing E1	-0.041344	-0.248387	0.165699	8.57388	-0.427637	0.675316	0.999782	-4.7974
23389	MED13L	mediator complex subunit 13L	0.00890175	-0.214292	0.232096	8.57021	0.0854116	0.933124	0.999782	-4.83306
3400	ID4	inhibitor of DNA binding 4, HLH protein	0.105076	-0.371057	0.581208	8.56898	0.472605	0.643662	0.999782	-4.79006
718	C3	complement C3	-0.0375319	-1.35129	1.27622	8.56751	-0.0611801	0.952067	0.999782	-4.83357
5613	PRKX	protein kinase X-linked	0.424818	-0.211757	1.06139	8.56637	1.42915	0.174545	0.999782	-4.4614
22903	BTBD3	BTB domain containing 3	0.0942877	-0.304574	0.49315	8.56444	0.50624	0.62044	0.999782	-4.78356
145741	C2CD4A	C2 calcium dependent domain containing 4A	-0.151225	-0.938209	0.635759	8.56238	-0.411511	0.686829	0.999782	-4.79988
6175	RPLP0	ribosomal protein lateral stalk subunit P0	-0.101649	-0.471191	0.267892	8.5584	-0.589067	0.565051	0.999782	-4.76502
8473	OGT	O-linked N-acetylglucosamine (GlcNAc) transferase	0.0752958	-0.197297	0.347889	8.54629	0.591535	0.563441	0.999782	-4.76533
1356	CP	ceruloplasmin	-0.399901	-1.44089	0.641088	8.53427	-0.822679	0.424262	0.999782	-4.70113
9644	SH3PXD2A	SH3 and PX domains 2A	0.0164765	-0.201827	0.23478	8.53362	0.161632	0.873868	0.999782	-4.83003
4541	ND6	NADH dehydrogenase, subunit 6 (complex I)	-0.269411	-1.03217	0.493346	8.53117	-0.756403	0.461747	0.999782	-4.72133
4323	MMP14	matrix metallopeptidase 14	-0.0159128	-0.259613	0.227788	8.52721	-0.139834	0.890751	0.999782	-4.83135
103	ADAR	adenosine deaminase RNA specific	-0.125364	-0.303031	0.0523025	8.52338	-1.51109	0.152649	0.999782	-4.42283
57186	RALGAPA2	Ral GTPase activating protein catalytic alpha subunit 2	0.479928	-0.169617	1.12947	8.51926	1.58231	0.135545	0.999782	-4.38658
29927	SEC61A1	SEC61 translocon alpha 1 subunit	-0.141548	-0.420497	0.137401	8.51192	-1.08668	0.295241	0.999782	-4.60934
351	APP	amyloid beta precursor protein	-0.185876	-0.370059	-0.00169338	8.50698	-2.16122	0.0481918	0.999782	-4.08196
55196	RESF1	retroelement silencing factor 1	-0.0937945	-0.4294	0.241811	8.50566	-0.598511	0.558906	0.999782	-4.76373
23326	USP22	ubiquitin specific peptidase 22	-0.0263902	-0.199987	0.147207	8.50374	-0.325555	0.749499	0.999782	-4.81424
5284	PIGR	polymeric immunoglobulin receptor	-0.809844	-1.8298	0.210107	8.50164	-1.70038	0.110801	0.999782	-4.33085
283450	HECTD4	HECT domain E3 ubiquitin protein ligase 4	0.14198	-0.09001	0.373969	8.50076	1.31063	0.21074	0.999782	-4.51575
1290	COL5A2	collagen type V alpha 2 chain	-0.124567	-0.335215	0.0860816	8.49954	-1.26639	0.22571	0.999782	-4.53526
692148	SCARNA10	small Cajal body-specific RNA 10	0.251405	-0.854103	1.35691	8.49436	0.487008	0.633668	0.999782	-4.7892
9578	CDC42BPB	CDC42 binding protein kinase beta	0.0493843	-0.185483	0.284252	8.49356	0.450287	0.659287	0.999782	-4.79532
307	ANXA4	annexin A4	0.162396	-0.150247	0.475039	8.48963	1.11237	0.284417	0.999782	-4.59969
4134	MAP4	microtubule associated protein 4	-0.0157192	-0.231052	0.199614	8.4821	-0.156331	0.877969	0.999782	-4.8313
56889	TM9SF3	transmembrane 9 superfamily member 3	0.0215059	-0.294617	0.337629	8.4738	0.145688	0.886211	0.999782	-4.83232
4233	MET	MET proto-oncogene, receptor tyrosine kinase	-0.0565243	-0.456518	0.34347	8.46435	-0.302626	0.766554	0.999782	-4.81783
6431	SRSF6	serine and arginine rich splicing factor 6	0.0548412	-0.237127	0.346809	8.46338	0.40225	0.693477	0.999782	-4.80414
7317	UBA1	ubiquitin like modifier activating enzyme 1	0.0293393	-0.167653	0.226332	8.46136	0.318952	0.754397	0.999782	-4.8162
9612	NCOR2	nuclear receptor corepressor 2	-0.0696268	-0.455524	0.31627	8.46132	-0.386393	0.704922	0.999782	-4.80613
4313	MMP2	matrix metallopeptidase 2	-0.12979	-0.441974	0.182394	8.46005	-0.890337	0.38809	0.999782	-4.6809
65125	WNK1	WNK lysine deficient protein kinase 1	0.0487591	-0.127023	0.224541	8.45922	0.594027	0.561819	0.999782	-4.76608
57460	PPM1H	protein phosphatase, Mg2+/Mn2+ dependent 1H	0.703221	-0.519198	1.92564	8.45574	1.23196	0.237934	0.999782	-4.55037
84336	TMEM101	transmembrane protein 101	0.516514	-0.0781376	1.11117	8.45394	1.86013	0.08366	0.999782	-4.24086
226	ALDOA	aldolase, fructose-bisphosphate A	-0.0390525	-0.421284	0.343179	8.44781	-0.2188	0.829913	0.999782	-4.82711
157680	VPS13B	vacuolar protein sorting 13 homolog B	0.0327286	-0.229194	0.294652	8.44541	0.267595	0.79285	0.999782	-4.82266
375790	AGRN	agrin	0.107202	-0.1459	0.360304	8.44525	0.907052	0.379482	0.999782	-4.67599
91404	SESTD1	SEC14 and spectrin domain containing 1	-0.0538407	-0.369732	0.26205	8.44113	-0.365004	0.720476	0.999782	-4.80986
84162	KIAA1109	KIAA1109	0.0937019	-0.208576	0.39598	8.43335	0.663844	0.517401	0.999782	-4.74937
123036	TC2N	tandem C2 domains, nuclear	-0.0600557	-0.479442	0.35933	8.43328	-0.306665	0.76354	0.999782	-4.81793
7026	NR2F2	nuclear receptor subfamily 2 group F member 2	-0.0762191	-0.374494	0.222056	8.42112	-0.547231	0.592699	0.999782	-4.77679
7171	TPM4	tropomyosin 4	-0.164155	-0.493176	0.164866	8.41905	-1.06845	0.303106	0.999782	-4.61692
3487	IGFBP4	insulin like growth factor binding protein 4	0.0363732	-0.651066	0.723812	8.41901	0.113311	0.911367	0.999782	-4.83524
3480	IGF1R	insulin like growth factor 1 receptor	0.185092	-0.161162	0.531346	8.41662	1.14477	0.271195	0.999782	-4.58694
23193	GANAB	glucosidase II alpha subunit	-0.089318	-0.266981	0.0883448	8.41636	-1.07663	0.299559	0.999782	-4.61386
10972	TMED10	transmembrane p24 trafficking protein 10	-0.0174119	-0.283368	0.248544	8.41457	-0.140204	0.890464	0.999782	-4.83369
3880	KRT19	keratin 19	0.452146	-0.322146	1.22644	8.41313	1.25054	0.231274	0.999782	-4.54228
25959	KANK2	KN motif and ankyrin repeat domains 2	0.0215008	-0.322543	0.365545	8.40797	0.133833	0.895409	0.999782	-4.83436
3485	IGFBP2	insulin like growth factor binding protein 2	-0.187483	-0.604554	0.229588	8.40642	-0.962666	0.351789	0.999782	-4.65632
4128	MAOA	monoamine oxidase A	0.130474	-0.331545	0.592493	8.4035	0.604768	0.554854	0.999782	-4.76473
59350	RXFP1	relaxin family peptide receptor 1	0.532131	-0.185226	1.24949	8.39897	1.58857	0.134121	0.999782	-4.38208
10114	HIPK3	homeodomain interacting protein kinase 3	-0.0275414	-0.392379	0.337296	8.39104	-0.161663	0.873844	0.999782	-4.83281
100132406	NBPF10	NBPF member 10	0.121348	-0.123193	0.36589	8.3904	1.06268	0.305627	0.999782	-4.61973
3710	ITPR3	inositol 1,4,5-trisphosphate receptor type 3	0.0537272	-0.23527	0.342725	8.38652	0.398129	0.696444	0.999782	-4.80625
3728	JUP	junction plakoglobin	0.346806	-0.180529	0.874141	8.38472	1.40839	0.180486	0.999782	-4.47042
2017	CTTN	cortactin	0.0829319	-0.130224	0.296088	8.37843	0.8332	0.418497	0.999782	-4.70101
6124	RPL4	ribosomal protein L4	-0.101548	-0.471166	0.268069	8.37207	-0.588362	0.565511	0.999782	-4.76825
7316	UBC	ubiquitin C	0.131856	-0.15377	0.417482	8.37149	0.988614	0.339364	0.999782	-4.64784
11167	FSTL1	follistatin like 1	-0.206237	-0.575769	0.163294	8.36872	-1.1952	0.251549	0.999782	-4.56587
5108	PCM1	pericentriolar material 1	0.0403773	-0.179212	0.259967	8.36662	0.393777	0.699583	0.999782	-4.80727
10625	IVNS1ABP	influenza virus NS1A binding protein	0.00542756	-0.400185	0.41104	8.35951	0.0286561	0.977537	0.999782	-4.83884
23129	PLXND1	plexin D1	0.0127348	-0.37934	0.40481	8.35917	0.0695579	0.945514	0.999782	-4.83802
800	CALD1	caldesmon 1	-0.0766571	-0.529017	0.375702	8.35912	-0.362905	0.72201	0.999782	-4.81164
9782	MATR3	matrin 3	-0.0186509	-0.24608	0.208779	8.3466	-0.175621	0.863066	0.999782	-4.83279
1974	EIF4A2	eukaryotic translation initiation factor 4A2	0.0795774	-0.129881	0.289035	8.34512	0.813611	0.429272	0.999782	-4.70758
9611	NCOR1	nuclear receptor corepressor 1	0.0505417	-0.110337	0.21142	8.34442	0.672783	0.511863	0.999782	-4.74822
10725	NFAT5	nuclear factor of activated T cells 5	-0.0352223	-0.272695	0.202251	8.34138	-0.317634	0.755375	0.999782	-4.81846
3959	LGALS3BP	galectin 3 binding protein	-0.0352102	-0.31833	0.247909	8.33899	-0.266332	0.793804	0.999782	-4.82463
3021	H3-3B	H3.3 histone B	0.0555272	-0.131446	0.242501	8.33649	0.63599	0.534879	0.999782	-4.75785
84281	C2orf88	chromosome 2 open reading frame 88	0.336822	-0.310884	0.984528	8.33437	1.11365	0.283888	0.999782	-4.6001
7414	VCL	vinculin	-0.0665661	-0.325146	0.192013	8.3333	-0.551294	0.589984	0.999782	-4.77745
6132	RPL8	ribosomal protein L8	-0.0985984	-0.586268	0.389072	8.33045	-0.43298	0.67152	0.999782	-4.80076
987	LRBA	LPS responsive beige-like anchor protein	-0.0835573	-0.455374	0.28826	8.32679	-0.48126	0.637648	0.999782	-4.79199
5430	POLR2A	RNA polymerase II subunit A	0.114701	-0.115537	0.344938	8.32334	1.06687	0.303795	0.999782	-4.6185
2752	GLUL	glutamate-ammonia ligase	0.0221707	-0.269335	0.313676	8.31894	0.162876	0.872906	0.999782	-4.83446
586	BCAT1	branched chain amino acid transaminase 1	0.0143814	-0.320419	0.349181	8.31705	0.0919896	0.927989	0.999782	-4.83818
341640	FREM2	FRAS1 related extracellular matrix 2	0.835034	-0.317343	1.98741	8.3163	1.55179	0.142663	0.999782	-4.39935
1656	DDX6	DEAD-box helicase 6	0.0252999	-0.117395	0.167995	8.31243	0.379694	0.709778	0.999782	-4.81045
9563	H6PD	hexose-6-phosphate dehydrogenase/glucose 1-dehydrogenase	0.0549199	-0.26751	0.37735	8.30844	0.36477	0.720647	0.999782	-4.81293
30061	SLC40A1	solute carrier family 40 member 1	0.0152752	-0.70241	0.73296	8.29965	0.0455803	0.964278	0.999782	-4.83988
7082	TJP1	tight junction protein 1	0.0596329	-0.252796	0.372061	8.29506	0.408752	0.688807	0.999782	-4.80627
3482	IGF2R	insulin like growth factor 2 receptor	0.0206364	-0.181644	0.222917	8.29216	0.218476	0.83016	0.999782	-4.83062
682	BSG	basigin (Ok blood group)	0.0929059	-0.115746	0.301557	8.28528	0.953556	0.356226	0.999782	-4.66122
1808	DPYSL2	dihydropyrimidinase like 2	0.158095	-0.202808	0.518998	8.27787	0.938107	0.363839	0.999782	-4.66693
3091	HIF1A	hypoxia inducible factor 1 subunit alpha	-0.0807815	-0.422651	0.261088	8.27485	-0.506029	0.620584	0.999782	-4.788
2804	GOLGB1	golgin B1	0.105179	-0.161829	0.372187	8.27325	0.843581	0.412859	0.999782	-4.69895
9320	TRIP12	thyroid hormone receptor interactor 12	-0.0175711	-0.20645	0.171307	8.27177	-0.199223	0.844907	0.999782	-4.83252
27125	AFF4	AF4/FMR2 family member 4	-0.00288436	-0.197649	0.19188	8.27024	-0.0317149	0.97514	0.999782	-4.84063
54206	ERRFI1	ERBB receptor feedback inhibitor 1	0.838149	-0.324553	2.00085	8.26941	1.54375	0.144591	0.999782	-4.403
2802	GOLGA3	golgin A3	-0.0469177	-0.227167	0.133331	8.26827	-0.557426	0.585898	0.999782	-4.77726
22883	CLSTN1	calsyntenin 1	0.0366075	-0.228128	0.301343	8.26504	0.29613	0.771408	0.999782	-4.82299
9168	TMSB10	thymosin beta 10	0.24486	-0.464741	0.954461	8.26334	0.738972	0.471938	0.999782	-4.73162
1108	CHD4	chromodomain helicase DNA binding protein 4	-0.00740346	-0.204363	0.189556	8.26211	-0.0804975	0.936963	0.999782	-4.83964
2734	GLG1	golgi glycoprotein 1	0.0354115	-0.139043	0.209866	8.26056	0.434696	0.670302	0.999782	-4.80233
23367	LARP1	La ribonucleoprotein 1, translational regulator	0.000669597	-0.19638	0.197719	8.25732	0.00727716	0.994295	0.999782	-4.84112
51366	UBR5	ubiquitin protein ligase E3 component n-recognin 5	0.0228609	-0.231953	0.277674	8.25523	0.19213	0.850355	0.999782	-4.83362
8720	MBTPS1	membrane bound transcription factor peptidase, site 1	0.115334	-0.110765	0.341433	8.24755	1.0924	0.292804	0.999782	-4.60884
8829	NRP1	neuropilin 1	-0.112282	-0.695016	0.470451	8.23768	-0.412634	0.686024	0.999782	-4.80593
3716	JAK1	Janus kinase 1	0.0981518	-0.153261	0.349565	8.23571	0.836055	0.416942	0.999782	-4.70181
1314	COPA	coatomer protein complex subunit alpha	-0.0107686	-0.204824	0.183287	8.2339	-0.118838	0.907065	0.999782	-4.83863
23019	CNOT1	CCR4-NOT transcription complex subunit 1	0.00915564	-0.180516	0.198827	8.23317	0.103374	0.919109	0.999782	-4.83945
402483	LINC01000	long intergenic non-protein coding RNA 1000	-0.0462091	-0.329532	0.237114	8.23179	-0.349277	0.731996	0.999782	-4.81623
9875	URB1	URB1 ribosome biogenesis homolog	-0.086088	-0.378399	0.206223	8.23048	-0.630698	0.538236	0.999782	-4.76033
5784	PTPN14	protein tyrosine phosphatase non-receptor type 14	-0.109931	-0.407562	0.187701	8.23034	-0.790978	0.441941	0.999782	-4.71549
3190	HNRNPK	heterogeneous nuclear ribonucleoprotein K	0.0207874	-0.141123	0.182698	8.22575	0.274948	0.787308	0.999782	-4.82619
23303	KIF13B	kinesin family member 13B	0.0598176	-0.301899	0.421534	8.22234	0.354148	0.728421	0.999782	-4.81617
4301	AFDN	afadin, adherens junction formation factor	0.237266	-0.157907	0.632439	8.21991	1.2858	0.219043	0.999782	-4.52668
2023	ENO1	enolase 1	-0.198754	-0.669806	0.272298	8.21532	-0.90359	0.381255	0.999782	-4.67878
6208	RPS14	ribosomal protein S14	0.00485639	-0.354204	0.363917	8.21339	0.0289648	0.977295	0.999782	-4.84188
2878	GPX3	glutathione peroxidase 3	-1.00016	-3.15647	1.15616	8.21316	-0.993301	0.337153	0.999782	-4.64508
871	SERPINH1	serpin family H member 1	-0.226066	-0.694132	0.241999	8.21248	-1.03432	0.318246	0.999782	-4.63128
1975	EIF4B	eukaryotic translation initiation factor 4B	0.0339209	-0.140639	0.208481	8.20879	0.416147	0.68351	0.999782	-4.8065
2194	FASN	fatty acid synthase	-0.0332491	-0.439686	0.373188	8.20815	-0.17519	0.863398	0.999782	-4.8356
7531	YWHAE	tyrosine 3-monooxygenase/tryptophan 5-monooxygenase activation protein epsilon	0.0935191	-0.103675	0.290713	8.20764	1.01562	0.326768	0.999782	-4.63897
6421	SFPQ	splicing factor proline and glutamine rich	-0.0544263	-0.248516	0.139663	8.20657	-0.600525	0.5576	0.999782	-4.76825
8404	SPARCL1	SPARC like 1	0.0964996	-0.15878	0.35178	8.20607	0.80953	0.431538	0.999782	-4.7106
7494	XBP1	X-box binding protein 1	0.113213	-0.112046	0.338472	8.20377	1.07631	0.299697	0.999782	-4.61549
114823	LENG8	leukocyte receptor cluster member 8	0.0301717	-0.368372	0.428716	8.19941	0.162124	0.873488	0.999782	-4.837
7127	TNFAIP2	TNF alpha induced protein 2	0.0630521	-0.594905	0.721009	8.19777	0.205223	0.840305	0.999782	-4.83391
57506	MAVS	mitochondrial antiviral signaling protein	0.0943982	-0.0931403	0.281937	8.19614	1.07795	0.298991	0.999782	-4.61486
64324	NSD1	nuclear receptor binding SET domain protein 1	0.0373461	-0.116466	0.191158	8.19143	0.519972	0.611077	0.999782	-4.78703
5754	PTK7	protein tyrosine kinase 7 (inactive)	0.0358116	-0.134844	0.206468	8.1907	0.449393	0.659917	0.999782	-4.80096
7204	TRIO	trio Rho guanine nucleotide exchange factor	-0.0752292	-0.276371	0.125913	8.19041	-0.800955	0.436327	0.999782	-4.713
64710	NUCKS1	nuclear casein kinase and cyclin dependent kinase substrate 1	-0.0327511	-0.299472	0.23397	8.18978	-0.262962	0.796349	0.999782	-4.82799
23037	PDZD2	PDZ domain containing 2	0.660367	-0.113456	1.43419	8.18715	1.82754	0.0886593	0.999782	-4.25286
5315	PKM	pyruvate kinase M1/2	-0.280573	-0.635155	0.0740091	8.18669	-1.69454	0.111925	0.999782	-4.32724
966	CD59	CD59 molecule (CD59 blood group)	0.270078	-0.0805147	0.620672	8.18482	1.64972	0.120891	0.999782	-4.34892
2199	FBLN2	fibulin 2	-0.218984	-0.838947	0.400978	8.18429	-0.756435	0.461728	0.999782	-4.72615
221935	SDK1	sidekick cell adhesion molecule 1	0.0529121	-0.270551	0.376375	8.1824	0.350312	0.731236	0.999782	-4.81745
6184	RPN1	ribophorin I	0.0197693	-0.356178	0.395717	8.18229	0.112613	0.911911	0.999782	-4.84013
55000	TUG1	taurine up-regulated 1	0.0137359	-0.175244	0.202716	8.17697	0.155656	0.878491	0.999782	-4.83781
19	ABCA1	ATP binding cassette subfamily A member 1	0.41558	0.096303	0.734857	8.17474	2.78748	0.0143553	0.999782	-3.7069
7077	TIMP2	TIMP metallopeptidase inhibitor 2	-0.0914735	-0.380122	0.197175	8.17312	-0.678656	0.508243	0.999782	-4.74871
10205	MPZL2	myelin protein zero like 2	0.523626	-0.368893	1.41614	8.17179	1.2564	0.229205	0.999782	-4.5399
9828	ARHGEF17	Rho guanine nucleotide exchange factor 17	0.0273984	-0.240729	0.295526	8.17084	0.21883	0.82989	0.999782	-4.83306
7803	PTP4A1	protein tyrosine phosphatase 4A1	0.592889	-0.234261	1.42004	8.16842	1.53502	0.14671	0.999782	-4.40694
7837	PXDN	peroxidasin	0.217126	-0.186848	0.6211	8.16719	1.15102	0.268698	0.999782	-4.58534
2782	GNB1	G protein subunit beta 1	0.0243901	-0.150064	0.198844	8.16591	0.299404	0.76896	0.999782	-4.82448
10724	OGA	O-GlcNAcase	0.0460945	-0.181565	0.273754	8.16065	0.433597	0.671082	0.999782	-4.80441
2289	FKBP5	FKBP prolyl isomerase 5	0.384447	-0.393517	1.16241	8.16054	1.05828	0.307561	0.999782	-4.62323
2186	BPTF	bromodomain PHD finger transcription factor	0.0160477	-0.204412	0.236508	8.15728	0.155886	0.878312	0.999782	-4.83822
9948	WDR1	WD repeat domain 1	0.0478083	-0.201045	0.296661	8.15668	0.411419	0.686895	0.999782	-4.80834
23195	MDN1	midasin AAA ATPase 1	-0.0432406	-0.350721	0.26424	8.15579	-0.30116	0.767648	0.999782	-4.82417
641298	SMG1P1	SMG1 pseudogene 1	-0.0581663	-0.318852	0.20252	8.14915	-0.477834	0.640025	0.999782	-4.79595
8924	HERC2	HECT and RLD domain containing E3 ubiquitin protein ligase 2	-0.0277497	-0.200407	0.144908	8.14849	-0.344188	0.735738	0.999782	-4.81863
9728	SECISBP2L	SECIS binding protein 2 like	0.080209	-0.298815	0.459233	8.14618	0.45319	0.657245	0.999782	-4.80126
54014	BRWD1	bromodomain and WD repeat domain containing 1	0.0658528	-0.201539	0.333245	8.14511	0.527413	0.606033	0.999782	-4.78636
57584	ARHGAP21	Rho GTPase activating protein 21	0.0686999	-0.161929	0.299328	8.145	0.637922	0.533656	0.999782	-4.76038
642273	FAM110C	family with sequence similarity 110 member C	0.697065	-0.215036	1.60917	8.14424	1.63665	0.123621	0.999782	-4.3543
83716	CRISPLD2	cysteine rich secretory protein LCCL domain containing 2	0.243478	-0.0668885	0.553845	8.14138	1.68	0.114768	0.999782	-4.33261
3609	ILF3	interleukin enhancer binding factor 3	-0.104259	-0.361675	0.153156	8.13863	-0.867369	0.40013	0.999782	-4.69209
3643	INSR	insulin receptor	0.0837987	-0.325539	0.493136	8.1381	0.438409	0.667672	0.999782	-4.80412
22872	SEC31A	SEC31 homolog A, COPII coat complex component	-0.0132614	-0.168387	0.141864	8.13631	-0.183077	0.857321	0.999782	-4.83657
10618	TGOLN2	trans-golgi network protein 2	0.0152009	-0.153582	0.183984	8.13238	0.19287	0.849786	0.999782	-4.83602
6159	RPL29	ribosomal protein L29	-0.109294	-0.515145	0.296556	8.13128	-0.576708	0.573147	0.999782	-4.77487
6778	STAT6	signal transducer and activator of transcription 6	0.18332	-0.0682792	0.434919	8.13119	1.56036	0.140633	0.999782	-4.3945
9547	CXCL14	C-X-C motif chemokine ligand 14	-0.400948	-1.8703	1.06841	8.13115	-0.584366	0.568123	0.999782	-4.77195
10163	WASF2	WASP family member 2	0.0617423	-0.192519	0.316004	8.13048	0.520028	0.611039	0.999782	-4.78817
8613	PLPP3	phospholipid phosphatase 3	0.0749038	-0.277063	0.42687	8.12919	0.45575	0.655447	0.999782	-4.80104
10847	SRCAP	Snf2 related CREBBP activator protein	0.0114285	-0.259864	0.282721	8.12566	0.0902143	0.929374	0.999782	-4.84222
1306	COL15A1	collagen type XV alpha 1 chain	0.0566348	-0.494995	0.608264	8.12531	0.219867	0.829098	0.999782	-4.83403
23077	MYCBP2	MYC binding protein 2	-0.0555753	-0.358398	0.247248	8.12425	-0.393022	0.700128	0.999782	-4.81156
9919	SEC16A	SEC16 homolog A, endoplasmic reticulum export factor	-0.0247166	-0.197005	0.147572	8.12293	-0.307225	0.763122	0.999782	-4.82412
1973	EIF4A1	eukaryotic translation initiation factor 4A1	-0.00406526	-0.353808	0.345677	8.12128	-0.0248922	0.980487	0.999782	-4.84381
1106	CHD2	chromodomain helicase DNA binding protein 2	0.0520362	-0.176778	0.280851	8.1209	0.487019	0.633661	0.999782	-4.79508
1604	CD55	CD55 molecule (Cromer blood group)	-0.052555	-0.702921	0.597811	8.11571	-0.173053	0.865047	0.999782	-4.8376
1979	EIF4EBP2	eukaryotic translation initiation factor 4E binding protein 2	0.168482	-0.0610361	0.398	8.11015	1.57203	0.137908	0.999782	-4.3884
2970	GTF2IP1	general transcription factor IIi pseudogene 1	0.0095093	-0.224991	0.244009	8.10948	0.0868421	0.932007	0.999782	-4.84268
6310	ATXN1	ataxin 1	0.025774	-0.221323	0.272871	8.10336	0.223377	0.826417	0.999782	-4.834
57178	ZMIZ1	zinc finger MIZ-type containing 1	0.0862098	-0.36211	0.53453	8.10327	0.411806	0.686617	0.999782	-4.8094
254048	UBN2	ubinuclein 2	0.290044	-0.103593	0.683681	8.09938	1.57795	0.136543	0.999782	-4.38503
10985	GCN1	GCN1 activator of EIF2AK4	-0.027571	-0.227324	0.172182	8.09861	-0.295585	0.771816	0.999782	-4.82604
4641	MYO1C	myosin IC	0.0351073	-0.230252	0.300466	8.09809	0.283327	0.781006	0.999782	-4.82781
7249	TSC2	TSC complex subunit 2	0.102641	-0.225173	0.430456	8.09209	0.67053	0.513256	0.999782	-4.75273
6571	SLC18A2	solute carrier family 18 member A2	0.258363	-0.666123	1.18285	8.08953	0.598487	0.558922	0.999782	-4.77175
2033	EP300	E1A binding protein p300	0.0658043	-0.117485	0.249094	8.08623	0.768849	0.454555	0.999782	-4.72459
8925	HERC1	HECT and RLD domain containing E3 ubiquitin protein ligase family member 1	0.0509226	-0.111975	0.213821	8.08569	0.669451	0.513924	0.999782	-4.75296
10399	RACK1	receptor for activated C kinase 1	-0.0114662	-0.390169	0.367237	8.08568	-0.0648402	0.949203	0.999782	-4.84375
6938	TCF12	transcription factor 12	0.0712202	-0.250706	0.393147	8.08407	0.473774	0.642848	0.999782	-4.79839
130271	PLEKHH2	pleckstrin homology, MyTH4 and FERM domain containing H2	0.299383	-0.572172	1.17094	8.0822	0.735625	0.47391	0.999782	-4.7352
1153	CIRBP	cold inducible RNA binding protein	-0.00546988	-0.216175	0.205236	8.08006	-0.0555938	0.956438	0.999782	-4.84414
55209	SETD5	SET domain containing 5	0.0148939	-0.129196	0.158984	8.0792	0.221359	0.827958	0.999782	-4.83462
5048	PAFAH1B1	platelet activating factor acetylhydrolase 1b regulatory subunit 1	0.0953974	-0.105816	0.296611	8.07692	1.01532	0.326905	0.999782	-4.64006
10413	YAP1	Yes associated protein 1	0.152471	-0.114141	0.419083	8.0768	1.22471	0.240573	0.999782	-4.55396
5364	PLXNB1	plexin B1	-0.140142	-0.401919	0.121635	8.07441	-1.14646	0.270515	0.999782	-4.58729
506	ATP5F1B	ATP synthase F1 subunit beta	-0.0260561	-0.27038	0.218268	8.07282	-0.228385	0.822596	0.999782	-4.8339
285527	FRYL	FRY like transcription coactivator	0.128905	-0.391998	0.649809	8.07135	0.529953	0.604315	0.999782	-4.78729
9703	KIAA0100	KIAA0100	-0.0146013	-0.188127	0.158924	8.07022	-0.180198	0.859538	0.999782	-4.83813
10914	PAPOLA	poly(A) polymerase alpha	0.0558229	-0.288642	0.400288	8.0687	0.34705	0.733633	0.999782	-4.82011
9584	RBM39	RNA binding motif protein 39	0.0322856	-0.146558	0.211129	8.06802	0.386599	0.704772	0.999782	-4.81401
23392	ECPAS	Ecm29 proteasome adaptor and scaffold	0.0385453	-0.153062	0.230153	8.06798	0.430808	0.673062	0.999782	-4.80656
23020	SNRNP200	small nuclear ribonucleoprotein U5 subunit 200	-0.0318051	-0.188956	0.125346	8.06625	-0.433414	0.671212	0.999782	-4.80583
9969	MED13	mediator complex subunit 13	-0.0217331	-0.222093	0.178627	8.06318	-0.232292	0.819619	0.999782	-4.83374
5573	PRKAR1A	protein kinase cAMP-dependent type I regulatory subunit alpha	0.0145199	-0.207219	0.236259	8.06187	0.140231	0.890443	0.999782	-4.84113
3655	ITGA6	integrin subunit alpha 6	0.0623785	-0.356601	0.481359	8.06026	0.318835	0.754483	0.999782	-4.82421
80335	WDR82	WD repeat domain 82	0.337983	2.7518e-05	0.675939	8.05009	2.1417	0.0499837	0.999782	-4.07461
7003	TEAD1	TEA domain transcription factor 1	0.0479641	-0.129554	0.225482	8.0467	0.578627	0.571886	0.999782	-4.77641
7780	SLC30A2	solute carrier family 30 member 2	0.258322	-0.15847	0.675115	8.04417	1.32729	0.205314	0.999782	-4.50757
79784	MYH14	myosin heavy chain 14	0.499441	-0.0142409	1.01312	8.04385	2.08216	0.05584	0.999782	-4.10765
7791	ZYX	zyxin	-0.0712708	-0.605076	0.462535	8.04355	-0.285925	0.779055	0.999782	-4.82808
1983	EIF5	eukaryotic translation initiation factor 5	0.132913	-0.074046	0.339872	8.04106	1.37533	0.190294	0.999782	-4.48504
9725	TMEM63A	transmembrane protein 63A	-0.182045	-0.575003	0.210913	8.04097	-0.992103	0.337718	0.999782	-4.64863
7415	VCP	valosin containing protein	-0.0267575	-0.233082	0.179567	8.04079	-0.277727	0.785216	0.999782	-4.82931
394	ARHGAP5	Rho GTPase activating protein 5	0.186017	-0.142454	0.514487	8.03351	1.21277	0.244966	0.999782	-4.55929
390354	RPL18AP3	ribosomal protein L18a pseudogene 3	-0.162955	-0.637231	0.31132	8.03215	-0.735804	0.473805	0.999782	-4.73442
5066	PAM	peptidylglycine alpha-amidating monooxygenase	0.204446	-0.678438	1.08733	8.02675	0.495906	0.627532	0.999782	-4.79548
23064	SETX	senataxin	0.0113794	-0.19853	0.221289	8.02557	0.116094	0.9092	0.999782	-4.84315
27044	SND1	staphylococcal nuclease and tudor domain containing 1	-0.033009	-0.259581	0.193563	8.02553	-0.311997	0.759567	0.999782	-4.82535
652995	UCA1	urothelial cancer associated 1	0.552367	-0.359634	1.46437	8.02387	1.29705	0.21525	0.999782	-4.52151
57532	NUFIP2	nuclear FMR1 interacting protein 2	-0.0132428	-0.201087	0.174602	8.01986	-0.150975	0.882115	0.999782	-4.84119
26298	EHF	ETS homologous factor	0.267488	-0.335444	0.870419	8.01799	0.95008	0.357929	0.999782	-4.6652
396	ARHGDIA	Rho GDP dissociation inhibitor alpha	0.03269	-0.365224	0.430604	8.017	0.175934	0.862825	0.999782	-4.83973
64778	FNDC3B	fibronectin type III domain containing 3B	-0.00896544	-0.273145	0.255214	8.0142	-0.0726769	0.943075	0.999782	-4.84502
1387	CREBBP	CREB binding protein	0.0520194	-0.211462	0.315501	8.01213	0.422804	0.678757	0.999782	-4.80903
4302	MLLT6	MLLT6, PHD finger containing	-0.0269148	-0.289233	0.235403	8.01071	-0.219729	0.829203	0.999782	-4.83594
10207	PATJ	PATJ crumbs cell polarity complex component	0.251705	-0.232227	0.735637	8.00961	1.11386	0.283799	0.999782	-4.60149
2114	ETS2	ETS proto-oncogene 2, transcription factor	-0.0687705	-0.350063	0.212522	8.00942	-0.523562	0.608641	0.999782	-4.78897
163	AP2B1	adaptor related protein complex 2 subunit beta 1	-0.0109513	-0.194941	0.173039	8.00762	-0.127466	0.900355	0.999782	-4.84282
7273	TTN	titin	-0.00569081	-0.277249	0.265868	8.0032	-0.0448782	0.964828	0.999782	-4.84595
2099	ESR1	estrogen receptor 1	-0.259227	-0.780369	0.261916	8.00095	-1.06524	0.304509	0.999782	-4.62057
64764	CREB3L2	cAMP responsive element binding protein 3 like 2	-0.0217625	-0.234782	0.191257	8.00091	-0.218783	0.829926	0.999782	-4.83624
10658	CELF1	CUGBP Elav-like family member 1	0.0544127	-0.123145	0.231971	7.99901	0.656272	0.52212	0.999782	-4.75776
143	PARP4	poly(ADP-ribose) polymerase family member 4	0.198051	-0.141016	0.537119	7.99759	1.25088	0.231154	0.999782	-4.54247
388524	RPSAP58	ribosomal protein SA pseudogene 58	-0.162616	-0.555616	0.230385	7.99194	-0.886121	0.390281	0.999782	-4.68716
8878	SQSTM1	sequestosome 1	0.195248	-0.0766184	0.467113	7.99041	1.53799	0.145984	0.999782	-4.40466
9961	MVP	major vault protein	0.182348	-0.16908	0.533775	7.98889	1.11119	0.284908	0.999782	-4.60262
10801	SEPTIN9	septin 9	0.0375839	-0.272489	0.347656	7.9866	0.259575	0.798909	0.999782	-4.83268
678	ZFP36L2	ZFP36 ring finger protein like 2	0.0568882	-0.277017	0.390794	7.98602	0.364857	0.720583	0.999782	-4.81901
3671	ISLR	immunoglobulin superfamily containing leucine rich repeat	-0.0221554	-0.325152	0.280841	7.9854	-0.156591	0.877767	0.999782	-4.84146
9761	MLEC	malectin	-0.0786006	-0.349967	0.192766	7.98428	-0.620289	0.544874	0.999782	-4.7668
9987	HNRNPDL	heterogeneous nuclear ribonucleoprotein D like	-0.0843924	-0.237275	0.0684897	7.98274	-1.18215	0.256525	0.999782	-4.57254
55870	ASH1L	ASH1 like histone lysine methyltransferase	0.0321093	-0.112338	0.176557	7.98049	0.476043	0.64127	0.999782	-4.79961
7267	TTC3	tetratricopeptide repeat domain 3	0.00531881	-0.267897	0.278534	7.97849	0.0416901	0.967325	0.999782	-4.84656
10787	NCKAP1	NCK associated protein 1	0.129855	-0.133755	0.393466	7.97662	1.05492	0.309042	0.999782	-4.62538
54532	USP53	ubiquitin specific peptidase 53	0.750033	-0.253287	1.75335	7.97533	1.6009	0.131358	0.999782	-4.37118
158471	PRUNE2	prune homolog 2 with BCH domain	-0.0757915	-0.819794	0.668211	7.9744	-0.218157	0.830404	0.999782	-4.83656
57124	CD248	CD248 molecule	-0.00520528	-0.651197	0.640786	7.96351	-0.0172561	0.986472	0.999782	-4.84709
7520	XRCC5	X-ray repair cross complementing 5	-0.0779527	-0.28055	0.124644	7.95776	-0.823991	0.42354	0.999782	-4.70848
6138	RPL15	ribosomal protein L15	-0.0792483	-0.355396	0.196899	7.95714	-0.614573	0.548538	0.999782	-4.76864
8661	EIF3A	eukaryotic translation initiation factor 3 subunit A	-0.034815	-0.228462	0.158832	7.95583	-0.385016	0.705919	0.999782	-4.81604
4928	NUP98	nucleoporin 98	0.216948	-0.0729391	0.506835	7.95546	1.6027	0.13096	0.999782	-4.37101
9687	GREB1	growth regulating estrogen receptor binding 1	0.0415823	-0.656719	0.739884	7.95457	0.127523	0.900311	0.999782	-4.84412
22992	KDM2A	lysine demethylase 2A	0.0722206	-0.0757179	0.220159	7.95244	1.04545	0.313248	0.999782	-4.6292
6397	SEC14L1	SEC14 like lipid binding 1	0.161556	-0.629324	0.952437	7.9513	0.437459	0.668344	0.999782	-4.80793
9620	CELSR1	cadherin EGF LAG seven-pass G-type receptor 1	0.0673614	-0.289187	0.423909	7.94696	0.404592	0.691793	0.999782	-4.81341
8295	TRRAP	transformation/transcription domain associated protein	-0.0563601	-0.227109	0.114388	7.94631	-0.706869	0.491061	0.999782	-4.74427
100506112	NA	NA	0.243835	-0.270744	0.758415	7.94623	1.01477	0.327158	0.999782	-4.64147
25932	CLIC4	chloride intracellular channel 4	-0.151572	-0.595679	0.292534	7.94576	-0.730899	0.476704	0.999782	-4.73707
463	ZFHX3	zinc finger homeobox 3	0.0671497	-0.239019	0.373318	7.94328	0.469686	0.645695	0.999782	-4.80165
57535	KIAA1324	KIAA1324	0.4024	-0.422821	1.22762	7.94327	1.04427	0.313777	0.999782	-4.63017
4763	NF1	neurofibromin 1	-0.0822766	-0.31822	0.153667	7.93903	-0.74678	0.467356	0.999782	-4.73269
10209	EIF1	eukaryotic translation initiation factor 1	0.149767	-0.0965058	0.396039	7.93797	1.30234	0.213485	0.999782	-4.51907
375	ARF1	ADP ribosylation factor 1	0.0226354	-0.236154	0.281425	7.93713	0.187312	0.85406	0.999782	-4.8404
55031	USP47	ubiquitin specific peptidase 47	0.111067	-0.157017	0.379151	7.93696	0.887234	0.389702	0.999782	-4.688
3799	KIF5B	kinesin family member 5B	0.035127	-0.12898	0.199234	7.93663	0.458394	0.653592	0.999782	-4.80381
2064	ERBB2	erb-b2 receptor tyrosine kinase 2	0.228505	-0.145926	0.602936	7.93597	1.30692	0.211966	0.999782	-4.51694
220988	HNRNPA3	heterogeneous nuclear ribonucleoprotein A3	-0.0338277	-0.275285	0.207629	7.93521	-0.300025	0.768496	0.999782	-4.82861
23196	FAM120A	family with sequence similarity 120A	-0.038633	-0.217944	0.140678	7.93346	-0.461398	0.651487	0.999782	-4.80299
3837	KPNB1	karyopherin subunit beta 1	-0.0593746	-0.272317	0.153568	7.93216	-0.59712	0.559809	0.999782	-4.7734
10097	ACTR2	actin related protein 2	0.0374066	-0.180436	0.255249	7.93186	0.367731	0.718486	0.999782	-4.81951
55914	ERBIN	erbb2 interacting protein	0.041578	-0.182304	0.26546	7.93145	0.397712	0.696744	0.999782	-4.81473
4179	CD46	CD46 molecule	0.0392095	-0.22689	0.305309	7.92917	0.315552	0.756922	0.999782	-4.82704
2697	GJA1	gap junction protein alpha 1	-0.43016	-1.18847	0.328149	7.92763	-1.21481	0.244212	0.999782	-4.55831
6935	ZEB1	zinc finger E-box binding homeobox 1	-0.0348332	-0.313381	0.243715	7.92614	-0.267804	0.792693	0.999782	-4.83263
4297	KMT2A	lysine methyltransferase 2A	-0.00501316	-0.199644	0.189618	7.92589	-0.05516	0.956778	0.999782	-4.84729
90861	JPT2	Jupiter microtubule associated homolog 2	0.0212628	-0.288857	0.331382	7.92489	0.14683	0.885326	0.999782	-4.8435
6141	RPL18	ribosomal protein L18	-0.1018	-0.443241	0.239641	7.92439	-0.638495	0.533293	0.999782	-4.76297
4060	LUM	lumican	-0.219883	-0.86208	0.422314	7.92428	-0.733243	0.475317	0.999782	-4.73646
6143	RPL19	ribosomal protein L19	0.0112538	-0.478018	0.500525	7.92402	0.0492575	0.961399	0.999782	-4.84752
9510	ADAMTS1	ADAM metallopeptidase with thrombospondin type 1 motif 1	0.306679	-0.134165	0.747523	7.92157	1.48978	0.158109	0.999782	-4.4284
754	PTTG1IP	PTTG1 interacting protein	0.0710009	-0.159094	0.301095	7.92026	0.660818	0.519285	0.999782	-4.75775
6337	SCNN1A	sodium channel epithelial 1 alpha subunit	0.329619	-0.330476	0.989715	7.91945	1.06937	0.302705	0.999782	-4.62021
4736	RPL10A	ribosomal protein L10a	-0.131838	-0.511882	0.248205	7.91859	-0.742904	0.469627	0.999782	-4.73395
4673	NAP1L1	nucleosome assembly protein 1 like 1	-0.18885	-0.456191	0.078491	7.91833	-1.51278	0.152224	0.999782	-4.41753
4217	MAP3K5	mitogen-activated protein kinase kinase kinase 5	-0.191921	-0.75203	0.368188	7.91833	-0.733795	0.474991	0.999782	-4.73648
3315	HSPB1	heat shock protein family B (small) member 1	0.224216	-0.378764	0.827195	7.91804	0.79632	0.43893	0.999782	-4.71859
4650	MYO9B	myosin IXB	-0.0612138	-0.369058	0.24663	7.91774	-0.425837	0.676597	0.999782	-4.80973
118	ADD1	adducin 1	0.0399704	-0.110695	0.190635	7.91723	0.568133	0.5788	0.999782	-4.78091
710	SERPING1	serpin family G member 1	-0.341936	-1.24036	0.55649	7.91453	-0.815054	0.428472	0.999782	-4.7111
23405	DICER1	dicer 1, ribonuclease III	-0.0365189	-0.215207	0.142169	7.91354	-0.437669	0.668196	0.999782	-4.80778
7763	ZFAND5	zinc finger AN1-type containing 5	-0.0357058	-0.321407	0.249995	7.90742	-0.26764	0.792816	0.999782	-4.83302
1612	DAPK1	death associated protein kinase 1	0.18917	-0.243716	0.622056	7.90237	0.935841	0.364965	0.999782	-4.67128
1072	CFL1	cofilin 1	0.0300105	-0.480072	0.540093	7.90143	0.125996	0.901498	0.999782	-4.84521
1452	CSNK1A1	casein kinase 1 alpha 1	0.0164276	-0.145197	0.178052	7.90027	0.217667	0.830779	0.999782	-4.8385
283358	B4GALNT3	beta-1,4-N-acetyl-galactosaminyltransferase 3	-0.134936	-0.776806	0.506934	7.89879	-0.450201	0.659348	0.999782	-4.80532
5420	PODXL	podocalyxin like	-0.116135	-0.513511	0.281241	7.8977	-0.625872	0.541308	0.999782	-4.76657
26057	ANKRD17	ankyrin repeat domain 17	-0.0146568	-0.16867	0.139356	7.89756	-0.203801	0.841395	0.999782	-4.83965
4478	MSN	moesin	-0.217313	-0.656444	0.221818	7.89646	-1.05978	0.306902	0.999782	-4.62345
10983	CCNI	cyclin I	0.0420547	-0.203613	0.287722	7.89591	0.366599	0.719311	0.999782	-4.82035
10397	NDRG1	N-myc downstream regulated 1	0.0342299	-0.245365	0.313824	7.89439	0.262181	0.796939	0.999782	-4.83418
5211	PFKL	phosphofructokinase, liver type	-0.0780408	-0.311067	0.154985	7.89176	-0.717201	0.484857	0.999782	-4.742
7088	TLE1	TLE family member 1, transcriptional corepressor	0.188372	-0.221783	0.598527	7.8903	0.983542	0.341768	0.999782	-4.65371
57634	EP400	E1A binding protein p400	-0.0374573	-0.230709	0.155795	7.88993	-0.415084	0.684271	0.999782	-4.81221
93035	PKHD1L1	PKHD1 like 1	1.23266	-1.19043	3.65574	7.88954	1.08943	0.294071	0.999782	-4.61291
55752	SEPTIN11	septin 11	-0.0361429	-0.247897	0.175611	7.88949	-0.365524	0.720097	0.999782	-4.82031
23269	MGA	MAX dimerization protein MGA	0.0123254	-0.172146	0.196797	7.88772	0.143085	0.888229	0.999782	-4.84443
1642	DDB1	damage specific DNA binding protein 1	-0.0113291	-0.163835	0.141177	7.88707	-0.159085	0.875837	0.999782	-4.84331
6158	RPL28	ribosomal protein L28	0.0258698	-0.37526	0.427	7.88627	0.138112	0.892087	0.999782	-4.8448
4691	NCL	nucleolin	-0.0705387	-0.528301	0.387224	7.88605	-0.329998	0.746209	0.999782	-4.8254
5176	SERPINF1	serpin family F member 1	-0.345214	-0.88104	0.190613	7.88571	-1.37971	0.188971	0.999782	-4.48284
4637	MYL6	myosin light chain 6	0.0772206	-0.375342	0.529783	7.88082	0.365409	0.72018	0.999782	-4.82095
55140	ELP3	elongator acetyltransferase complex subunit 3	0.619034	-0.385984	1.62405	7.87974	1.31906	0.207981	0.999782	-4.51119
100506969	NA	NA	0.0632332	-0.288734	0.4152	7.87574	0.38474	0.706119	0.999782	-4.81796
4211	MEIS1	Meis homeobox 1	0.299978	-0.119156	0.719113	7.87428	1.53271	0.147273	0.999782	-4.40631
80005	DOCK5	dedicator of cytokinesis 5	0.0672163	-0.284322	0.418754	7.8733	0.409474	0.688288	0.999782	-4.81389
100271836	SMG1P3	SMG1 pseudogene 3	0.0477735	-0.160356	0.255903	7.8726	0.491561	0.630525	0.999782	-4.79841
4299	AFF1	AF4/FMR2 family member 1	-0.118886	-0.345714	0.107943	7.87047	-1.12242	0.280265	0.999782	-4.59821
148808	MFSD4A	major facilitator superfamily domain containing 4A	0.457233	0.0342582	0.880209	7.87044	2.31498	0.036032	0.999782	-3.96727
8635	RNASET2	ribonuclease T2	0.644025	-0.126573	1.41462	7.86984	1.78978	0.094785	0.999782	-4.26838
84034	EMILIN2	elastin microfibril interfacer 2	0.100066	-0.439581	0.639713	7.86774	0.3971	0.697185	0.999782	-4.81621
53905	DUOX1	dual oxidase 1	0.740511	-0.865294	2.34632	7.86438	0.987558	0.339864	0.999782	-4.65317
473	RERE	arginine-glutamic acid dipeptide repeats	-0.108623	-0.392027	0.174781	7.86316	-0.820805	0.425294	0.999782	-4.71053
8763	CD164	CD164 molecule	0.037353	-0.145719	0.220425	7.86198	0.436945	0.668709	0.999782	-4.80911
8242	KDM5C	lysine demethylase 5C	0.0493696	-0.110906	0.209645	7.85693	0.659653	0.52001	0.999782	-4.75891
824	CAPN2	calpain 2	-0.0190113	-0.22326	0.185237	7.85435	-0.199333	0.844823	0.999782	-4.84084
55719	SLF2	SMC5-SMC6 complex localization factor 2	0.0318241	-0.229743	0.293391	7.85309	0.260554	0.798169	0.999782	-4.83512
3490	IGFBP7	insulin like growth factor binding protein 7	-0.472452	-1.04439	0.0994848	7.85123	-1.76902	0.0983086	0.999782	-4.2833
4246	SCGB2A1	secretoglobin family 2A member 1	1.16531	-0.0500594	2.38067	7.85068	2.05332	0.0588981	0.999782	-4.11705
80022	MYO15B	myosin XVB	-0.0508113	-0.518662	0.417039	7.84836	-0.232583	0.819397	0.999782	-4.83777
9169	SCAF11	SR-related CTD associated factor 11	0.031322	-0.148364	0.211008	7.84568	0.373302	0.714426	0.999782	-4.82018
7514	XPO1	exportin 1	0.0581242	-0.243813	0.360061	7.84261	0.412254	0.686296	0.999782	-4.81392
4539	ND4L	NADH dehydrogenase, subunit 4L (complex I)	-0.156787	-0.575552	0.261978	7.84172	-0.801797	0.435855	0.999782	-4.71675
2065	ERBB3	erb-b2 receptor tyrosine kinase 3	0.301023	-0.203792	0.805838	7.84091	1.277	0.222045	0.999782	-4.53074
11078	TRIOBP	TRIO and F-actin binding protein	0.0886924	-0.275963	0.453348	7.83977	0.520868	0.610468	0.999782	-4.79294
171024	SYNPO2	synaptopodin 2	-0.257666	-0.809746	0.294414	7.83941	-0.999491	0.33425	0.999782	-4.64726
7145	TNS1	tensin 1	0.0221018	-0.715496	0.759699	7.83802	0.06417	0.949728	0.999782	-4.84892
3913	LAMB2	laminin subunit beta 2	0.0123894	-0.193106	0.217885	7.83455	0.129113	0.899075	0.999782	-4.84628
9774	BCLAF1	BCL2 associated transcription factor 1	-0.0525417	-0.288333	0.18325	7.83399	-0.477199	0.640466	0.999782	-4.80157
8407	TAGLN2	transgelin 2	0.219463	-0.0974287	0.536356	7.83306	1.48312	0.15985	0.999782	-4.43134
81671	VMP1	vacuole membrane protein 1	0.124567	-0.34954	0.598675	7.83282	0.562667	0.582418	0.999782	-4.78383
6193	RPS5	ribosomal protein S5	-0.0751302	-0.507892	0.357632	7.83275	-0.371783	0.715532	0.999782	-4.82019
51313	GASK1B	golgi associated kinase 1B	-0.114861	-0.46687	0.237148	7.83129	-0.698782	0.495951	0.999782	-4.74796
998	CDC42	cell division cycle 42	0.0653493	-0.132535	0.263233	7.82912	0.70722	0.49085	0.999782	-4.74615
10015	PDCD6IP	programmed cell death 6 interacting protein	0.0666826	-0.126199	0.259564	7.82795	0.740366	0.471118	0.999782	-4.73649
7529	YWHAB	tyrosine 3-monooxygenase/tryptophan 5-monooxygenase activation protein beta	0.0306126	-0.185634	0.246859	7.82508	0.303162	0.766153	0.999782	-4.83055
26020	LRP10	LDL receptor related protein 10	0.145629	-0.261492	0.552749	7.82187	0.766035	0.456174	0.999782	-4.72902
4289	MKLN1	muskelin 1	-0.0235394	-0.296553	0.249474	7.81955	-0.184645	0.856113	0.999782	-4.8427
100506168	NA	NA	0.0799846	-0.157072	0.317041	7.81889	0.722568	0.481652	0.999782	-4.7419
23450	SF3B3	splicing factor 3b subunit 3	-0.0724549	-0.341788	0.196878	7.81852	-0.576106	0.573543	0.999782	-4.78018
894	CCND2	cyclin D2	-0.124822	-0.586686	0.337043	7.81507	-0.578762	0.571797	0.999782	-4.77942
6418	SET	SET nuclear proto-oncogene	-0.0174959	-0.228219	0.193227	7.81448	-0.177807	0.861381	0.999782	-4.84334
10492	SYNCRIP	synaptotagmin binding cytoplasmic RNA interacting protein	-0.0608659	-0.24748	0.125748	7.81038	-0.698481	0.496133	0.999782	-4.7485
6836	SURF4	surfeit 4	-0.0975933	-0.307268	0.112082	7.80934	-0.996775	0.335522	0.999782	-4.64882
23022	PALLD	palladin, cytoskeletal associated protein	-0.33436	-0.633973	-0.0347469	7.80792	-2.38989	0.0312155	0.999782	-3.92756
5118	PCOLCE	procollagen C-endopeptidase enhancer	-0.263845	-1.01481	0.487123	7.80646	-0.752405	0.464072	0.999782	-4.73214
9043	SPAG9	sperm associated antigen 9	-0.0495213	-0.267681	0.168639	7.80336	-0.486117	0.634284	0.999782	-4.80031
84376	HOOK3	hook microtubule tethering protein 3	0.0639378	-0.15268	0.280556	7.80269	0.632101	0.537344	0.999782	-4.767
51564	HDAC7	histone deacetylase 7	-0.0645239	-0.634052	0.505004	7.8007	-0.242622	0.81176	0.999782	-4.83761
25960	ADGRA2	adhesion G protein-coupled receptor A2	-0.0591901	-0.354714	0.236334	7.79589	-0.428924	0.6744	0.999782	-4.81131
25849	PARM1	prostate androgen-regulated mucin-like protein 1	0.117242	-0.36193	0.596414	7.79559	0.523983	0.608356	0.999782	-4.79308
5730	PTGDS	prostaglandin D2 synthase	0.243929	-0.611813	1.09967	7.79442	0.610442	0.551194	0.999782	-4.77321
659	BMPR2	bone morphogenetic protein receptor type 2	0.0116269	-0.190607	0.213861	7.7927	0.123122	0.903733	0.999782	-4.84741
5742	PTGS1	prostaglandin-endoperoxide synthase 1	0.105845	-0.802061	1.01375	7.7891	0.249664	0.806415	0.999782	-4.83784
5757	PTMA	prothymosin alpha	0.0117075	-0.535563	0.558978	7.78771	0.0458126	0.964096	0.999782	-4.8503
1362	CPD	carboxypeptidase D	-0.050881	-0.31248	0.210718	7.78711	-0.416527	0.683239	0.999782	-4.8137
677766	SCARNA2	small Cajal body-specific RNA 2	-0.0473062	-0.884067	0.789455	7.78318	-0.121071	0.905328	0.999782	-4.84741
523	ATP6V1A	ATPase H+ transporting V1 subunit A	-0.335559	-0.739656	0.0685391	7.78304	-1.7783	0.0967187	0.999782	-4.27657
950	SCARB2	scavenger receptor class B member 2	0.0786302	-0.143728	0.300989	7.78212	0.757285	0.461235	0.999782	-4.73201
80208	SPG11	SPG11 vesicle trafficking associated, spatacsin	0.042646	-0.153732	0.239024	7.78102	0.46506	0.648925	0.999782	-4.80522
2314	FLII	FLII actin remodeling protein	-0.00451834	-0.260007	0.250971	7.77785	-0.0378731	0.970315	0.999782	-4.85056
677	ZFP36L1	ZFP36 ring finger protein like 1	0.0537319	-0.291826	0.39929	7.77776	0.332993	0.743994	0.999782	-4.8275
23191	CYFIP1	cytoplasmic FMR1 interacting protein 1	0.0216649	-0.159684	0.203014	7.77617	0.255838	0.801737	0.999782	-4.83705
3685	ITGAV	integrin subunit alpha V	0.0117265	-0.285781	0.309234	7.77574	0.08441	0.933906	0.999782	-4.84946
27332	ZNF638	zinc finger protein 638	0.0204747	-0.19394	0.234889	7.7748	0.204497	0.840861	0.999782	-4.84211
47	ACLY	ATP citrate lyase	0.0203744	-0.234544	0.275293	7.77461	0.171162	0.866506	0.999782	-4.84478
826	CAPNS1	calpain small subunit 1	0.166716	-0.181465	0.514897	7.77444	1.02541	0.322287	0.999782	-4.63841
80150	ASRGL1	asparaginase and isoaspartyl peptidase 1	0.529983	-0.285676	1.34564	7.77107	1.39148	0.18545	0.999782	-4.47632
301	ANXA1	annexin A1	0.715876	-0.139143	1.5709	7.77105	1.79302	0.0942439	0.999782	-4.26493
22904	SBNO2	strawberry notch homolog 2	-0.0854676	-0.604599	0.433664	7.76928	-0.352573	0.729576	0.999782	-4.82425
23140	ZZEF1	zinc finger ZZ-type and EF-hand domain containing 1	0.0807939	-0.112197	0.273785	7.76879	0.89653	0.384885	0.999782	-4.68636
7175	TPR	translocated promoter region, nuclear basket protein	0.0426074	-0.102097	0.187312	7.76631	0.630562	0.538322	0.999782	-4.76787
1822	ATN1	atrophin 1	-0.0517935	-0.363707	0.26012	7.76529	-0.355602	0.727354	0.999782	-4.82399
22834	ZNF652	zinc finger protein 652	0.144019	-0.516135	0.804172	7.75995	0.467195	0.647433	0.999782	-4.80551
23345	SYNE1	spectrin repeat containing nuclear envelope protein 1	-0.299626	-0.716676	0.117423	7.75454	-1.53857	0.145845	0.999782	-4.40343
9967	THRAP3	thyroid hormone receptor associated protein 3	0.0643742	-0.131667	0.260416	7.75393	0.703215	0.493267	0.999782	-4.7483
10527	IPO7	importin 7	0.0202132	-0.185291	0.225718	7.74906	0.210638	0.836156	0.999782	-4.84204
3064	HTT	huntingtin	-0.0367844	-0.197062	0.123493	7.74883	-0.49149	0.630574	0.999782	-4.80016
6426	SRSF1	serine and arginine rich splicing factor 1	-0.0839058	-0.301413	0.133602	7.74747	-0.826118	0.422372	0.999782	-4.71017
79718	TBL1XR1	transducin beta like 1 X-linked receptor 1	0.0219815	-0.233745	0.277708	7.74635	0.184079	0.856548	0.999782	-4.84435
5518	PPP2R1A	protein phosphatase 2 scaffold subunit Aalpha	-0.0219639	-0.239675	0.195747	7.7462	-0.216049	0.832016	0.999782	-4.84142
22985	ACIN1	apoptotic chromatin condensation inducer 1	0.0133636	-0.208339	0.235066	7.74552	0.129085	0.899097	0.999782	-4.84801
10956	OS9	OS9 endoplasmic reticulum lectin	0.167099	-0.117075	0.451273	7.74523	1.25925	0.228203	0.999782	-4.53892
6238	RRBP1	ribosome binding protein 1	-0.109095	-0.487158	0.268969	7.7446	-0.617963	0.546363	0.999782	-4.77089
7555	CNBP	CCHC-type zinc finger nucleic acid binding protein	0.0151961	-0.163549	0.193941	7.74308	0.182063	0.858101	0.999782	-4.84453
339044	PKD1P1	polycystin 1, transient receptor potential channel interacting pseudogene 1	0.0631154	-0.206868	0.333099	7.74176	0.500636	0.624281	0.999782	-4.79875
472	ATM	ATM serine/threonine kinase	-0.0596278	-0.380954	0.261698	7.74069	-0.397399	0.69697	0.999782	-4.81776
7450	VWF	von Willebrand factor	0.0205707	-0.282769	0.32391	7.74018	0.145226	0.886569	0.999782	-4.84719
3916	LAMP1	lysosomal associated membrane protein 1	0.0651902	-0.186692	0.317072	7.7395	0.554255	0.588009	0.999782	-4.787
26135	SERBP1	SERPINE1 mRNA binding protein 1	0.0267204	-0.198846	0.252287	7.73927	0.253684	0.803368	0.999782	-4.83798
23133	PHF8	PHD finger protein 8	0.467682	-0.30443	1.23979	7.73833	1.29716	0.215212	0.999782	-4.52141
57515	SERINC1	serine incorporator 1	0.0838584	-0.164674	0.332391	7.73653	0.722583	0.481643	0.999782	-4.74298
10565	ARFGEF1	ADP ribosylation factor guanine nucleotide exchange factor 1	0.0898855	-0.111928	0.291699	7.73629	0.953813	0.3561	0.999782	-4.66594
4194	MDM4	MDM4 regulator of p53	-0.0277507	-0.212778	0.157277	7.7361	-0.321189	0.752736	0.999782	-4.82956
8660	IRS2	insulin receptor substrate 2	-0.0112229	-0.473477	0.451031	7.73605	-0.0519937	0.959257	0.999782	-4.8511
6599	SMARCC1	SWI/SNF related, matrix associated, actin dependent regulator of chromatin subfamily c member 1	0.0155502	-0.144973	0.176073	7.73206	0.207454	0.838594	0.999782	-4.84263
4820	NKTR	natural killer cell triggering receptor	-0.00694016	-0.210734	0.196853	7.73196	-0.0729295	0.942877	0.999782	-4.85061
23112	TNRC6B	trinucleotide repeat containing adaptor 6B	-0.0660489	-0.258904	0.126806	7.73177	-0.73343	0.475206	0.999782	-4.7394
84168	ANTXR1	ANTXR cell adhesion molecule 1	-0.266743	-0.590068	0.0565826	7.73003	-1.76676	0.0987003	0.999782	-4.28182
11176	BAZ2A	bromodomain adjacent to zinc finger domain 2A	-0.0106509	-0.210757	0.189455	7.72865	-0.113986	0.910841	0.999782	-4.84902
7536	SF1	splicing factor 1	-0.0240454	-0.303669	0.255578	7.72833	-0.184154	0.856491	0.999782	-4.84448
9672	SDC3	syndecan 3	-0.0430701	-0.672907	0.586767	7.72698	-0.146444	0.885625	0.999782	-4.84709
801	CALM1	calmodulin 1	0.0209715	-0.160696	0.202639	7.72667	0.247216	0.808272	0.999782	-4.83888
6745	SSR1	signal sequence receptor subunit 1	-0.09657	-0.400315	0.207175	7.72549	-0.68086	0.506888	0.999782	-4.75448
3987	LIMS1	LIM zinc finger domain containing 1	0.106573	-0.203505	0.41665	7.72508	0.736038	0.473666	0.999782	-4.73921
80205	CHD9	chromodomain helicase DNA binding protein 9	-0.00134234	-0.17849	0.175805	7.72452	-0.0162276	0.987278	0.999782	-4.85186
23317	DNAJC13	DnaJ heat shock protein family (Hsp40) member C13	0.0618483	-0.147908	0.271605	7.72428	0.631447	0.53776	0.999782	-4.7683
10723	SLC12A7	solute carrier family 12 member 7	0.196865	-0.0980214	0.491751	7.72336	1.42968	0.174396	0.999782	-4.45756
113146	AHNAK2	AHNAK nucleoprotein 2	0.4289	-0.0129125	0.870712	7.72201	2.07894	0.0561739	0.999782	-4.10148
830	CAPZA2	capping actin protein of muscle Z-line subunit alpha 2	0.203071	-0.165005	0.571148	7.72176	1.1815	0.256772	0.999782	-4.57379
293	SLC25A6	solute carrier family 25 member 6	-0.149518	-0.659597	0.360561	7.7187	-0.62774	0.540117	0.999782	-4.76862
10155	TRIM28	tripartite motif containing 28	-0.0192548	-0.224213	0.185703	7.71746	-0.201187	0.8434	0.999782	-4.8433
498	ATP5F1A	ATP synthase F1 subunit alpha	-0.0619125	-0.371847	0.248022	7.71729	-0.427792	0.675206	0.999782	-4.81287
8693	GALNT4	polypeptide N-acetylgalactosaminyltransferase 4	0.400177	-0.251052	1.05141	7.71162	1.31596	0.208993	0.999782	-4.51257
25836	NIPBL	NIPBL cohesin loading factor	0.0586516	-0.110135	0.227439	7.71034	0.744159	0.468891	0.999782	-4.73682
7750	ZMYM2	zinc finger MYM-type containing 2	0.0395617	-0.200206	0.279329	7.70961	0.353353	0.729004	0.999782	-4.82569
8289	ARID1A	AT-rich interaction domain 1A	0.044935	-0.179696	0.269566	7.70665	0.428389	0.674781	0.999782	-4.81335
127933	UHMK1	U2AF homology motif kinase 1	-0.0234937	-0.341118	0.294131	7.70411	-0.158402	0.876366	0.999782	-4.84683
6125	RPL5	ribosomal protein L5	-0.131216	-0.521455	0.259023	7.70409	-0.720081	0.483135	0.999782	-4.74348
2969	GTF2I	general transcription factor IIi	-0.0781992	-0.243233	0.0868346	7.70396	-1.01474	0.327174	0.999782	-4.6427
23471	TRAM1	translocation associated membrane protein 1	-0.211512	-0.611308	0.188284	7.70303	-1.13297	0.275953	0.999782	-4.59442
22877	MLXIP	MLX interacting protein	0.0263349	-0.222938	0.275608	7.70252	0.226246	0.824228	0.999782	-4.84147
54625	PARP14	poly(ADP-ribose) polymerase family member 14	-0.26444	-0.634545	0.105665	7.70239	-1.53012	0.147908	0.999782	-4.40731
85415	RHPN2	rhophilin Rho GTPase binding protein 2	0.186761	-0.319506	0.693027	7.70052	0.790006	0.44249	0.999782	-4.72308
6134	RPL10	ribosomal protein L10	0.0258999	-0.245689	0.297489	7.69943	0.204225	0.841069	0.999782	-4.84354
2521	FUS	FUS RNA binding protein	-0.0666761	-0.36725	0.233898	7.69838	-0.475053	0.641958	0.999782	-4.8042
23347	SMCHD1	structural maintenance of chromosomes flexible hinge domain containing 1	0.0878088	-0.158367	0.333985	7.69608	0.763864	0.457427	0.999782	-4.73107
80223	RAB11FIP1	RAB11 family interacting protein 1	0.398874	-0.102922	0.900669	7.69593	1.70229	0.110436	0.999782	-4.31464
6205	RPS11	ribosomal protein S11	-0.0654719	-0.572613	0.441669	7.69558	-0.276471	0.786161	0.999782	-4.83581
22820	COPG1	coatomer protein complex subunit gamma 1	-0.0343511	-0.28651	0.217808	7.69519	-0.291737	0.774698	0.999782	-4.8341
11188	NISCH	nischarin	-0.0168638	-0.205948	0.17222	7.6947	-0.190996	0.851227	0.999782	-4.84458
1294	COL7A1	collagen type VII alpha 1 chain	-0.150331	-0.48029	0.179629	7.69206	-0.975689	0.345514	0.999782	-4.65766
9991	PTBP3	polypyrimidine tract binding protein 3	0.155134	-0.154911	0.465179	7.69077	1.07154	0.301766	0.999782	-4.62044
1107	CHD3	chromodomain helicase DNA binding protein 3	-0.0269914	-0.256574	0.202591	7.69052	-0.251774	0.804816	0.999782	-4.83886
64114	TMBIM1	transmembrane BAX inhibitor motif containing 1	0.197361	-0.0996955	0.494418	7.69052	1.42281	0.176342	0.999782	-4.46084
9698	PUM1	pumilio RNA binding family member 1	-0.000699859	-0.166683	0.165283	7.68947	-0.00902964	0.992921	0.999782	-4.85257
4495	MT1G	metallothionein 1G	0.533713	-0.475512	1.54294	7.68871	1.13251	0.27614	0.999782	-4.59532
3183	HNRNPC	heterogeneous nuclear ribonucleoprotein C	-0.00356675	-0.180451	0.173317	7.68843	-0.0431826	0.966156	0.999782	-4.85219
11056	DDX52	DExD-box helicase 52	-0.0227835	-0.593161	0.547594	7.68836	-0.0855426	0.933022	0.999782	-4.85098
140710	SOGA1	suppressor of glucose, autophagy associated 1	-0.204912	-0.700143	0.290318	7.68789	-0.886105	0.39029	0.999782	-4.69015
10957	PNRC1	proline rich nuclear receptor coactivator 1	0.184528	-0.00963332	0.378689	7.68698	2.03528	0.0608893	0.999782	-4.12718
23095	KIF1B	kinesin family member 1B	0.127708	-0.102282	0.357698	7.68688	1.18914	0.253848	0.999782	-4.57049
23244	PDS5A	PDS5 cohesin associated factor A	0.124292	-0.0586077	0.307191	7.68624	1.45531	0.167288	0.999782	-4.44467
823	CAPN1	calpain 1	0.0316016	-0.215367	0.27857	7.68619	0.274026	0.788002	0.999782	-4.83667
8943	AP3D1	adaptor related protein complex 3 subunit delta 1	-0.106834	-0.330838	0.117169	7.68552	-1.02137	0.324131	0.999782	-4.64019
23369	PUM2	pumilio RNA binding family member 2	0.018391	-0.21313	0.249912	7.68408	0.170113	0.867316	0.999782	-4.84655
23505	TMEM131	transmembrane protein 131	0.0803801	-0.382242	0.543002	7.68237	0.372089	0.715309	0.999782	-4.82344
23199	GSE1	Gse1 coiled-coil protein	0.111478	-0.203819	0.426774	7.68083	0.757169	0.461302	0.999782	-4.73336
23731	TMEM245	transmembrane protein 245	0.00988843	-0.208801	0.228578	7.68046	0.096833	0.92421	0.999782	-4.85079
6305	SBF1	SET binding factor 1	0.0463135	-0.14803	0.240657	7.67974	0.510343	0.617635	0.999782	-4.79762
5781	PTPN11	protein tyrosine phosphatase non-receptor type 11	-0.0326087	-0.24184	0.176623	7.67907	-0.333757	0.74343	0.999782	-4.8288
10489	LRRC41	leucine rich repeat containing 41	0.20668	-0.172683	0.586043	7.67886	1.16672	0.262502	0.999782	-4.58038
388677	NOTCH2NLA	notch 2 N-terminal like A	0.0623143	-0.16769	0.292319	7.67829	0.580197	0.570855	0.999782	-4.78181
9044	BTAF1	B-TFIID TATA-box binding protein associated factor 1	0.253503	-0.255313	0.762319	7.67793	1.06696	0.303759	0.999782	-4.6225
5725	PTBP1	polypyrimidine tract binding protein 1	-0.0659196	-0.306097	0.174258	7.67769	-0.587769	0.565898	0.999782	-4.77955
6224	RPS20	ribosomal protein S20	-0.0581746	-0.366787	0.250438	7.67754	-0.403686	0.692445	0.999782	-4.81778
6692	SPINT1	serine peptidase inhibitor, Kunitz type 1	0.415494	-0.00318665	0.834176	7.67702	2.12523	0.0515443	0.999782	-4.07331
5976	UPF1	UPF1 RNA helicase and ATPase	0.160203	-0.146549	0.466955	7.67478	1.11842	0.281911	0.999782	-4.60107
10959	TMED2	transmembrane p24 trafficking protein 2	-0.112554	-0.371324	0.146217	7.67343	-0.931471	0.367144	0.999782	-4.67431
25	ABL1	ABL proto-oncogene 1, non-receptor tyrosine kinase	0.102264	-0.0947824	0.29931	7.67291	1.11142	0.284813	0.999782	-4.60396
5834	PYGB	glycogen phosphorylase B	0.342311	-0.0745856	0.759208	7.67226	1.7584	0.100158	0.999782	-4.28364
10299	MARCHF6	membrane associated ring-CH-type finger 6	0.0139177	-0.234345	0.26218	7.66977	0.120055	0.906118	0.999782	-4.84992
2876	GPX1	glutathione peroxidase 1	0.199186	-0.183763	0.582135	7.66963	1.11389	0.283786	0.999782	-4.60304
1729	DIAPH1	diaphanous related formin 1	-0.0259418	-0.299983	0.2481	7.66943	-0.202725	0.84222	0.999782	-4.84402
23013	SPEN	spen family transcriptional repressor	0.0382958	-0.271124	0.347716	7.66903	0.265049	0.794772	0.999782	-4.83804
1471	CST3	cystatin C	0.0768462	-0.399383	0.553076	7.66815	0.345566	0.734724	0.999782	-4.8277
27032	ATP2C1	ATPase secretory pathway Ca2+ transporting 1	0.0254019	-0.244095	0.294898	7.66654	0.201854	0.842888	0.999782	-4.84437
79572	ATP13A3	ATPase 13A3	-0.191009	-0.685229	0.303212	7.6661	-0.827667	0.421522	0.999782	-4.71029
10487	CAP1	cyclase associated actin cytoskeleton regulatory protein 1	0.126903	-0.0948115	0.348618	7.6653	1.22575	0.240191	0.999782	-4.55422
6171	RPL41	ribosomal protein L41	0.0845363	-0.598788	0.767861	7.66522	0.264936	0.794858	0.999782	-4.8383
23015	GOLGA8A	golgin A8 family member A	-0.174605	-0.462284	0.113073	7.66441	-1.29979	0.214333	0.999782	-4.52019
9464	HAND2	heart and neural crest derivatives expressed 2	-0.0695358	-0.851647	0.712575	7.66326	-0.190399	0.851686	0.999782	-4.84499
6505	SLC1A1	solute carrier family 1 member 1	-0.522936	-1.77442	0.72855	7.66227	-0.894843	0.385757	0.999782	-4.68652
6597	SMARCA4	SWI/SNF related, matrix associated, actin dependent regulator of chromatin, subfamily a, member 4	-0.0515086	-0.324635	0.221618	7.6621	-0.403869	0.692313	0.999782	-4.81804
3185	HNRNPF	heterogeneous nuclear ribonucleoprotein F	-0.000651802	-0.218319	0.217015	7.66059	-0.00641279	0.994972	0.999782	-4.85313
6187	RPS2	ribosomal protein S2	-0.0947824	-0.663912	0.474347	7.66024	-0.356649	0.726588	0.999782	-4.82551
31	ACACA	acetyl-CoA carboxylase alpha	0.0217848	-0.192369	0.235939	7.66015	0.217847	0.830641	0.999782	-4.84302
308	ANXA5	annexin A5	-0.0590165	-0.40431	0.286277	7.65612	-0.366024	0.719731	0.999782	-4.82429
23371	TNS2	tensin 2	-0.0617253	-0.492352	0.368901	7.65428	-0.306964	0.763317	0.999782	-4.83277
85456	TNKS1BP1	tankyrase 1 binding protein 1	-0.0352733	-0.274307	0.20376	7.6525	-0.316018	0.756577	0.999782	-4.83172
11083	DIDO1	death inducer-obliterator 1	0.00551403	-0.142801	0.153829	7.65109	0.0796172	0.93765	0.999782	-4.85197
6990	DYNLT3	dynein light chain Tctex-type 3	0.0998181	-0.311802	0.511439	7.6502	0.519322	0.611519	0.999782	-4.79634
6185	RPN2	ribophorin II	-0.0376819	-0.341105	0.265741	7.64967	-0.265955	0.794088	0.999782	-4.83798
55366	LGR4	leucine rich repeat containing G protein-coupled receptor 4	0.309778	-0.253325	0.872881	7.64924	1.17811	0.258077	0.999782	-4.57556
646201	BASP1P1	BASP1 pseudogene 1	0.18818	-1.44209	1.81845	7.6487	0.247195	0.808288	0.999782	-4.84099
9877	ZC3H11A	zinc finger CCCH-type containing 11A	-0.00405765	-0.170488	0.162373	7.64846	-0.0522113	0.959086	0.999782	-4.85276
2975	GTF3C1	general transcription factor IIIC subunit 1	0.0174267	-0.120775	0.155628	7.64485	0.27004	0.791006	0.999782	-4.83782
23164	MPRIP	myosin phosphatase Rho interacting protein	0.0599914	-0.122888	0.24287	7.64422	0.702505	0.493697	0.999782	-4.74993
5934	RBL2	RB transcriptional corepressor like 2	0.101921	-0.090797	0.294639	7.64393	1.13257	0.276117	0.999782	-4.59514
10418	SPON1	spondin 1	-0.447454	-0.978639	0.0837307	7.64171	-1.80396	0.0924416	0.999782	-4.26067
164	AP1G1	adaptor related protein complex 1 subunit gamma 1	0.0168697	-0.179801	0.21354	7.64108	0.183693	0.856846	0.999782	-4.8463
3856	KRT8	keratin 8	0.476731	-0.856082	1.80954	7.64036	0.765999	0.456195	0.999782	-4.73193
3927	LASP1	LIM and SH3 protein 1	0.162713	-0.109008	0.434434	7.63991	1.2824	0.220199	0.999782	-4.52831
214	ALCAM	activated leukocyte cell adhesion molecule	0.299845	-0.410895	1.01059	7.63982	0.903463	0.381319	0.999782	-4.68553
2799	GNS	glucosamine (N-acetyl)-6-sulfatase	-0.0755832	-0.324602	0.173436	7.63864	-0.650005	0.526044	0.999782	-4.76417
22862	FNDC3A	fibronectin type III domain containing 3A	0.0562897	-0.361588	0.474168	7.63748	0.288472	0.777145	0.999782	-4.8359
1718	DHCR24	24-dehydrocholesterol reductase	0.254604	-0.159569	0.668776	7.63632	1.31646	0.208829	0.999782	-4.51231
10627	MYL12A	myosin light chain 12A	0.326277	-0.162681	0.815235	7.63393	1.42902	0.17458	0.999782	-4.45746
2872	MKNK2	MAPK interacting serine/threonine kinase 2	0.107608	-0.250814	0.466029	7.63202	0.642945	0.530484	0.999782	-4.76671
23358	USP24	ubiquitin specific peptidase 24	-0.00370754	-0.17453	0.167115	7.63021	-0.0464798	0.963574	0.999782	-4.85323
80012	PHC3	polyhomeotic homolog 3	-0.0198049	-0.222323	0.182713	7.63015	-0.209427	0.837083	0.999782	-4.84417
23198	PSME4	proteasome activator subunit 4	0.124516	-0.0812328	0.330265	7.62891	1.29602	0.215595	0.999782	-4.52195
55558	PLXNA3	plexin A3	-0.00391745	-0.352363	0.344528	7.6278	-0.0240765	0.981126	0.999782	-4.85362
9601	PDIA4	protein disulfide isomerase family A member 4	-0.204269	-0.591027	0.182489	7.62683	-1.13107	0.276729	0.999782	-4.59556
6203	RPS9	ribosomal protein S9	-0.0912346	-0.488218	0.305749	7.62631	-0.492166	0.630108	0.999782	-4.80178
4087	SMAD2	SMAD family member 2	0.0631911	-0.143437	0.269819	7.62196	0.654925	0.522962	0.999782	-4.76351
65065	NBEAL1	neurobeachin like 1	0.182906	-0.139033	0.504845	7.62051	1.21668	0.243519	0.999782	-4.55842
57561	ARRDC3	arrestin domain containing 3	0.165614	-0.149925	0.481152	7.6197	1.12401	0.279614	0.999782	-4.59895
5216	PFN1	profilin 1	0.0577498	-0.288886	0.404386	7.61855	0.35678	0.726491	0.999782	-4.82682
3998	LMAN1	lectin, mannose binding 1	-0.0677709	-0.434165	0.298623	7.61765	-0.396113	0.697897	0.999782	-4.82004
54477	PLEKHA5	pleckstrin homology domain containing A5	0.00955359	-0.508463	0.52757	7.61654	0.0394955	0.969044	0.999782	-4.85366
440270	GOLGA8B	golgin A8 family member B	-0.115998	-0.371155	0.13916	7.61484	-0.973567	0.346531	0.999782	-4.65913
5797	PTPRM	protein tyrosine phosphatase receptor type M	0.218827	-0.0568506	0.494504	7.61393	1.6999	0.110893	0.999782	-4.31539
7168	TPM1	tropomyosin 1	-0.28972	-0.665622	0.0861817	7.61315	-1.65055	0.12072	0.999782	-4.34341
2512	FTL	ferritin light chain	-0.172754	-0.773626	0.428118	7.60959	-0.615702	0.547813	0.999782	-4.77321
23468	CBX5	chromobox 5	-0.0928205	-0.394144	0.208503	7.60626	-0.659683	0.519991	0.999782	-4.76194
26118	WSB1	WD repeat and SOCS box containing 1	0.131365	-0.202421	0.465151	7.60596	0.84282	0.413271	0.999782	-4.70664
1937	EEF1G	eukaryotic translation elongation factor 1 gamma	-0.155694	-0.536223	0.224835	7.60569	-0.876211	0.395465	0.999782	-4.69453
3636	INPPL1	inositol polyphosphate phosphatase like 1	-0.0166519	-0.208052	0.174748	7.6055	-0.186314	0.854828	0.999782	-4.8466
23061	TBC1D9B	TBC1 domain family member 9B	0.112147	-0.0709805	0.295274	7.60516	1.31147	0.210465	0.999782	-4.51467
37	ACADVL	acyl-CoA dehydrogenase very long chain	-0.0149943	-0.238307	0.208319	7.60306	-0.143793	0.887681	0.999782	-4.84968
967	CD63	CD63 molecule	0.0114097	-0.423717	0.446536	7.60243	0.0561543	0.956	0.999782	-4.85359
57498	KIDINS220	kinase D interacting substrate 220	0.0443725	-0.138265	0.22701	7.60214	0.520295	0.610858	0.999782	-4.79668
6239	RREB1	ras responsive element binding protein 1	0.0865506	-0.196694	0.369796	7.60211	0.654383	0.523301	0.999782	-4.76399
5093	PCBP1	poly(rC) binding protein 1	0.0131094	-0.311537	0.337756	7.60143	0.0864762	0.932293	0.999782	-4.85268
8476	CDC42BPA	CDC42 binding protein kinase alpha	0.0158875	-0.156802	0.188577	7.60123	0.197022	0.846596	0.999782	-4.84593
29072	SETD2	SET domain containing 2, histone lysine methyltransferase	0.0123357	-0.143923	0.168595	7.60115	0.169061	0.868129	0.999782	-4.84813
51780	KDM3B	lysine demethylase 3B	-0.0190909	-0.219828	0.181646	7.60092	-0.203668	0.841496	0.999782	-4.84522
103910	MYL12B	myosin light chain 12B	0.240994	-0.114392	0.596379	7.59974	1.45221	0.168133	0.999782	-4.44575
9448	MAP4K4	mitogen-activated protein kinase kinase kinase kinase 4	-0.123538	-0.383974	0.136898	7.59855	-1.01583	0.326669	0.999782	-4.64293
6659	SOX4	SRY-box transcription factor 4	-0.172288	-0.711094	0.366518	7.59752	-0.684774	0.504487	0.999782	-4.75486
23041	MON2	MON2 homolog, regulator of endosome-to-Golgi trafficking	0.0170812	-0.245839	0.280001	7.59678	0.139129	0.891298	0.999782	-4.85022
7458	EIF4H	eukaryotic translation initiation factor 4H	0.0123476	-0.167922	0.192617	7.59457	0.146685	0.885438	0.999782	-4.84977
55205	ZNF532	zinc finger protein 532	-0.143061	-0.368646	0.0825233	7.59436	-1.35812	0.19557	0.999782	-4.49243
10525	HYOU1	hypoxia up-regulated 1	-0.221643	-0.683803	0.240516	7.59411	-1.02704	0.321544	0.999782	-4.63838
81619	TSPAN14	tetraspanin 14	0.219276	-0.0674344	0.505987	7.59062	1.63784	0.123369	0.999782	-4.34881
1195	CLK1	CDC like kinase 1	0.166268	-0.132135	0.46467	7.5903	1.19325	0.252288	0.999782	-4.56896
1793	DOCK1	dedicator of cytokinesis 1	0.0156339	-0.162964	0.194231	7.58926	0.187464	0.853944	0.999782	-4.84694
50809	HP1BP3	heterochromatin protein 1 binding protein 3	0.013249	-0.153753	0.18025	7.58898	0.169897	0.867483	0.999782	-4.84829
2665	GDI2	GDP dissociation inhibitor 2	-0.012332	-0.177097	0.152433	7.58684	-0.160285	0.87491	0.999782	-4.8489
1523	CUX1	cut like homeobox 1	0.00944057	-0.234576	0.253457	7.58537	0.0828519	0.935123	0.999782	-4.8531
6747	SSR3	signal sequence receptor subunit 3	-0.261991	-0.57736	0.0533779	7.58418	-1.77906	0.0965895	0.999782	-4.27285
7764	ZNF217	zinc finger protein 217	0.0990077	-0.157386	0.355401	7.58311	0.826962	0.421909	0.999782	-4.71213
56265	CPXM1	carboxypeptidase X, M14 family member 1	-0.0631861	-0.575991	0.449619	7.5825	-0.263872	0.795662	0.999782	-4.83932
1639	DCTN1	dynactin subunit 1	0.0109977	-0.163361	0.185356	7.58238	0.135078	0.894443	0.999782	-4.85069
546	ATRX	ATRX chromatin remodeler	-0.0382035	-0.20018	0.123773	7.58166	-0.505098	0.621222	0.999782	-4.79998
10142	AKAP9	A-kinase anchoring protein 9	0.0611793	-0.12987	0.252229	7.58155	0.685777	0.503873	0.999782	-4.75551
1364	CLDN4	claudin 4	0.25707	-0.254763	0.768903	7.58141	1.07559	0.300009	0.999782	-4.6195
220	ALDH1A3	aldehyde dehydrogenase 1 family member A3	-0.536089	-1.12785	0.0556722	7.57756	-1.94006	0.0724536	0.999782	-4.18345
1374	CPT1A	carnitine palmitoyltransferase 1A	0.438433	-0.315063	1.19193	7.57564	1.24608	0.232859	0.999782	-4.54521
65059	RAPH1	Ras association (RalGDS/AF-6) and pleckstrin homology domains 1	0.102893	-0.157011	0.362796	7.57468	0.847807	0.410579	0.999782	-4.70521
7155	TOP2B	DNA topoisomerase II beta	-0.0306451	-0.212278	0.150988	7.57376	-0.361318	0.72317	0.999782	-4.82655
6840	SVIL	supervillin	-0.184782	-0.423697	0.0541342	7.57358	-1.6563	0.119538	0.999782	-4.33963
831	CAST	calpastatin	0.188894	-0.11787	0.495658	7.57003	1.31868	0.208106	0.999782	-4.51122
7314	UBB	ubiquitin B	-0.0552905	-0.393103	0.282522	7.57	-0.350509	0.731091	0.999782	-4.82815
10319	LAMC3	laminin subunit gamma 3	-0.119074	-0.525268	0.28712	7.56945	-0.627779	0.540092	0.999782	-4.77086
262	AMD1	adenosylmethionine decarboxylase 1	0.370419	-0.188665	0.929502	7.56811	1.41886	0.177469	0.999782	-4.46228
10336	PCGF3	polycomb group ring finger 3	0.0441425	-0.176656	0.264941	7.56687	0.42814	0.674958	0.999782	-4.8157
4144	MAT2A	methionine adenosyltransferase 2A	-0.0376451	-0.296116	0.220826	7.56682	-0.311904	0.759637	0.999782	-4.83374
65123	INTS3	integrator complex subunit 3	-0.033313	-0.206276	0.13965	7.56646	-0.412463	0.686146	0.999782	-4.81823
57492	ARID1B	AT-rich interaction domain 1B	0.0102079	-0.170254	0.19067	7.56598	0.121137	0.905277	0.999782	-4.85176
11014	KDELR2	KDEL endoplasmic reticulum protein retention receptor 2	-0.120655	-0.378415	0.137105	7.56522	-1.00243	0.332878	0.999782	-4.6484
55023	PHIP	pleckstrin homology domain interacting protein	-0.0139475	-0.223595	0.1957	7.56519	-0.142473	0.888704	0.999782	-4.85046
79364	ZXDC	ZXD family zinc finger C	0.0909435	-0.111541	0.293428	7.56115	0.96184	0.35219	0.999782	-4.66436
10181	RBM5	RNA binding motif protein 5	0.0438952	-0.148798	0.236588	7.55802	0.487838	0.633095	0.999782	-4.80425
57148	RALGAPB	Ral GTPase activating protein non-catalytic beta subunit	0.0436347	-0.144761	0.232031	7.55756	0.496003	0.627465	0.999782	-4.80256
5927	KDM5A	lysine demethylase 5A	0.0190334	-0.15381	0.191877	7.55605	0.235824	0.816929	0.999782	-4.84313
7323	UBE2D3	ubiquitin conjugating enzyme E2 D3	0.045849	-0.0952841	0.186982	7.55588	0.695705	0.497819	0.999782	-4.75297
6781	STC1	stanniocalcin 1	0.430215	-0.843365	1.70379	7.5557	0.723408	0.481152	0.999782	-4.74583
1785	DNM2	dynamin 2	-0.030027	-0.185792	0.125738	7.55437	-0.412825	0.685887	0.999782	-4.81837
2673	GFPT1	glutamine--fructose-6-phosphate transaminase 1	-0.218702	-0.452873	0.0154691	7.55128	-2.00006	0.0649538	0.999782	-4.1466
23036	ZNF292	zinc finger protein 292	-0.0129517	-0.268606	0.242703	7.55084	-0.108492	0.915121	0.999782	-4.85257
7832	BTG2	BTG anti-proliferation factor 2	-0.000858123	-0.348743	0.347026	7.55061	-0.00528249	0.995859	0.999782	-4.85517
58480	RHOU	ras homolog family member U	-0.103202	-0.473578	0.267174	7.54796	-0.596717	0.560071	0.999782	-4.7791
23768	FLRT2	fibronectin leucine rich transmembrane protein 2	0.0120104	-0.349683	0.373704	7.54692	0.0711115	0.944299	0.999782	-4.8542
125144	SNHG29	small nucleolar RNA host gene 29	-0.130636	-0.489333	0.228061	7.5459	-0.779939	0.448205	0.999782	-4.7272
3958	LGALS3	galectin 3	0.40988	-0.0391602	0.858921	7.54462	1.95477	0.0705453	0.999782	-4.16996
5087	PBX1	PBX homeobox 1	-0.0415922	-0.418063	0.334878	7.54408	-0.236595	0.816343	0.999782	-4.84301
1173	AP2M1	adaptor related protein complex 2 subunit mu 1	-0.00923936	-0.290458	0.27198	7.54349	-0.0703592	0.944887	0.999782	-4.85419
8030	CCDC6	coiled-coil domain containing 6	-0.0193175	-0.259482	0.220847	7.54174	-0.172253	0.865664	0.999782	-4.84883
10653	SPINT2	serine peptidase inhibitor, Kunitz type 2	0.371838	-0.113459	0.857135	7.5414	1.64085	0.122736	0.999782	-4.34645
1660	DHX9	DExH-box helicase 9	-0.0636626	-0.289081	0.161756	7.54104	-0.60481	0.554827	0.999782	-4.77731
9643	MORF4L2	mortality factor 4 like 2	-0.0813006	-0.388388	0.225786	7.53852	-0.566965	0.579572	0.999782	-4.78655
11215	AKAP11	A-kinase anchoring protein 11	0.106785	-0.165441	0.379011	7.5374	0.840048	0.414772	0.999782	-4.70822
9375	TM9SF2	transmembrane 9 superfamily member 2	0.0599009	-0.143291	0.263093	7.53366	0.631322	0.537839	0.999782	-4.77098
3983	ABLIM1	actin binding LIM protein 1	-0.287535	-0.639102	0.0640325	7.53359	-1.75148	0.101377	0.999782	-4.2875
10160	FARP1	FERM, ARH/RhoGEF and pleckstrin domain protein 1	-0.182938	-0.453799	0.0879231	7.53331	-1.44638	0.169737	0.999782	-4.4488
6667	SP1	Sp1 transcription factor	-0.0274831	-0.191016	0.136049	7.53103	-0.359903	0.724205	0.999782	-4.82749
7167	TPI1	triosephosphate isomerase 1	-0.00733035	-0.279615	0.264954	7.52999	-0.0576536	0.954826	0.999782	-4.85479
65986	ZBTB10	zinc finger and BTB domain containing 10	0.0260539	-0.197052	0.24916	7.52791	0.250084	0.806097	0.999782	-4.84215
3985	LIMK2	LIM domain kinase 2	0.0852302	-0.313479	0.48394	7.52747	0.457784	0.654019	0.999782	-4.81089
221037	JMJD1C	jumonji domain containing 1C	-0.121442	-0.366172	0.123288	7.5253	-1.06269	0.305624	0.999782	-4.62464
414	ARSD	arylsulfatase D	0.18333	-0.139845	0.506506	7.52319	1.21484	0.2442	0.999782	-4.55945
22836	RHOBTB3	Rho related BTB domain containing 3	0.0931191	-0.460663	0.646902	7.52302	0.3601	0.72406	0.999782	-4.82802
4537	ND3	NADH dehydrogenase, subunit 3 (complex I)	-0.0803434	-0.665058	0.504372	7.52212	-0.294259	0.772808	0.999782	-4.83663
11057	ABHD2	abhydrolase domain containing 2	-0.231746	-0.668626	0.205135	7.52128	-1.13599	0.274732	0.999782	-4.59386
6096	RORB	RAR related orphan receptor B	-0.460387	-0.872048	-0.0487272	7.52109	-2.39502	0.0309092	0.999782	-3.91499
57509	MTUS1	microtubule associated scaffold protein 1	0.1673	-0.218329	0.552929	7.51797	0.929072	0.368344	0.999782	-4.67707
375248	ANKRD36	ankyrin repeat domain 36	-0.0619431	-0.388088	0.264202	7.51596	-0.406731	0.690257	0.999782	-4.81993
200576	PIKFYVE	phosphoinositide kinase, FYVE-type zinc finger containing	-0.0116328	-0.271254	0.247988	7.51376	-0.0959553	0.924894	0.999782	-4.85379
64087	MCCC2	methylcrotonoyl-CoA carboxylase 2	0.0191405	-0.583466	0.621748	7.51298	0.0680212	0.946715	0.999782	-4.85491
8642	DCHS1	dachsous cadherin-related 1	-0.0212596	-0.33442	0.291901	7.51243	-0.145383	0.886448	0.999782	-4.85118
10491	CRTAP	cartilage associated protein	-0.069429	-0.308576	0.169718	7.51239	-0.621728	0.543953	0.999782	-4.77336
55814	BDP1	B double prime 1, subunit of RNA polymerase III transcription initiation factor IIIB	0.0787501	-0.0889433	0.246443	7.51214	1.00568	0.331365	0.999782	-4.64782
23353	SUN1	Sad1 and UNC84 domain containing 1	0.159123	-0.152555	0.470801	7.51058	1.09333	0.292413	0.999782	-4.61239
55930	MYO5C	myosin VC	0.0916968	-0.180447	0.363841	7.51017	0.721572	0.482246	0.999782	-4.74612
22990	PCNX1	pecanex 1	0.0347321	-0.219188	0.288652	7.50953	0.292926	0.773806	0.999782	-4.83748
7586	ZKSCAN1	zinc finger with KRAB and SCAN domains 1	0.0942665	-0.188489	0.377022	7.50924	0.713954	0.486802	0.999782	-4.74839
6564	SLC15A1	solute carrier family 15 member 1	-0.225533	-1.70331	1.25224	7.50888	-0.326833	0.748552	0.999782	-4.83196
5728	PTEN	phosphatase and tensin homolog	-0.05712	-0.309804	0.195564	7.50865	-0.484101	0.63568	0.999782	-4.80542
3691	ITGB4	integrin subunit beta 4	0.315209	-0.39631	1.02673	7.50799	0.948716	0.358599	0.999782	-4.67006
4082	MARCKS	myristoylated alanine rich protein kinase C substrate	-0.118915	-0.48423	0.246401	7.507	-0.697093	0.496976	0.999782	-4.7527
4851	NOTCH1	notch receptor 1	0.0868455	-0.212811	0.386502	7.50662	0.620653	0.544641	0.999782	-4.7742
6217	RPS16	ribosomal protein S16	-0.0750342	-0.509918	0.35985	7.50617	-0.369496	0.717198	0.999782	-4.82622
79971	WLS	Wnt ligand secretion mediator	0.115577	-0.206414	0.437569	7.50361	0.768692	0.454645	0.999782	-4.73187
1009	CDH11	cadherin 11	0.0727478	-0.332846	0.478342	7.50294	0.384107	0.706577	0.999782	-4.82445
2006	ELN	elastin	0.145416	-0.531739	0.82257	7.50217	0.459883	0.652548	0.999782	-4.81104
94241	TP53INP1	tumor protein p53 inducible nuclear protein 1	0.458308	-0.025718	0.942335	7.50007	2.02774	0.0617388	0.999782	-4.12631
6228	RPS23	ribosomal protein S23	-0.092221	-0.753974	0.569532	7.49918	-0.298441	0.76968	0.999782	-4.83644
6786	STIM1	stromal interaction molecule 1	0.0641135	-0.240283	0.36851	7.49861	0.451059	0.658744	0.999782	-4.81255
50848	F11R	F11 receptor	0.281076	-0.00528043	0.567433	7.49779	2.10204	0.0538177	0.999782	-4.08316
1287	COL4A5	collagen type IV alpha 5 chain	-0.164442	-0.499543	0.170658	7.49763	-1.0509	0.310822	0.999782	-4.62953
6867	TACC1	transforming acidic coiled-coil containing protein 1	0.0424462	-0.175092	0.259985	7.49683	0.417856	0.682289	0.999782	-4.81866
161	AP2A2	adaptor related protein complex 2 subunit alpha 2	0.0996053	-0.146673	0.345884	7.49681	0.866125	0.400789	0.999782	-4.69966
57222	ERGIC1	endoplasmic reticulum-golgi intermediate compartment 1	-0.0025352	-0.225608	0.220537	7.49585	-0.0243383	0.980921	0.999782	-4.85602
9615	GDA	guanine deaminase	0.0369046	-0.668296	0.742105	7.49553	0.112071	0.912333	0.999782	-4.85358
9497	SLC4A7	solute carrier family 4 member 7	0.152418	-0.64226	0.947096	7.4933	0.410742	0.68738	0.999782	-4.82035
65250	CPLANE1	ciliogenesis and planar polarity effector 1	0.0925177	-0.165078	0.350113	7.49245	0.76915	0.454382	0.999782	-4.73179
100288570	LOC100288570	glycosylphosphatidylinositol anchor attachment protein 1 homolog (yeast) pseudogene	0.458551	-0.120942	1.03804	7.49079	1.69459	0.111917	0.999782	-4.31646
87	ACTN1	actinin alpha 1	-0.0662513	-0.381147	0.248644	7.49063	-0.450559	0.659096	0.999782	-4.81231
4000	LMNA	lamin A/C	0.0597193	-0.164292	0.283731	7.48946	0.57091	0.576965	0.999782	-4.78676
8844	KSR1	kinase suppressor of ras 1	0.463395	-0.15731	1.0841	7.48804	1.59879	0.131829	0.999782	-4.36851
10768	AHCYL1	adenosylhomocysteinase like 1	0.0515265	-0.180662	0.283715	7.48767	0.475241	0.641827	0.999782	-4.80791
23126	POGZ	pogo transposable element derived with ZNF domain	0.0176926	-0.145256	0.180641	7.48568	0.232522	0.819443	0.999782	-4.84467
9349	RPL23	ribosomal protein L23	-0.132656	-0.526493	0.261182	7.48495	-0.721328	0.482391	0.999782	-4.74587
9475	ROCK2	Rho associated coiled-coil containing protein kinase 2	0.000740685	-0.256833	0.258314	7.48414	0.00615823	0.995172	0.999782	-4.85637
4054	LTBP3	latent transforming growth factor beta binding protein 3	-0.0886875	-0.293439	0.116064	7.48208	-0.927598	0.369082	0.999782	-4.67743
23332	CLASP1	cytoplasmic linker associated protein 1	0.0774758	-0.215786	0.370738	7.48206	0.565763	0.580367	0.999782	-4.78816
4193	MDM2	MDM2 proto-oncogene	0.0710951	-0.194239	0.336429	7.47244	0.573813	0.575052	0.999782	-4.78635
389906	LOC389906	zinc finger protein 839 pseudogene	0.085046	-0.394629	0.564721	7.46873	0.379691	0.709781	0.999782	-4.82579
253143	PRR14L	proline rich 14 like	0.0991478	-0.0559845	0.25428	7.46863	1.36869	0.192316	0.999782	-4.48698
5033	P4HA1	prolyl 4-hydroxylase subunit alpha 1	0.696477	-0.388155	1.78111	7.46713	1.37514	0.19035	0.999782	-4.48363
10776	ARPP19	cAMP regulated phosphoprotein 19	0.0778215	-0.136173	0.291816	7.46709	0.778793	0.448859	0.999782	-4.72899
51429	SNX9	sorting nexin 9	0.291781	-0.0938115	0.677372	7.46678	1.62051	0.127063	0.999782	-4.3569
56995	TULP4	TUB like protein 4	-0.0522869	-0.22689	0.122316	7.46628	-0.641307	0.531517	0.999782	-4.76889
728661	SLC35E2B	solute carrier family 35 member E2B	0.109444	-0.186146	0.405034	7.46598	0.792916	0.440847	0.999782	-4.72456
25777	SUN2	Sad1 and UNC84 domain containing 2	0.220928	-0.0568887	0.498745	7.46407	1.70301	0.110298	0.999782	-4.31199
3703	STT3A	STT3 oligosaccharyltransferase complex catalytic subunit A	-0.0763705	-0.315589	0.162848	7.46377	-0.683683	0.505156	0.999782	-4.7572
23272	TASOR	transcription activation suppressor	0.0964401	-0.133174	0.326054	7.46269	0.899464	0.383374	0.999782	-4.68818
9444	QKI	QKI, KH domain containing RNA binding	-0.0415868	-0.294699	0.211525	7.46209	-0.351858	0.730101	0.999782	-4.8298
55291	PPP6R3	protein phosphatase 6 regulatory subunit 3	0.0144432	-0.182737	0.211623	7.462	0.156865	0.877555	0.999782	-4.85146
79188	TMEM43	transmembrane protein 43	0.0462331	-0.146373	0.238839	7.46189	0.514052	0.615105	0.999782	-4.80014
3842	TNPO1	transportin 1	0.0134552	-0.207436	0.234347	7.46105	0.130447	0.898039	0.999782	-4.85312
100505487	NA	NA	0.036945	-0.187662	0.261552	7.45992	0.352254	0.72981	0.999782	-4.83006
9665	MARF1	meiosis regulator and mRNA stability factor 1	-0.0156923	-0.242369	0.210984	7.45971	-0.148253	0.884223	0.999782	-4.85195
64900	LPIN3	lipin 3	0.279927	-0.307305	0.86716	7.45922	1.02084	0.324371	0.999782	-4.64244
2783	GNB2	G protein subunit beta 2	0.0539154	-0.176745	0.284576	7.45862	0.500569	0.624327	0.999782	-4.80311
9857	CEP350	centrosomal protein 350	0.0502391	-0.157863	0.258341	7.45825	0.516999	0.613098	0.999782	-4.79956
2935	GSPT1	G1 to S phase transition 1	-0.00652424	-0.206158	0.193109	7.45501	-0.0699876	0.945178	0.999782	-4.85579
4649	MYO9A	myosin IXA	0.0792101	-0.113366	0.271786	7.4534	0.880851	0.393033	0.999782	-4.69487
80218	NAA50	N(alpha)-acetyltransferase 50, NatE catalytic subunit	-0.104799	-0.359389	0.149792	7.45322	-0.881532	0.392676	0.999782	-4.69425
5230	PGK1	phosphoglycerate kinase 1	-0.0747607	-0.366102	0.216581	7.45289	-0.549535	0.591159	0.999782	-4.79189
5335	PLCG1	phospholipase C gamma 1	-0.0948918	-0.286874	0.0970903	7.4526	-1.0585	0.307463	0.999782	-4.6268
7048	TGFBR2	transforming growth factor beta receptor 2	-0.0299191	-0.369125	0.309287	7.45107	-0.18889	0.852846	0.999782	-4.84907
9813	EFCAB14	EF-hand calcium binding domain 14	0.135446	-0.055403	0.326294	7.44948	1.51985	0.150452	0.999782	-4.4104
1783	DYNC1LI2	dynein cytoplasmic 1 light intermediate chain 2	0.0819385	-0.074093	0.23797	7.44865	1.1246	0.279369	0.999782	-4.59934
26137	ZBTB20	zinc finger and BTB domain containing 20	-0.174467	-0.632021	0.283087	7.44863	-0.816573	0.427631	0.999782	-4.71631
8854	ALDH1A2	aldehyde dehydrogenase 1 family member A2	-0.165075	-0.487235	0.157086	7.44834	-1.09732	0.290725	0.999782	-4.61066
23476	BRD4	bromodomain containing 4	0.00916713	-0.308857	0.327191	7.44824	0.0617302	0.951636	0.999782	-4.8562
162073	ITPRIPL2	ITPRIP like 2	-0.0865607	-0.319729	0.146608	7.44656	-0.795014	0.439664	0.999782	-4.72361
118429	ANTXR2	ANTXR cell adhesion molecule 2	-0.0150776	-0.3936	0.363445	7.44335	-0.0853029	0.933209	0.999782	-4.85543
5879	RAC1	Rac family small GTPase 1	0.129547	-0.0636794	0.322774	7.44163	1.43577	0.172683	0.999782	-4.45352
8848	TSC22D1	TSC22 domain family member 1	0.145059	-0.125397	0.415515	7.44042	1.14861	0.269658	0.999782	-4.58905
2683	B4GALT1	beta-1,4-galactosyltransferase 1	0.0166524	-0.305541	0.338846	7.43989	0.110684	0.913413	0.999782	-4.85454
728841	NBPF8	NBPF member 8	0.0984734	-0.156577	0.353524	7.43986	0.826831	0.421981	0.999782	-4.71364
4781	NFIB	nuclear factor I B	0.467609	-0.409399	1.34462	7.43596	1.14184	0.272372	0.999782	-4.59222
23469	PHF3	PHD finger protein 3	0.122568	-0.0939798	0.339117	7.43585	1.21213	0.245205	0.999782	-4.56083
10383	TUBB4B	tubulin beta 4B class IVb	0.194887	-0.289868	0.679643	7.43435	0.860964	0.403531	0.999782	-4.70222
1968	EIF2S3	eukaryotic translation initiation factor 2 subunit gamma	0.0573603	-0.14696	0.26168	7.43366	0.601209	0.557157	0.999782	-4.78007
2195	FAT1	FAT atypical cadherin 1	-0.388946	-0.767925	-0.00996621	7.43277	-2.19785	0.0449888	0.999782	-4.02874
4088	SMAD3	SMAD family member 3	0.13609	-0.185603	0.457783	7.43196	0.905958	0.380042	0.999782	-4.68618
57720	GPR107	G protein-coupled receptor 107	0.0424781	-0.190386	0.275342	7.43196	0.39065	0.701842	0.999782	-4.8244
6601	SMARCC2	SWI/SNF related, matrix associated, actin dependent regulator of chromatin subfamily c member 2	0.0271551	-0.21595	0.270261	7.43109	0.239211	0.814353	0.999782	-4.84495
6744	ITPRID2	ITPR interacting domain containing 2	0.0224668	-0.301945	0.346878	7.42975	0.148309	0.88418	0.999782	-4.85261
57153	SLC44A2	solute carrier family 44 member 2	0.153141	-0.0647194	0.371001	7.42962	1.50535	0.154105	0.999782	-4.41782
5589	PRKCSH	protein kinase C substrate 80K-H	0.0462016	-0.198684	0.291087	7.4296	0.404034	0.692194	0.999782	-4.82216
51747	LUC7L3	LUC7 like 3 pre-mRNA splicing factor	-0.0118221	-0.20646	0.182816	7.42948	-0.130074	0.898328	0.999782	-4.85359
4651	MYO10	myosin X	0.0687148	-0.252227	0.389657	7.42719	0.458509	0.653511	0.999782	-4.81222
665	BNIP3L	BCL2 interacting protein 3 like	0.283528	-0.257246	0.824303	7.42676	1.12281	0.280107	0.999782	-4.60037
4646	MYO6	myosin VI	0.230802	-0.0534112	0.515016	7.42658	1.73908	0.103597	0.999782	-4.29153
6720	SREBF1	sterol regulatory element binding transcription factor 1	0.136528	-0.189994	0.46305	7.42623	0.895436	0.38545	0.999782	-4.69001
138050	HGSNAT	heparan-alpha-glucosaminide N-acetyltransferase	0.0652013	-0.120558	0.250961	7.42607	0.751673	0.464499	0.999782	-4.73792
6161	RPL32	ribosomal protein L32	-0.0695396	-0.466549	0.32747	7.42521	-0.375107	0.713112	0.999782	-4.82664
10180	RBM6	RNA binding motif protein 6	0.0356564	-0.267263	0.338576	7.42284	0.252077	0.804585	0.999782	-4.84375
81567	TXNDC5	thioredoxin domain containing 5	-0.0512218	-0.464555	0.362112	7.42273	-0.265386	0.794518	0.999782	-4.84192
3831	KLC1	kinesin light chain 1	0.0979199	-0.0911021	0.286942	7.42015	1.10939	0.28566	0.999782	-4.60598
9520	NPEPPS	aminopeptidase puromycin sensitive	0.120481	-0.0595004	0.300463	7.41977	1.43356	0.173304	0.999782	-4.45457
56243	KIAA1217	KIAA1217	0.365024	-0.0391301	0.769178	7.41973	1.93419	0.0732279	0.999782	-4.17979
23360	FNBP4	formin binding protein 4	0.0732465	-0.152245	0.298738	7.41913	0.695633	0.497862	0.999782	-4.75476
7474	WNT5A	Wnt family member 5A	-0.169072	-0.593385	0.25524	7.41861	-0.853318	0.407617	0.999782	-4.70424
9867	PJA2	praja ring finger ubiquitin ligase 2	0.0412766	-0.152279	0.234833	7.41843	0.45669	0.654787	0.999782	-4.81262
60559	SPCS3	signal peptidase complex subunit 3	-0.0668758	-0.373324	0.239573	7.41693	-0.467343	0.64733	0.999782	-4.81015
182	JAG1	jagged canonical Notch ligand 1	-0.206704	-0.572766	0.159358	7.41514	-1.20926	0.246271	0.999782	-4.56201
114908	TMEM123	transmembrane protein 123	0.111741	-0.278374	0.501855	7.41499	0.6134	0.549291	0.999782	-4.77736
27327	TNRC6A	trinucleotide repeat containing adaptor 6A	-0.0309988	-0.226517	0.16452	7.41461	-0.339532	0.739168	0.999782	-4.83244
3895	KTN1	kinectin 1	0.0969303	-0.108567	0.302428	7.41454	1.01013	0.329301	0.999782	-4.64675
4854	NOTCH3	notch receptor 3	-0.0675572	-0.364857	0.229743	7.41428	-0.486632	0.633928	0.999782	-4.80628
7058	THBS2	thrombospondin 2	-0.668221	-1.61047	0.274033	7.41303	-1.51871	0.150735	0.999782	-4.41202
84181	CHD6	chromodomain helicase DNA binding protein 6	-0.0301725	-0.23369	0.173345	7.40995	-0.317492	0.755481	0.999782	-4.83564
10927	SPIN1	spindlin 1	-0.0854836	-0.438822	0.267855	7.40952	-0.518103	0.612347	0.999782	-4.79957
64599	GIGYF1	GRB10 interacting GYF protein 1	-0.0472229	-0.40114	0.306695	7.40867	-0.285742	0.779193	0.999782	-4.83974
29842	TFCP2L1	transcription factor CP2 like 1	0.696741	-0.693307	2.08679	7.40812	1.07341	0.300953	0.999782	-4.6216
26030	PLEKHG3	pleckstrin homology and RhoGEF domain containing G3	-0.0339122	-0.337325	0.2695	7.40803	-0.239357	0.814242	0.999782	-4.84508
81669	CCNL2	cyclin L2	0.050795	-0.161164	0.262754	7.40772	0.513208	0.61568	0.999782	-4.80113
10765	KDM5B	lysine demethylase 5B	0.0193341	-0.195319	0.233987	7.40672	0.19289	0.849771	0.999782	-4.84968
56886	UGGT1	UDP-glucose glycoprotein glucosyltransferase 1	-0.149203	-0.410228	0.111823	7.40555	-1.2241	0.240794	0.999782	-4.55533
1665	DHX15	DEAH-box helicase 15	-0.0111222	-0.19662	0.174376	7.40407	-0.128404	0.899626	0.999782	-4.85412
66008	TRAK2	trafficking kinesin protein 2	0.119167	-0.170696	0.409029	7.40333	0.880415	0.39326	0.999782	-4.69554
5594	MAPK1	mitogen-activated protein kinase 1	0.0400353	-0.160955	0.241025	7.4033	0.426573	0.676073	0.999782	-4.81853
6181	RPLP2	ribosomal protein lateral stalk subunit P2	-0.0407083	-0.766316	0.684899	7.4031	-0.120145	0.906048	0.999782	-4.85446
55754	TMEM30A	transmembrane protein 30A	-0.245104	-0.50599	0.0157814	7.40237	-2.01199	0.0635507	0.999782	-4.13663
54510	PCDH18	protocadherin 18	0.137945	-0.301569	0.577459	7.40121	0.672135	0.512264	0.999782	-4.76181
10766	TOB2	transducer of ERBB2, 2	0.230741	-0.0561263	0.517608	7.4003	1.72253	0.106625	0.999782	-4.30045
11117	EMILIN1	elastin microfibril interfacer 1	-0.0557079	-0.603868	0.492452	7.39994	-0.217637	0.830801	0.999782	-4.84727
92140	MTDH	metadherin	-0.0299332	-0.241358	0.181492	7.39896	-0.303194	0.766129	0.999782	-4.83774
23321	TRIM2	tripartite motif containing 2	0.125829	-0.446097	0.697756	7.39858	0.471157	0.64467	0.999782	-4.81028
57534	MIB1	mindbomb E3 ubiquitin protein ligase 1	-0.0408101	-0.289921	0.208301	7.39838	-0.350832	0.730854	0.999782	-4.83097
4089	SMAD4	SMAD family member 4	0.0650488	-0.206912	0.337009	7.39496	0.512221	0.616353	0.999782	-4.80156
2475	MTOR	mechanistic target of rapamycin kinase	-0.0733482	-0.341506	0.194809	7.3948	-0.585765	0.567208	0.999782	-4.78404
57680	CHD8	chromodomain helicase DNA binding protein 8	0.0614906	-0.0703656	0.193347	7.39036	0.998694	0.334623	0.999782	-4.65136
8879	SGPL1	sphingosine-1-phosphate lyase 1	-0.0116664	-0.226151	0.202818	7.39009	-0.116484	0.908897	0.999782	-4.855
55183	RIF1	replication timing regulatory factor 1	-0.00230073	-0.21509	0.210489	7.38937	-0.0231548	0.981848	0.999782	-4.8579
8888	MCM3AP	minichromosome maintenance complex component 3 associated protein	0.08459	-0.0851431	0.254323	7.38927	1.06728	0.303619	0.999782	-4.62376
155435	RBM33	RNA binding motif protein 33	0.0397185	-0.147532	0.226969	7.38896	0.454248	0.656502	0.999782	-4.81352
80232	WDR26	WD repeat domain 26	0.016225	-0.13731	0.16976	7.38815	0.226309	0.824179	0.999782	-4.84693
29123	ANKRD11	ankyrin repeat domain 11	0.00896019	-0.249213	0.267133	7.38478	0.0743243	0.941787	0.999782	-4.85693
8531	YBX3	Y-box binding protein 3	-0.0640331	-0.474708	0.346642	7.38374	-0.33391	0.743317	0.999782	-4.83362
23394	ADNP	activity dependent neuroprotector homeobox	-0.0144554	-0.250849	0.221938	7.38179	-0.130954	0.897645	0.999782	-4.85435
91663	MYADM	myeloid associated differentiation marker	-0.00671194	-0.355356	0.341933	7.38157	-0.0412277	0.967687	0.999782	-4.85776
10735	STAG2	stromal antigen 2	0.0597127	-0.180047	0.299472	7.38057	0.533354	0.60202	0.999782	-4.79705
10493	VAT1	vesicle amine transport 1	0.105002	-0.185093	0.395097	7.38031	0.775145	0.450943	0.999782	-4.73114
80709	AKNA	AT-hook transcription factor	-0.105268	-0.426825	0.21629	7.38017	-0.70107	0.494564	0.999782	-4.75315
29945	ANAPC4	anaphase promoting complex subunit 4	0.415207	-0.435155	1.26557	7.38006	1.04565	0.313161	0.999782	-4.63302
3920	LAMP2	lysosomal associated membrane protein 2	0.132704	-0.293341	0.558749	7.37946	0.667043	0.515416	0.999782	-4.76347
7994	KAT6A	lysine acetyltransferase 6A	-0.079545	-0.296487	0.137397	7.37849	-0.785224	0.445199	0.999782	-4.7275
5334	PLCL1	phospholipase C like 1 (inactive)	0.0232392	-0.322507	0.368986	7.37695	0.143942	0.887565	0.999782	-4.85378
11261	CHP1	calcineurin like EF-hand protein 1	0.263011	-0.122399	0.648421	7.37502	1.46142	0.165628	0.999782	-4.44013
26173	INTS1	integrator complex subunit 1	-0.0410281	-0.215693	0.133637	7.37497	-0.503036	0.622635	0.999782	-4.80349
166336	PRICKLE2	prickle planar cell polarity protein 2	-0.0120629	-0.283077	0.258951	7.37422	-0.0953203	0.92539	0.999782	-4.85625
54431	DNAJC10	DnaJ heat shock protein family (Hsp40) member C10	-0.161504	-0.4087	0.0856929	7.37371	-1.39915	0.183186	0.999782	-4.47187
1936	EEF1D	eukaryotic translation elongation factor 1 delta	-0.0695618	-0.315311	0.176187	7.37242	-0.606183	0.553941	0.999782	-4.77923
102	ADAM10	ADAM metallopeptidase domain 10	0.0373036	-0.201782	0.276389	7.37241	0.334135	0.743151	0.999782	-4.83413
2803	GOLGA4	golgin A4	0.0141521	-0.153111	0.181416	7.37192	0.181194	0.85877	0.999782	-4.85118
54741	LEPROT	leptin receptor overlapping transcript	-0.199964	-0.49657	0.0966429	7.37164	-1.44376	0.17046	0.999782	-4.44951
23351	KHNYN	KH and NYN domain containing	0.166564	-0.0670528	0.400182	7.37061	1.52687	0.14871	0.999782	-4.40624
6773	STAT2	signal transducer and activator of transcription 2	-0.122008	-0.366781	0.122766	7.36995	-1.06745	0.303545	0.999782	-4.62354
22902	RUFY3	RUN and FYVE domain containing 3	-0.0836988	-0.356166	0.188769	7.36887	-0.657853	0.521133	0.999782	-4.76557
2821	GPI	glucose-6-phosphate isomerase	-0.07631	-0.373979	0.221359	7.36804	-0.549	0.591516	0.999782	-4.7932
311	ANXA11	annexin A11	0.226276	-0.156474	0.609027	7.36727	1.26604	0.225833	0.999782	-4.53613
25870	SUMF2	sulfatase modifying factor 2	0.312275	-0.135128	0.759678	7.3664	1.49473	0.156828	0.999782	-4.42287
688	KLF5	Kruppel like factor 5	0.47618	-0.0116416	0.964002	7.36617	2.09042	0.054991	0.999782	-4.08643
5297	PI4KA	phosphatidylinositol 4-kinase alpha	-0.00969249	-0.16434	0.144955	7.36515	-0.13422	0.895108	0.999782	-4.85445
10147	SUGP2	SURP and G-patch domain containing 2	0.0451776	-0.11275	0.203105	7.36489	0.612617	0.549794	0.999782	-4.77802
10321	CRISP3	cysteine rich secretory protein 3	0.0974187	-0.873326	1.06816	7.36157	0.214912	0.832885	0.999782	-4.84872
55904	KMT2E	lysine methyltransferase 2E	0.0232564	-0.173016	0.219528	7.36086	0.253751	0.803317	0.999782	-4.84451
55573	CDV3	CDV3 homolog	0.0748334	-0.0870264	0.236693	7.35948	0.990103	0.338661	0.999782	-4.65495
11100	HNRNPUL1	heterogeneous nuclear ribonucleoprotein U like 1	-0.0114607	-0.312729	0.289808	7.3571	-0.0814668	0.936205	0.999782	-4.85706
6595	SMARCA2	SWI/SNF related, matrix associated, actin dependent regulator of chromatin, subfamily a, member 2	0.0746787	-0.208637	0.357994	7.35665	0.564483	0.581215	0.999782	-4.79016
6721	SREBF2	sterol regulatory element binding transcription factor 2	0.171755	-0.234977	0.578487	7.35652	0.904327	0.380877	0.999782	-4.68745
7170	TPM3	tropomyosin 3	-0.0534277	-0.262993	0.156138	7.35611	-0.545972	0.593541	0.999782	-4.79415
9663	LPIN2	lipin 2	0.342586	-0.000165339	0.685337	7.35491	2.1405	0.0500966	0.999782	-4.05674
10973	ASCC3	activating signal cointegrator 1 complex subunit 3	0.0288881	-0.23183	0.289606	7.35427	0.237286	0.815817	0.999782	-4.84641
10236	HNRNPR	heterogeneous nuclear ribonucleoprotein R	-0.0340957	-0.244669	0.176478	7.35362	-0.346753	0.733851	0.999782	-4.83232
3313	HSPA9	heat shock protein family A (Hsp70) member 9	-0.0673399	-0.287569	0.152889	7.35247	-0.65482	0.523028	0.999782	-4.76665
9881	TRANK1	tetratricopeptide repeat and ankyrin repeat containing 1	0.03563	-0.216397	0.287658	7.35172	0.302756	0.766456	0.999782	-4.83878
388125	C2CD4B	C2 calcium dependent domain containing 4B	0.125497	-0.44954	0.700533	7.35077	0.46737	0.647311	0.999782	-4.81175
4841	NONO	non-POU domain containing octamer binding	-0.0582852	-0.244685	0.128115	7.35014	-0.669633	0.513811	0.999782	-4.76261
23523	CABIN1	calcineurin binding protein 1	-0.0768828	-0.260175	0.106409	7.34819	-0.898276	0.383985	0.999782	-4.68926
8031	NCOA4	nuclear receptor coactivator 4	0.0626841	-0.159479	0.284847	7.34793	0.604241	0.555195	0.999782	-4.78043
8714	ABCC3	ATP binding cassette subfamily C member 3	-0.147231	-1.12817	0.833713	7.3478	-0.321424	0.752561	0.999782	-4.83563
57035	RSRP1	arginine and serine rich protein 1	0.277044	-0.153256	0.707344	7.34773	1.3788	0.189245	0.999782	-4.48172
221178	SPATA13	spermatogenesis associated 13	0.0703026	-0.278093	0.418698	7.34764	0.432138	0.672117	0.999782	-4.81842
84914	ZNF587	zinc finger protein 587	0.0929913	-0.0786751	0.264658	7.34744	1.16006	0.265117	0.999782	-4.58431
85379	KIAA1671	KIAA1671	0.387649	-0.13248	0.907778	7.34738	1.59607	0.132435	0.999782	-4.36903
3855	KRT7	keratin 7	-0.436887	-0.839978	-0.0337948	7.34649	-2.32107	0.0356153	0.999782	-3.95307
1052	CEBPD	CCAAT enhancer binding protein delta	0.136349	-0.4168	0.689497	7.34607	0.527877	0.605719	0.999782	-4.79898
23190	UBXN4	UBX domain protein 4	-0.0261215	-0.233938	0.181695	7.34535	-0.26918	0.791655	0.999782	-4.84284
388559	ZNF888	zinc finger protein 888	0.144427	-0.153862	0.442717	7.3445	1.0369	0.317082	0.999782	-4.63651
9972	NUP153	nucleoporin 153	0.242473	-0.234193	0.71914	7.34398	1.08936	0.294097	0.999782	-4.61492
23139	MAST2	microtubule associated serine/threonine kinase 2	0.181987	-0.0741232	0.438097	7.34382	1.52173	0.149984	0.999782	-4.40878
10564	ARFGEF2	ADP ribosylation factor guanine nucleotide exchange factor 2	-0.0342357	-0.231881	0.16341	7.3435	-0.370951	0.716138	0.999782	-4.82872
284119	CAVIN1	caveolae associated protein 1	-0.0734949	-0.513285	0.366295	7.34243	-0.357879	0.725687	0.999782	-4.83065
2060	EPS15	epidermal growth factor receptor pathway substrate 15	0.0296434	-0.23412	0.293407	7.34085	0.240678	0.813237	0.999782	-4.84626
10128	LRPPRC	leucine rich pentatricopeptide repeat containing	-0.136596	-0.440693	0.167501	7.34077	-0.961944	0.352139	0.999782	-4.6656
23218	NBEAL2	neurobeachin like 2	0.165507	-0.397101	0.728115	7.34061	0.629992	0.538685	0.999782	-4.77409
8202	NCOA3	nuclear receptor coactivator 3	0.031753	-0.201647	0.265153	7.33917	0.291345	0.774991	0.999782	-4.84043
22906	TRAK1	trafficking kinesin protein 1	0.222256	-0.3313	0.775813	7.33906	0.859838	0.404132	0.999782	-4.70352
805	CALM2	calmodulin 2	0.00876847	-0.244127	0.261664	7.33838	0.0742517	0.941844	0.999782	-4.85769
125058	TBC1D16	TBC1 domain family member 16	0.117797	-0.145379	0.380973	7.3382	0.958541	0.353793	0.999782	-4.66733
6642	SNX1	sorting nexin 1	0.0242806	-0.11293	0.161491	7.33717	0.378963	0.71031	0.999782	-4.82771
5747	PTK2	protein tyrosine kinase 2	0.08172	-0.0973978	0.260838	7.33643	0.977043	0.344866	0.999782	-4.66019
5641	LGMN	legumain	0.194	-0.0919927	0.479993	7.33553	1.45268	0.168004	0.999782	-4.44451
57648	KIAA1522	KIAA1522	0.1482	-0.279117	0.575516	7.33473	0.742714	0.469738	0.999782	-4.74185
23670	CEMIP2	cell migration inducing hyaluronidase 2	0.110271	-0.107598	0.32814	7.3341	1.0839	0.296433	0.999782	-4.61714
9276	COPB2	coatomer protein complex subunit beta 2	-0.0585233	-0.263378	0.146331	7.33215	-0.611796	0.550323	0.999782	-4.77835
23051	ZHX3	zinc fingers and homeoboxes 3	-0.094514	-0.326865	0.137837	7.33192	-0.871117	0.398148	0.999782	-4.69904
54906	TASOR2	transcription activation suppressor family member 2	0.00141408	-0.218664	0.221492	7.33165	0.0137601	0.989212	0.999782	-4.85894
440926	H3P6	H3 histone pseudogene 6	0.0762454	-0.170484	0.322975	7.33144	0.661784	0.518683	0.999782	-4.76537
253461	ZBTB38	zinc finger and BTB domain containing 38	0.0598544	-0.164577	0.284286	7.33143	0.571131	0.57682	0.999782	-4.78885
79670	TUT7	terminal uridylyl transferase 7	0.220523	-0.0519137	0.492959	7.32995	1.73345	0.104618	0.999782	-4.29359
9124	PDLIM1	PDZ and LIM domain 1	-0.013715	-0.414603	0.387173	7.32937	-0.0732649	0.942615	0.999782	-4.85779
2547	XRCC6	X-ray repair cross complementing 6	0.000897263	-0.206264	0.208059	7.32937	0.00927544	0.992728	0.999782	-4.859
6277	S100A6	S100 calcium binding protein A6	-0.00902627	-0.717997	0.699945	7.32928	-0.0272649	0.978627	0.999782	-4.85881
8662	EIF3B	eukaryotic translation initiation factor 3 subunit B	-0.0197585	-0.29248	0.252962	7.32849	-0.155153	0.87888	0.999782	-4.85368
288	ANK3	ankyrin 3	0.374469	-0.760154	1.50909	7.32829	0.706787	0.491111	0.999782	-4.75316
51776	MAP3K20	mitogen-activated protein kinase kinase kinase 20	0.159004	-0.0623296	0.380339	7.328	1.53846	0.145872	0.999782	-4.39991
25992	SNED1	sushi, nidogen and EGF like domains 1	0.137232	-0.295868	0.570332	7.32775	0.678564	0.5083	0.999782	-4.76086
51520	LARS1	leucyl-tRNA synthetase 1	-0.0728631	-0.367545	0.221819	7.32774	-0.529516	0.604611	0.999782	-4.79823
123096	SLC25A29	solute carrier family 25 member 29	0.381222	-0.259807	1.02225	7.32633	1.27357	0.223224	0.999782	-4.53263
813	CALU	calumenin	-0.122916	-0.379623	0.13379	7.32608	-1.02541	0.322286	0.999782	-4.6409
613	BCR	BCR activator of RhoGEF and GTPase	0.135526	-0.0522243	0.323277	7.32419	1.54585	0.144086	0.999782	-4.39601
5783	PTPN13	protein tyrosine phosphatase non-receptor type 13	-0.0997569	-0.445461	0.245948	7.32415	-0.617962	0.546363	0.999782	-4.77674
2182	ACSL4	acyl-CoA synthetase long chain family member 4	-0.261296	-0.868879	0.346287	7.32227	-0.920982	0.37241	0.999782	-4.68082
55206	SBNO1	strawberry notch homolog 1	0.0394228	-0.145154	0.223999	7.32141	0.457398	0.65429	0.999782	-4.81387
8897	MTMR3	myotubularin related protein 3	0.128049	-0.0540754	0.310174	7.31928	1.50568	0.154021	0.999782	-4.41711
81688	C6orf62	chromosome 6 open reading frame 62	0.00945225	-0.188773	0.207677	7.31928	0.102118	0.920088	0.999782	-4.85693
928	CD9	CD9 molecule	0.427983	-0.209321	1.06529	7.31791	1.43815	0.172019	0.999782	-4.45174
10647	SCGB1D2	secretoglobin family 1D member 2	1.73055	-0.367255	3.82836	7.3173	1.76662	0.098724	0.999782	-4.2751
3993	LLGL2	LLGL scribble cell polarity complex component 2	0.135697	-0.238432	0.509825	7.31476	0.776735	0.450034	0.999782	-4.73137
4666	NACA	nascent polypeptide associated complex subunit alpha	-0.0133943	-0.33115	0.304362	7.31432	-0.0902713	0.92933	0.999782	-4.85742
51386	EIF3L	eukaryotic translation initiation factor 3 subunit L	-0.0478919	-0.298169	0.202386	7.31429	-0.409793	0.68806	0.999782	-4.82256
51232	CRIM1	cysteine rich transmembrane BMP regulator 1	0.287731	-0.0823994	0.657862	7.31217	1.66478	0.117812	0.999782	-4.33145
4077	NBR1	NBR1 autophagy cargo receptor	0.0712329	-0.100914	0.24338	7.31138	0.886145	0.390269	0.999782	-4.69421
29994	BAZ2B	bromodomain adjacent to zinc finger domain 2B	-0.0609217	-0.459611	0.337768	7.31046	-0.327236	0.748253	0.999782	-4.83573
109	ADCY3	adenylate cyclase 3	-0.166825	-0.646731	0.313081	7.31016	-0.74444	0.468726	0.999782	-4.74082
8658	TNKS	tankyrase	-0.0329956	-0.220904	0.154913	7.3082	-0.37604	0.712434	0.999782	-4.82843
196	AHR	aryl hydrocarbon receptor	0.275141	-0.102882	0.653165	7.30534	1.55869	0.141026	0.999782	-4.38891
8301	PICALM	phosphatidylinositol binding clathrin assembly protein	-0.0584689	-0.27046	0.153522	7.30412	-0.590653	0.564017	0.999782	-4.78407
83737	ITCH	itchy E3 ubiquitin protein ligase	0.0762835	-0.120061	0.272628	7.30401	0.832024	0.419139	0.999782	-4.71314
171023	ASXL1	ASXL transcriptional regulator 1	-0.00783941	-0.19296	0.177281	7.30381	-0.0906887	0.929004	0.999782	-4.8576
79659	DYNC2H1	dynein cytoplasmic 2 heavy chain 1	-0.0679058	-0.361575	0.225764	7.30148	-0.49519	0.628024	0.999782	-4.8061
7532	YWHAG	tyrosine 3-monooxygenase/tryptophan 5-monooxygenase activation protein gamma	-0.0734352	-0.296648	0.149778	7.29793	-0.704544	0.492464	0.999782	-4.75318
27316	RBMX	RNA binding motif protein X-linked	-0.146101	-0.403108	0.110907	7.2971	-1.21739	0.243258	0.999782	-4.5586
377	ARF3	ADP ribosylation factor 3	0.021347	-0.154511	0.197205	7.29547	0.259956	0.798621	0.999782	-4.84484
2950	GSTP1	glutathione S-transferase pi 1	-0.065235	-0.568865	0.438395	7.29518	-0.277392	0.785468	0.999782	-4.8425
23309	SIN3B	SIN3 transcription regulator family member B	0.0451705	-0.196156	0.286497	7.29415	0.400842	0.69449	0.999782	-4.82473
2130	EWSR1	EWS RNA binding protein 1	-0.140493	-0.357783	0.0767962	7.29382	-1.38465	0.187486	0.999782	-4.47888
25897	RNF19A	ring finger protein 19A, RBR E3 ubiquitin protein ligase	0.212689	-0.0363019	0.46168	7.29369	1.8293	0.0883826	0.999782	-4.23887
7874	USP7	ubiquitin specific peptidase 7	0.110484	-0.0464254	0.267394	7.29166	1.50791	0.153455	0.999782	-4.41582
9252	RPS6KA5	ribosomal protein S6 kinase A5	0.711111	-0.0474743	1.4697	7.29026	2.00751	0.0640744	0.999782	-4.13387
6696	SPP1	secreted phosphoprotein 1	-0.32412	-1.73652	1.08828	7.28958	-0.491443	0.630606	0.999782	-4.8061
9921	RNF10	ring finger protein 10	0.133157	-0.0405566	0.30687	7.28881	1.64155	0.122591	0.999782	-4.34424
1601	DAB2	DAB adaptor protein 2	-0.347087	-0.720259	0.0260857	7.28834	-1.99183	0.0659389	0.999782	-4.14669
3371	TNC	tenascin C	0.159632	-0.723393	1.04266	7.28781	0.387142	0.704379	0.999782	-4.82751
100288695	LIMS4	LIM zinc finger domain containing 4	0.295114	-0.189388	0.779616	7.28723	1.30442	0.212792	0.999782	-4.51796
6497	SKI	SKI proto-oncogene	0.00726379	-0.152793	0.16732	7.28419	0.0971883	0.923932	0.999782	-4.85769
6154	RPL26	ribosomal protein L26	-0.0784571	-0.360926	0.204011	7.28308	-0.594821	0.561303	0.999782	-4.78322
3725	JUN	Jun proto-oncogene, AP-1 transcription factor subunit	0.0115958	-0.417772	0.440963	7.28263	0.0578358	0.954684	0.999782	-4.85908
51669	SARAF	store-operated calcium entry associated regulatory factor	-0.035361	-0.327896	0.257174	7.28067	-0.258863	0.799448	0.999782	-4.84499
23264	ZC3H7B	zinc finger CCCH-type containing 7B	-0.0757279	-0.325625	0.174169	7.27946	-0.648961	0.526699	0.999782	-4.7691
11343	MGLL	monoglyceride lipase	-0.00909868	-0.362987	0.34479	7.27927	-0.05506	0.956856	0.999782	-4.85912
6130	RPL7A	ribosomal protein L7a	-0.028034	-0.413069	0.357001	7.27687	-0.155923	0.878284	0.999782	-4.85442
5618	PRLR	prolactin receptor	-0.173294	-0.542444	0.195856	7.27663	-1.00532	0.331532	0.999782	-4.64913
10730	YME1L1	YME1 like 1 ATPase	-0.00797554	-0.169129	0.153178	7.27561	-0.105985	0.917074	0.999782	-4.85738
8566	PDXK	pyridoxal kinase	-0.000132046	-0.190264	0.189999	7.27489	-0.00148729	0.998834	0.99989	-4.85989
7840	ALMS1	ALMS1 centrosome and basal body associated protein	-0.0211525	-0.212895	0.17059	7.27429	-0.236248	0.816607	0.999782	-4.84759
23162	MAPK8IP3	mitogen-activated protein kinase 8 interacting protein 3	0.0414514	-0.259426	0.342329	7.27372	0.295035	0.772227	0.999782	-4.841
6229	RPS24	ribosomal protein S24	-0.0866876	-0.69431	0.520935	7.27334	-0.305525	0.76439	0.999782	-4.83918
23633	KPNA6	karyopherin subunit alpha 6	0.0425581	-0.105971	0.191087	7.27333	0.613614	0.549154	0.999782	-4.7789
687	KLF9	Kruppel like factor 9	0.110286	-0.209392	0.429965	7.27282	0.738809	0.472033	0.999782	-4.74363
5796	PTPRK	protein tyrosine phosphatase receptor type K	0.264982	-0.0497027	0.579667	7.27259	1.80329	0.0925516	0.999782	-4.25336
4286	MITF	melanocyte inducing transcription factor	-0.380459	-0.975234	0.214315	7.27023	-1.36987	0.191954	0.999782	-4.48626
100129034	LOC100129034	uncharacterized LOC100129034	0.0762214	-0.206784	0.359227	7.27002	0.576775	0.573102	0.999782	-4.78831
149041	RC3H1	ring finger and CCCH-type domains 1	0.0658434	-0.113387	0.245073	7.26962	0.78673	0.444345	0.999782	-4.72846
23185	LARP4B	La ribonucleoprotein 4B	0.0192998	-0.128549	0.167148	7.26952	0.27955	0.783845	0.999782	-4.84292
10130	PDIA6	protein disulfide isomerase family A member 6	-0.148981	-0.472404	0.174443	7.26762	-0.986467	0.34038	0.999782	-4.65664
54587	MXRA8	matrix remodeling associated 8	-0.0251507	-0.300223	0.249921	7.26753	-0.195807	0.84753	0.999782	-4.8515
23325	WASHC4	WASH complex subunit 4	0.0148028	-0.249773	0.279379	7.26636	0.119817	0.906303	0.999782	-4.85693
9652	TTC37	tetratricopeptide repeat domain 37	-0.0252609	-0.271389	0.220867	7.26631	-0.219792	0.829154	0.999782	-4.84934
6670	SP3	Sp3 transcription factor	0.0531149	-0.144526	0.250756	7.26607	0.575525	0.573925	0.999782	-4.7886
9748	SLK	STE20 like kinase	-0.0473838	-0.221476	0.126708	7.26252	-0.582875	0.569099	0.999782	-4.78656
1636	ACE	angiotensin I converting enzyme	0.430491	-0.520839	1.38182	7.26185	0.969073	0.348692	0.999782	-4.66417
124565	SLC38A10	solute carrier family 38 member 10	-0.0231179	-0.276045	0.22981	7.26103	-0.195739	0.847582	0.999782	-4.85162
10749	KIF1C	kinesin family member 1C	0.0851629	-0.269708	0.440034	7.26034	0.51393	0.615188	0.999782	-4.80307
57551	TAOK1	TAO kinase 1	0.196476	0.00504547	0.387907	7.25967	2.19797	0.0449781	0.999782	-4.0206
3956	LGALS1	galectin 1	-0.122437	-0.582233	0.337358	7.25955	-0.570259	0.577395	0.999782	-4.78944
3843	IPO5	importin 5	0.00383642	-0.247605	0.255278	7.25857	0.0326748	0.974388	0.999782	-4.85993
6427	SRSF2	serine and arginine rich splicing factor 2	-0.0783495	-0.330957	0.174258	7.25763	-0.664222	0.517167	0.999782	-4.76515
7756	ZNF207	zinc finger protein 207	0.0193221	-0.153041	0.191685	7.25607	0.240068	0.813702	0.999782	-4.84761
372	ARCN1	archain 1	-0.0368883	-0.246522	0.172746	7.25573	-0.376835	0.711856	0.999782	-4.82905
3397	ID1	inhibitor of DNA binding 1, HLH protein	0.239273	-0.256925	0.735471	7.25555	1.03267	0.318989	0.999782	-4.63881
5250	SLC25A3	solute carrier family 25 member 3	0.0100596	-0.212139	0.232258	7.25485	0.096954	0.924115	0.999782	-4.85818
3709	ITPR2	inositol 1,4,5-trisphosphate receptor type 2	-0.0381146	-0.320389	0.244159	7.25478	-0.289164	0.776625	0.999782	-4.84175
57142	RTN4	reticulon 4	-0.0889199	-0.446886	0.269047	7.25344	-0.531962	0.602959	0.999782	-4.79861
1315	COPB1	coatomer protein complex subunit beta 1	-0.0126594	-0.287504	0.262185	7.2526	-0.0986394	0.922801	0.999782	-4.85806
7227	TRPS1	transcriptional repressor GATA binding 1	-0.193344	-0.497645	0.110957	7.25235	-1.36067	0.194781	0.999782	-4.49068
23042	PDXDC1	pyridoxal dependent decarboxylase domain containing 1	0.160679	-0.126276	0.447634	7.25181	1.19914	0.25006	0.999782	-4.56713
6176	RPLP1	ribosomal protein lateral stalk subunit P1	-0.0698783	-0.781506	0.64175	7.2516	-0.210287	0.836425	0.999782	-4.85029
165	AEBP1	AE binding protein 1	-0.161699	-0.864271	0.540872	7.25146	-0.492881	0.629615	0.999782	-4.80696
6645	SNTB2	syntrophin beta 2	0.0368351	-0.160071	0.233742	7.25101	0.400614	0.694654	0.999782	-4.82536
9632	SEC24C	SEC24 homolog C, COPII coat complex component	-0.00501748	-0.152818	0.142783	7.24981	-0.0726999	0.943057	0.999782	-4.85911
11180	WDR6	WD repeat domain 6	-0.109095	-0.294759	0.0765682	7.249	-1.25836	0.228517	0.999782	-4.53976
91304	TMEM259	transmembrane protein 259	-0.00241303	-0.211741	0.206915	7.24789	-0.0246865	0.980648	0.999782	-4.86018
100132247	NPIPB5	nuclear pore complex interacting protein family member B5	-0.0991734	-0.536818	0.338471	7.2476	-0.485286	0.634859	0.999782	-4.80881
56252	YLPM1	YLP motif containing 1	0.00533703	-0.146489	0.157163	7.24743	0.0752799	0.94104	0.999782	-4.8591
6464	SHC1	SHC adaptor protein 1	-0.135992	-0.571572	0.299589	7.24675	-0.668602	0.514449	0.999782	-4.76389
283149	BCL9L	BCL9 like	0.139005	-0.410735	0.688744	7.24503	0.541498	0.596541	0.999782	-4.79717
285590	SH3PXD2B	SH3 and PX domains 2B	0.0329092	-0.338011	0.403829	7.24415	0.190003	0.85199	0.999782	-4.85256
3646	EIF3E	eukaryotic translation initiation factor 3 subunit E	0.0167354	-0.308446	0.341917	7.24329	0.110213	0.91378	0.999782	-4.85778
6400	SEL1L	SEL1L adaptor subunit of ERAD E3 ubiquitin ligase	-0.00957634	-0.214384	0.195231	7.24273	-0.100133	0.921636	0.999782	-4.85816
3191	HNRNPL	heterogeneous nuclear ribonucleoprotein L	-0.051145	-0.247052	0.144762	7.24253	-0.559085	0.584796	0.999782	-4.79256
9765	ZFYVE16	zinc finger FYVE-type containing 16	-0.0428685	-0.367228	0.281491	7.24167	-0.283032	0.781228	0.999782	-4.8427
23613	ZMYND8	zinc finger MYND-type containing 8	0.100717	-0.223181	0.424616	7.24052	0.665916	0.516115	0.999782	-4.76533
55127	HEATR1	HEAT repeat containing 1	-0.0360583	-0.304547	0.23243	7.23918	-0.28761	0.777791	0.999782	-4.84219
5869	RAB5B	RAB5B, member RAS oncogene family	0.0589883	-0.152924	0.270901	7.2385	0.59612	0.560458	0.999782	-4.78384
23235	SIK2	salt inducible kinase 2	0.210665	-0.123047	0.544377	7.2383	1.3519	0.197504	0.999782	-4.49487
191	AHCY	adenosylhomocysteinase	-0.0770028	-0.515988	0.361983	7.23787	-0.375647	0.712719	0.999782	-4.82937
359948	IRF2BP2	interferon regulatory factor 2 binding protein 2	-0.0137814	-0.198948	0.171385	7.23763	-0.159388	0.875603	0.999782	-4.85484
26018	LRIG1	leucine rich repeats and immunoglobulin like domains 1	0.0161222	-0.254094	0.286339	7.23737	0.127772	0.900117	0.999782	-4.85696
1303	COL12A1	collagen type XII alpha 1 chain	-0.194702	-1.13635	0.746949	7.23711	-0.442797	0.664569	0.999782	-4.81709
3081	HGD	homogentisate 1,2-dioxygenase	0.672389	-0.61236	1.95714	7.23696	1.1208	0.280933	0.999782	-4.60213
9500	MAGED1	MAGE family member D1	-0.0442407	-0.587741	0.499259	7.23632	-0.17432	0.86407	0.999782	-4.85366
5793	PTPRG	protein tyrosine phosphatase receptor type G	-0.0385774	-0.258103	0.180948	7.23507	-0.376333	0.712221	0.999782	-4.82942
5286	PIK3C2A	phosphatidylinositol-4-phosphate 3-kinase catalytic subunit type 2 alpha	0.0113651	-0.282193	0.304923	7.23487	0.0829093	0.935079	0.999782	-4.85905
7158	TP53BP1	tumor protein p53 binding protein 1	-0.0339793	-0.251858	0.183899	7.23379	-0.333983	0.743263	0.999782	-4.836
11273	ATXN2L	ataxin 2 like	0.0174003	-0.320236	0.355036	7.23302	0.110365	0.913661	0.999782	-4.85794
23363	OBSL1	obscurin like cytoskeletal adaptor 1	-0.00748903	-0.181158	0.16618	7.23215	-0.0923482	0.927709	0.999782	-4.85867
23304	UBR2	ubiquitin protein ligase E3 component n-recognin 2	0.0586784	-0.159302	0.276659	7.23172	0.576481	0.573296	0.999782	-4.78881
54904	NSD3	nuclear receptor binding SET domain protein 3	0.0230436	-0.22276	0.268847	7.22952	0.200764	0.843724	0.999782	-4.85184
347735	SERINC2	serine incorporator 2	0.357206	-0.288215	1.00263	7.22771	1.18522	0.255345	0.999782	-4.57356
6249	CLIP1	CAP-Gly domain containing linker protein 1	0.18925	-0.0898814	0.468381	7.22672	1.45195	0.168205	0.999782	-4.44452
4924	NUCB1	nucleobindin 1	0.0741353	-0.211697	0.359967	7.22649	0.555442	0.587219	0.999782	-4.79398
283638	CEP170B	centrosomal protein 170B	0.0159151	-0.293613	0.325444	7.22555	0.110112	0.913859	0.999782	-4.85807
977	CD151	CD151 molecule (Raph blood group)	0.236055	-0.0970939	0.569203	7.22413	1.5174	0.151065	0.999782	-4.4104
4782	NFIC	nuclear factor I C	0.0715234	-0.386516	0.529563	7.22402	0.334402	0.742954	0.999782	-4.83641
55832	CAND1	cullin associated and neddylation dissociated 1	0.0428361	-0.196299	0.281972	7.22332	0.38361	0.706938	0.999782	-4.82866
5814	PURB	purine rich element binding protein B	0.0649662	-0.114951	0.244884	7.22302	0.773282	0.45201	0.999782	-4.73324
3875	KRT18	keratin 18	0.143064	-0.47391	0.760038	7.22115	0.49658	0.627068	0.999782	-4.80747
9902	MRC2	mannose receptor C type 2	-0.0459658	-0.343297	0.251365	7.22091	-0.33107	0.745416	0.999782	-4.83656
10657	KHDRBS1	KH RNA binding domain containing, signal transduction associated 1	-0.14231	-0.357299	0.0726787	7.22034	-1.41757	0.17784	0.999782	-4.46223
3146	HMGB1	high mobility group box 1	-0.0683634	-0.263791	0.127064	7.21985	-0.749139	0.465977	0.999782	-4.74057
9354	UBE4A	ubiquitination factor E4A	0.0667545	-0.153978	0.287487	7.21948	0.647646	0.527525	0.999782	-4.77053
10509	SEMA4B	semaphorin 4B	-0.190684	-0.548205	0.166837	7.21866	-1.14218	0.272232	0.999782	-4.59236
10076	PTPRU	protein tyrosine phosphatase receptor type U	0.222336	-0.157055	0.601728	7.21857	1.25501	0.229695	0.999782	-4.54144
5049	PAFAH1B2	platelet activating factor acetylhydrolase 1b catalytic subunit 2	0.0442622	-0.144579	0.233104	7.21838	0.501949	0.62338	0.999782	-4.80611
6135	RPL11	ribosomal protein L11	0.0175341	-0.574841	0.609909	7.21818	0.0633884	0.950339	0.999782	-4.85996
23543	RBFOX2	RNA binding fox-1 homolog 2	-0.0509042	-0.245676	0.143868	7.21676	-0.559693	0.584391	0.999782	-4.79274
829	CAPZA1	capping actin protein of muscle Z-line subunit alpha 1	0.0343428	-0.175025	0.24371	7.21654	0.351278	0.730526	0.999782	-4.83389
1889	ECE1	endothelin converting enzyme 1	0.0408337	-0.305218	0.386886	7.2159	0.252698	0.804115	0.999782	-4.84692
23214	XPO6	exportin 6	0.187527	-0.0862611	0.461314	7.21582	1.46681	0.164178	0.999782	-4.43682
375743	PTAR1	protein prenyltransferase alpha subunit repeat containing 1	0.00563153	-0.276998	0.288261	7.21535	0.0426711	0.966557	0.999782	-4.86046
30846	EHD2	EH domain containing 2	-0.0197667	-0.350399	0.310866	7.21498	-0.12803	0.899917	0.999782	-4.85715
200424	TET3	tet methylcytosine dioxygenase 3	0.0545193	-0.183519	0.292557	7.21348	0.490487	0.631265	0.999782	-4.80864
3178	HNRNPA1	heterogeneous nuclear ribonucleoprotein A1	-0.148885	-0.388174	0.0904039	7.21282	-1.33245	0.203655	0.999782	-4.50442
4907	NT5E	5'-nucleotidase ecto	0.135053	-0.199681	0.469787	7.21238	0.864027	0.401902	0.999782	-4.70297
348	APOE	apolipoprotein E	0.0394996	-0.58857	0.667569	7.21236	0.134682	0.89475	0.999782	-4.85701
8864	PER2	period circadian regulator 2	0.235923	-0.0449661	0.516812	7.2115	1.7987	0.0933041	0.999782	-4.25531
8766	RAB11A	RAB11A, member RAS oncogene family	-0.161312	-0.40277	0.0801456	7.21133	-1.43071	0.174106	0.999782	-4.45557
267	AMFR	autocrine motility factor receptor	0.0728405	-0.12408	0.269761	7.21104	0.792146	0.441281	0.999782	-4.72727
3267	AGFG1	ArfGAP with FG repeats 1	0.13544	-0.127562	0.398441	7.2107	1.10284	0.288399	0.999782	-4.60969
3054	HCFC1	host cell factor C1	-0.0959828	-0.425587	0.233621	7.20896	-0.623627	0.54274	0.999782	-4.77666
92017	SNX29	sorting nexin 29	-0.102638	-0.585185	0.379909	7.207	-0.455505	0.655619	0.999782	-4.81537
2909	ARHGAP35	Rho GTPase activating protein 35	0.0135651	-0.199507	0.226637	7.20694	0.136339	0.893463	0.999782	-4.85691
51621	KLF13	Kruppel like factor 13	0.18619	-0.0432169	0.415597	7.20608	1.7381	0.103775	0.999782	-4.28977
54464	XRN1	5'-3' exoribonuclease 1	0.0417781	-0.229459	0.313015	7.206	0.329855	0.746315	0.999782	-4.83724
58190	CTDSP1	CTD small phosphatase 1	0.0772917	-0.21534	0.369924	7.20583	0.565634	0.580453	0.999782	-4.7918
5069	PAPPA	pappalysin 1	0.236271	-0.439583	0.912126	7.20545	0.748655	0.46626	0.999782	-4.7415
29988	SLC2A8	solute carrier family 2 member 8	-0.0449899	-0.396975	0.306995	7.20422	-0.273725	0.788229	0.999782	-4.84438
399979	SNX19	sorting nexin 19	-0.0352328	-0.264963	0.194497	7.20356	-0.328438	0.747364	0.999782	-4.83723
6907	TBL1X	transducin beta like 1 X-linked	0.182608	-0.0403163	0.405533	7.20291	1.75423	0.100891	0.999782	-4.28063
399665	FAM102A	family with sequence similarity 102 member A	0.112874	-0.423067	0.648815	7.2022	0.451026	0.658767	0.999782	-4.81694
7109	TRAPPC10	trafficking protein particle complex 10	-0.091873	-0.373914	0.190168	7.20169	-0.697589	0.496674	0.999782	-4.75623
54822	TRPM7	transient receptor potential cation channel subfamily M member 7	0.0461592	-0.171878	0.264197	7.20088	0.453368	0.65712	0.999782	-4.81632
23344	ESYT1	extended synaptotagmin 1	-0.0146955	-0.177896	0.148505	7.19977	-0.192836	0.849812	0.999782	-4.85283
5351	PLOD1	procollagen-lysine,2-oxoglutarate 5-dioxygenase 1	0.0349349	-0.472845	0.542715	7.1996	0.147336	0.884934	0.999782	-4.85639
100499466	LINC00674	long intergenic non-protein coding RNA 674	0.0829963	-0.171943	0.337936	7.19897	0.697182	0.496922	0.999782	-4.75679
2923	PDIA3	protein disulfide isomerase family A member 3	-0.125806	-0.432778	0.181165	7.19837	-0.877665	0.394702	0.999782	-4.69779
10096	ACTR3	actin related protein 3	0.0364328	-0.150155	0.22302	7.19792	0.418152	0.682077	0.999782	-4.82297
57659	ZBTB4	zinc finger and BTB domain containing 4	0.11029	-0.192144	0.412724	7.19787	0.780961	0.447623	0.999782	-4.73109
166	TLE5	TLE family member 5, transcriptional modulator	0.0429241	-0.447415	0.533264	7.19733	0.187469	0.85394	0.999782	-4.85349
3727	JUND	JunD proto-oncogene, AP-1 transcription factor subunit	0.330605	-0.0351546	0.696364	7.19718	1.9357	0.0730278	0.999782	-4.17547
283373	ANKRD52	ankyrin repeat domain 52	0.0610707	-0.234563	0.356705	7.19709	0.442387	0.664859	0.999782	-4.81854
4946	OAZ1	ornithine decarboxylase antizyme 1	-0.00240719	-0.247863	0.243048	7.19527	-0.021002	0.983536	0.999782	-4.86103
57488	ESYT2	extended synaptotagmin 2	0.13872	-0.0771249	0.354565	7.19477	1.37633	0.189993	0.999782	-4.48274
2034	EPAS1	endothelial PAS domain protein 1	-0.0702066	-0.588498	0.448085	7.19407	-0.290087	0.775934	0.999782	-4.84243
1657	DMXL1	Dmx like 1	0.0756151	-0.214166	0.365396	7.19344	0.558807	0.58498	0.999782	-4.79358
3376	IARS1	isoleucyl-tRNA synthetase 1	-0.0726929	-0.424455	0.279069	7.19247	-0.442555	0.66474	0.999782	-4.81817
23513	SCRIB	scribble planar cell polarity protein	0.195037	-0.0832188	0.473292	7.19199	1.50106	0.155201	0.999782	-4.41888
10410	IFITM3	interferon induced transmembrane protein 3	-0.262532	-0.813439	0.288376	7.19137	-1.02053	0.324513	0.999782	-4.64344
1859	DYRK1A	dual specificity tyrosine phosphorylation regulated kinase 1A	0.07359	-0.119586	0.266766	7.19093	0.815813	0.428052	0.999782	-4.71962
11325	DDX42	DEAD-box helicase 42	0.00697715	-0.169434	0.183388	7.18947	0.0846987	0.933681	0.999782	-4.85966
693197	MIR612	microRNA 612	0.575438	-0.0110906	1.16197	7.18811	2.10104	0.0539182	0.999782	-4.07648
23258	DENND5A	DENN domain containing 5A	-0.0148257	-0.206714	0.177062	7.18794	-0.165459	0.87091	0.999782	-4.85516
808	CALM3	calmodulin 3	0.00968361	-0.289157	0.308524	7.1875	0.0693941	0.945642	0.999782	-4.86022
55379	LRRC59	leucine rich repeat containing 59	0.0620994	-0.255606	0.379804	7.18726	0.418589	0.681765	0.999782	-4.8231
10890	RAB10	RAB10, member RAS oncogene family	-0.00137569	-0.211206	0.208455	7.18604	-0.0140403	0.988993	0.999782	-4.86122
5727	PTCH1	patched 1	-0.0953325	-0.438101	0.247436	7.18463	-0.595614	0.560787	0.999782	-4.78418
9898	UBAP2L	ubiquitin associated protein 2 like	-0.0415275	-0.204353	0.121298	7.18332	-0.546182	0.593401	0.999782	-4.79638
5597	MAPK6	mitogen-activated protein kinase 6	-0.00968338	-0.256334	0.236967	7.18207	-0.0840755	0.934168	0.999782	-4.85974
4240	MFGE8	milk fat globule-EGF factor 8 protein	-0.0711593	-0.405712	0.263393	7.17892	-0.455503	0.65562	0.999782	-4.81585
6541	SLC7A1	solute carrier family 7 member 1	0.340934	-0.399079	1.08095	7.17854	0.986632	0.340302	0.999782	-4.65774
84293	PRXL2A	peroxiredoxin like 2A	0.0558528	-0.293159	0.404865	7.17827	0.342712	0.736825	0.999782	-4.83577
3486	IGFBP3	insulin like growth factor binding protein 3	-0.183919	-0.896797	0.528958	7.17804	-0.552505	0.589176	0.999782	-4.79451
64780	MICAL1	microtubule associated monooxygenase, calponin and LIM domain containing 1	-0.195386	-0.650329	0.259557	7.17777	-0.919731	0.373041	0.999782	-4.68255
4898	NRDC	nardilysin convertase	0.117246	-0.0583746	0.292867	7.17701	1.42971	0.174388	0.999782	-4.4558
29979	UBQLN1	ubiquilin 1	0.0623654	-0.113622	0.238353	7.17648	0.758902	0.460297	0.999782	-4.73824
7072	TIA1	TIA1 cytotoxic granule associated RNA binding protein	-0.0888435	-0.365528	0.187841	7.17629	-0.687646	0.50273	0.999782	-4.75939
55500	ETNK1	ethanolamine kinase 1	-0.121316	-0.397877	0.155244	7.17594	-0.939405	0.363196	0.999782	-4.67535
93621	MRFAP1	Morf4 family associated protein 1	0.0857618	-0.187017	0.35854	7.17574	0.673298	0.511545	0.999782	-4.76391
23580	CDC42EP4	CDC42 effector protein 4	0.137006	-0.164962	0.438975	7.17542	0.971637	0.347458	0.999782	-4.66341
8621	CDK13	cyclin dependent kinase 13	0.101063	-0.0653511	0.267478	7.17481	1.30055	0.214081	0.999782	-4.51982
6482	ST3GAL1	ST3 beta-galactoside alpha-2,3-sialyltransferase 1	-0.139188	-0.5464	0.268024	7.17325	-0.73199	0.476058	0.999782	-4.74615
137964	GPAT4	glycerol-3-phosphate acyltransferase 4	0.0389937	-0.196928	0.274916	7.17187	0.353957	0.728561	0.999782	-4.8341
9031	BAZ1B	bromodomain adjacent to zinc finger domain 1B	0.0551625	-0.104829	0.215154	7.17106	0.738367	0.472294	0.999782	-4.74466
6428	SRSF3	serine and arginine rich splicing factor 3	-0.0830899	-0.319376	0.153196	7.17036	-0.753068	0.463686	0.999782	-4.73982
10783	NEK6	NIMA related kinase 6	0.0483989	-0.183248	0.280046	7.17031	0.447438	0.661294	0.999782	-4.81787
153090	DAB2IP	DAB2 interacting protein	0.189184	-0.107832	0.486201	7.17026	1.36405	0.19374	0.999782	-4.4888
51582	AZIN1	antizyme inhibitor 1	0.00958845	-0.356303	0.37548	7.16989	0.0561204	0.956026	0.999782	-4.86084
29761	USP25	ubiquitin specific peptidase 25	0.184428	-0.00101252	0.369868	7.16983	2.12984	0.0511034	0.999782	-4.05978
6164	RPL34	ribosomal protein L34	-0.0245856	-0.363942	0.314771	7.16887	-0.155149	0.878883	0.999782	-4.85613
23277	CLUH	clustered mitochondria homolog	-0.013723	-0.333445	0.305999	7.16768	-0.0919179	0.928045	0.999782	-4.85963
10499	NCOA2	nuclear receptor coactivator 2	0.150082	-0.137403	0.437568	7.16666	1.11799	0.282091	0.999782	-4.60335
9001	HAP1	huntingtin associated protein 1	0.0196664	-0.917456	0.956789	7.16449	0.044942	0.964778	0.999782	-4.86122
8428	STK24	serine/threonine kinase 24	0.0672278	-0.191859	0.326314	7.16316	0.555685	0.587057	0.999782	-4.79467
339287	MSL1	MSL complex subunit 1	0.0714618	-0.112807	0.25573	7.1627	0.830513	0.419964	0.999782	-4.71489
3030	HADHA	hydroxyacyl-CoA dehydrogenase trifunctional multienzyme complex subunit alpha	0.0684374	-0.182586	0.319461	7.16244	0.583852	0.56846	0.999782	-4.78782
3133	HLA-E	major histocompatibility complex, class I, E	0.123922	-0.160169	0.408013	7.16211	0.934144	0.36581	0.999782	-4.67781
144348	ZNF664	zinc finger protein 664	0.0114398	-0.15468	0.177559	7.16112	0.147476	0.884825	0.999782	-4.85687
128553	TSHZ2	teashirt zinc finger homeobox 2	0.270121	-0.241186	0.781427	7.16051	1.13136	0.27661	0.999782	-4.59763
8729	GBF1	golgi brefeldin A resistant guanine nucleotide exchange factor 1	-0.062211	-0.235461	0.111039	7.16011	-0.768986	0.454476	0.999782	-4.73494
51655	RASD1	ras related dexamethasone induced 1	-0.158923	-0.590471	0.272625	7.15929	-0.788644	0.443261	0.999782	-4.72838
25937	WWTR1	WW domain containing transcription regulator 1	-0.0574681	-0.287424	0.172488	7.15883	-0.535189	0.600783	0.999782	-4.79917
9988	DMTF1	cyclin D binding myb like transcription factor 1	0.0627575	-0.186274	0.311789	7.15556	0.539679	0.597762	0.999782	-4.79849
23780	APOL2	apolipoprotein L2	0.630929	-0.0550898	1.31695	7.15503	1.96956	0.0686733	0.999782	-4.15448
22980	TCF25	transcription factor 25	0.0389016	-0.127328	0.205131	7.15368	0.501168	0.623916	0.999782	-4.80706
54918	CMTM6	CKLF like MARVEL transmembrane domain containing 6	-0.157286	-0.441985	0.127413	7.15344	-1.18312	0.256152	0.999782	-4.57444
5954	RCN1	reticulocalbin 1	-0.0203471	-0.321003	0.280309	7.15296	-0.144929	0.886799	0.999782	-4.85705
7322	UBE2D2	ubiquitin conjugating enzyme E2 D2	0.247448	-0.10506	0.599956	7.15188	1.50328	0.154633	0.999782	-4.41751
9455	HOMER2	homer scaffold protein 2	0.512857	-0.216543	1.24226	7.15117	1.50576	0.154001	0.999782	-4.41607
22937	SCAP	SREBF chaperone	0.0664703	-0.118092	0.251033	7.15041	0.771272	0.453162	0.999782	-4.73456
4670	HNRNPM	heterogeneous nuclear ribonucleoprotein M	-0.0926938	-0.319188	0.1338	7.14911	-0.876432	0.395349	0.999782	-4.6987
440712	RHEX	regulator of hemoglobinization and erythroid cell expansion	0.196947	-0.241776	0.635669	7.14801	0.961351	0.352427	0.999782	-4.66764
9469	CHST3	carbohydrate sulfotransferase 3	0.132692	-0.260671	0.526056	7.14622	0.722396	0.481754	0.999782	-4.74993
4267	CD99	CD99 molecule (Xg blood group)	0.00885003	-0.224519	0.242219	7.14588	0.081213	0.936404	0.999782	-4.86043
7799	PRDM2	PR/SET domain 2	0.131466	-0.0888515	0.351783	7.14548	1.27787	0.221746	0.999782	-4.53068
221937	FOXK1	forkhead box K1	-0.114144	-0.358479	0.130191	7.14543	-1.00044	0.333805	0.999782	-4.65195
51592	TRIM33	tripartite motif containing 33	0.0923054	-0.183261	0.367872	7.14497	0.71734	0.484773	0.999782	-4.75139
29956	CERS2	ceramide synthase 2	0.0268264	-0.19987	0.253523	7.14233	0.253421	0.803568	0.999782	-4.84783
9202	ZMYM4	zinc finger MYM-type containing 4	-0.0360771	-0.213512	0.141358	7.14204	-0.435428	0.669784	0.999782	-4.82029
7337	UBE3A	ubiquitin protein ligase E3A	0.00993063	-0.206176	0.226037	7.14201	0.0984087	0.922981	0.999782	-4.8598
3340	NDST1	N-deacetylase and N-sulfotransferase 1	-0.0414516	-0.239934	0.157031	7.14165	-0.447242	0.661432	0.999782	-4.81802
7343	UBTF	upstream binding transcription factor	0.124241	-0.123701	0.372184	7.14023	1.0731	0.301088	0.999782	-4.62258
51479	ANKFY1	ankyrin repeat and FYVE domain containing 1	-0.126983	-0.328809	0.0748425	7.13988	-1.34739	0.198917	0.999782	-4.49706
54762	GRAMD1C	GRAM domain containing 1C	0.0678565	-0.352606	0.488319	7.13947	0.345612	0.73469	0.999782	-4.83589
776	CACNA1D	calcium voltage-gated channel subunit alpha1 D	-0.275203	-0.707563	0.157157	7.13945	-1.36311	0.194026	0.999782	-4.48936
55761	TTC17	tetratricopeptide repeat domain 17	0.0136552	-0.169916	0.197226	7.13917	0.159301	0.87567	0.999782	-4.85639
64844	MARCHF7	membrane associated ring-CH-type finger 7	0.0558477	-0.255817	0.367512	7.13843	0.383744	0.70684	0.999782	-4.8298
4072	EPCAM	epithelial cell adhesion molecule	-0.00855407	-0.355766	0.338658	7.13756	-0.0527597	0.958657	0.999782	-4.86133
91754	NEK9	NIMA related kinase 9	-0.0125971	-0.203031	0.177837	7.13718	-0.141661	0.889334	0.999782	-4.8575
56990	CDC42SE2	CDC42 small effector 2	0.0118493	-0.421432	0.44513	7.13525	0.058566	0.954112	0.999782	-4.86129
53373	TPCN1	two pore segment channel 1	0.107374	-0.178539	0.393287	7.13399	0.804249	0.434484	0.999782	-4.72403
196441	ZFC3H1	zinc finger C3H1-type containing	-0.0147262	-0.213231	0.183778	7.13365	-0.158871	0.876003	0.999782	-4.85641
55102	ATG2B	autophagy related 2B	0.129793	-0.204658	0.464243	7.13203	0.831081	0.419654	0.999782	-4.71505
23350	U2SURP	U2 snRNP associated SURP domain containing	-0.0284703	-0.238853	0.181913	7.13183	-0.289804	0.776146	0.999782	-4.84347
55666	NPLOC4	NPL4 homolog, ubiquitin recognition factor	0.12871	-0.0703437	0.327764	7.13179	1.38473	0.187461	0.999782	-4.47844
689	BTF3	basic transcription factor 3	0.109262	-0.164985	0.383509	7.13062	0.853199	0.407681	0.999782	-4.70739
828	CAPS	calcyphosine	0.0901346	-0.894023	1.07429	7.13014	0.196133	0.847279	0.999782	-4.85385
9741	LAPTM4A	lysosomal protein transmembrane 4 alpha	-0.0742401	-0.369726	0.221246	7.13003	-0.538054	0.598855	0.999782	-4.79881
23085	ERC1	ELKS/RAB6-interacting/CAST family member 1	0.0307839	-0.111997	0.173565	7.12999	0.461719	0.651262	0.999782	-4.81553
23787	MTCH1	mitochondrial carrier 1	0.0276812	-0.228638	0.284001	7.12832	0.231275	0.820394	0.999782	-4.85038
9555	MACROH2A1	macroH2A.1 histone	-0.0567192	-0.236342	0.122903	7.12709	-0.67623	0.509737	0.999782	-4.76326
118987	PDZD8	PDZ domain containing 8	0.170186	-0.152405	0.492776	7.12708	1.12978	0.277251	0.999782	-4.59838
1431	CS	citrate synthase	0.0133025	-0.218527	0.245132	7.12691	0.122882	0.903919	0.999782	-4.85883
200081	TXLNA	taxilin alpha	-0.0547676	-0.250531	0.140995	7.12664	-0.599124	0.558508	0.999782	-4.78407
2022	ENG	endoglin	-0.112211	-0.631828	0.407406	7.12548	-0.462462	0.650742	0.999782	-4.81503
2005	ELK4	ETS transcription factor ELK4	0.0321465	-0.350367	0.41466	7.12533	0.179974	0.85971	0.999782	-4.8551
81502	HM13	histocompatibility minor 13	-0.167996	-0.52728	0.191288	7.12513	-1.00135	0.333382	0.999782	-4.65163
51322	WAC	WW domain containing adaptor with coiled-coil	0.0640504	-0.108709	0.236809	7.12351	0.793972	0.440251	0.999782	-4.72744
9690	UBE3C	ubiquitin protein ligase E3C	-0.0652646	-0.272765	0.142236	7.12118	-0.673571	0.511377	0.999782	-4.76406
5782	PTPN12	protein tyrosine phosphatase non-receptor type 12	0.00428515	-0.24987	0.258441	7.11851	0.0361069	0.971699	0.999782	-4.86197
60313	GPBP1L1	GC-rich promoter binding protein 1 like 1	0.103433	-0.062113	0.268979	7.11845	1.33803	0.201877	0.999782	-4.5016
23230	VPS13A	vacuolar protein sorting 13 homolog A	0.0828324	-0.173661	0.339326	7.11791	0.691588	0.500324	0.999782	-4.75925
6734	SRPRA	SRP receptor subunit alpha	-0.0381187	-0.220743	0.144505	7.11777	-0.446996	0.661606	0.999782	-4.81838
6430	SRSF5	serine and arginine rich splicing factor 5	0.0905274	-0.151899	0.332954	7.11734	0.799694	0.437034	0.999782	-4.72565
10146	G3BP1	G3BP stress granule assembly factor 1	-0.0654439	-0.309386	0.178498	7.11724	-0.574523	0.574585	0.999782	-4.7903
619279	ZNF704	zinc finger protein 704	0.0949092	-0.491665	0.681484	7.11655	0.346505	0.734034	0.999782	-4.83612
2122	MECOM	MDS1 and EVI1 complex locus	-0.102509	-0.549472	0.344454	7.11641	-0.49115	0.630808	0.999782	-4.80927
8663	EIF3C	eukaryotic translation initiation factor 3 subunit C	0.187587	-0.35494	0.730114	7.11488	0.740466	0.471059	0.999782	-4.74479
10238	DCAF7	DDB1 and CUL4 associated factor 7	-0.0500912	-0.221144	0.120961	7.11427	-0.627128	0.540507	0.999782	-4.77693
204851	HIPK1	homeodomain interacting protein kinase 1	0.00236179	-0.181872	0.186596	7.11351	0.0274533	0.978479	0.999782	-4.86216
10313	RTN3	reticulon 3	0.105198	-0.110625	0.321021	7.11322	1.04384	0.31397	0.999782	-4.63485
6830	SUPT6H	SPT6 homolog, histone chaperone and transcription elongation factor	-0.000599309	-0.197529	0.196331	7.11277	-0.00651723	0.994891	0.999782	-4.86232
677775	SCARNA5	small Cajal body-specific RNA 5	0.029432	-1.13735	1.19622	7.11232	0.0540198	0.95767	0.999782	-4.86177
4150	MAZ	MYC associated zinc finger protein	0.0500127	-0.315535	0.41556	7.11143	0.292995	0.773755	0.999782	-4.84356
79813	EHMT1	euchromatic histone lysine methyltransferase 1	-0.0190339	-0.165464	0.127397	7.11005	-0.278369	0.784733	0.999782	-4.84522
5519	PPP2R1B	protein phosphatase 2 scaffold subunit Abeta	0.386652	-0.0569538	0.830258	7.10966	1.86658	0.0827008	0.999782	-4.21468
22943	DKK1	dickkopf WNT signaling pathway inhibitor 1	-0.286586	-0.863169	0.289998	7.10906	-1.06443	0.304863	0.999782	-4.62589
25825	BACE2	beta-secretase 2	0.0649189	-0.305015	0.434853	7.10871	0.375812	0.7126	0.999782	-4.83152
3620	IDO1	indoleamine 2,3-dioxygenase 1	-0.606059	-1.24362	0.031505	7.10833	-2.03571	0.0608412	0.999782	-4.11896
4780	NFE2L2	nuclear factor, erythroid 2 like 2	0.124975	-0.094194	0.344143	7.10821	1.22115	0.241877	0.999782	-4.55733
10443	N4BP2L2	NEDD4 binding protein 2 like 2	0.0207421	-0.238867	0.280352	7.10753	0.171102	0.866552	0.999782	-4.85599
5870	RAB6A	RAB6A, member RAS oncogene family	0.0978772	-0.111675	0.30743	7.10667	1.00026	0.33389	0.999782	-4.65252
57583	TMEM181	transmembrane protein 181	-0.00401453	-0.162503	0.154474	7.10612	-0.0542452	0.957494	0.999782	-4.86176
5663	PSEN1	presenilin 1	0.207043	-0.189947	0.604034	7.10596	1.11688	0.28255	0.999782	-4.60408
4047	LSS	lanosterol synthase	0.027417	-0.207282	0.262116	7.10448	0.250168	0.806033	0.999782	-4.84871
54897	CASZ1	castor zinc finger 1	0.460471	-0.112316	1.03326	7.10309	1.72161	0.106797	0.999782	-4.29778
83752	LONP2	lon peptidase 2, peroxisomal	0.00504756	-0.233887	0.243982	7.1028	0.0452405	0.964544	0.999782	-4.86203
130507	UBR3	ubiquitin protein ligase E3 component n-recognin 3	0.117483	-0.146465	0.381432	7.10243	0.953194	0.356403	0.999782	-4.67096
25820	ARIH1	ariadne RBR E3 ubiquitin protein ligase 1	0.0713209	-0.116068	0.25871	7.10153	0.815074	0.428461	0.999782	-4.72063
7086	TKT	transketolase	0.00918808	-0.265764	0.284141	7.10121	0.0715635	0.943945	0.999782	-4.86139
1912	PHC2	polyhomeotic homolog 2	-0.172951	-0.509503	0.1636	7.10079	-1.10052	0.289375	0.999782	-4.61084
11282	MGAT4B	alpha-1,3-mannosyl-glycoprotein 4-beta-N-acetylglucosaminyltransferase B	0.232026	-0.0564694	0.520522	7.10008	1.72235	0.106659	0.999782	-4.29758
57189	DENND11	DENN domain containing 11	0.0540844	-0.241788	0.349957	7.09936	0.391464	0.701253	0.999782	-4.82899
11052	CPSF6	cleavage and polyadenylation specific factor 6	-0.0391953	-0.228628	0.150238	7.09719	-0.4431	0.664355	0.999782	-4.81939
4093	SMAD9	SMAD family member 9	0.599863	-0.503432	1.70316	7.09645	1.16435	0.263431	0.999782	-4.5833
22978	NT5C2	5'-nucleotidase, cytosolic II	0.112801	-0.115492	0.341094	7.09506	1.05815	0.30762	0.999782	-4.62902
6925	TCF4	transcription factor 4	-0.20391	-0.616953	0.209132	7.09467	-1.05723	0.308026	0.999782	-4.62906
6526	SLC5A3	solute carrier family 5 member 3	0.143157	-0.209223	0.495536	7.09214	0.870011	0.398732	0.999782	-4.7018
55193	PBRM1	polybromo 1	-0.0505949	-0.222346	0.121156	7.09107	-0.630857	0.538135	0.999782	-4.77618
8455	ATRN	attractin	0.0153145	-0.164669	0.195298	7.09099	0.18222	0.857981	0.999782	-4.85533
10109	ARPC2	actin related protein 2/3 complex subunit 2	-0.0207994	-0.264519	0.22292	7.08962	-0.182762	0.857563	0.999782	-4.8552
8675	STX16	syntaxin 16	0.0150803	-0.181613	0.211773	7.08908	0.164189	0.871891	0.999782	-4.85674
4836	NMT1	N-myristoyltransferase 1	0.0188396	-0.254037	0.291716	7.08864	0.147853	0.884533	0.999782	-4.85788
10578	GNLY	granulysin	0.0292495	-0.980312	1.03881	7.0885	0.0620455	0.95139	0.999782	-4.86193
23030	KDM4B	lysine demethylase 4B	0.0389935	-0.257556	0.335543	7.0883	0.281591	0.78231	0.999782	-4.84528
342371	ATXN1L	ataxin 1 like	0.0188655	-0.171707	0.209438	7.08801	0.211998	0.835115	0.999782	-4.85279
4214	MAP3K1	mitogen-activated protein kinase kinase kinase 1	-0.0298156	-0.27408	0.214449	7.08751	-0.261401	0.797528	0.999782	-4.8475
26058	GIGYF2	GRB10 interacting GYF protein 2	0.0206707	-0.136347	0.177688	7.08728	0.281923	0.782061	0.999782	-4.8452
25800	SLC39A6	solute carrier family 39 member 6	0.123395	-0.159536	0.406327	7.08648	0.933988	0.365888	0.999782	-4.67837
4582	MUC1	mucin 1, cell surface associated	0.25419	-0.306798	0.815178	7.08634	0.97035	0.348077	0.999782	-4.66456
8761	PABPC4	poly(A) binding protein cytoplasmic 4	-0.0598456	-0.305753	0.186062	7.08581	-0.521176	0.610259	0.999782	-4.8032
56261	GPCPD1	glycerophosphocholine phosphodiesterase 1	0.0737767	-0.263129	0.410682	7.08537	0.46896	0.646202	0.999782	-4.81473
23265	EXOC7	exocyst complex component 7	-0.0384863	-0.194294	0.117321	7.08473	-0.528984	0.60497	0.999782	-4.80151
399909	PCNX3	pecanex 3	-0.0084716	-0.238284	0.221341	7.08431	-0.0789436	0.938177	0.999782	-4.86132
8543	LMO4	LIM domain only 4	-0.349574	-0.67911	-0.0200377	7.08352	-2.27175	0.0391226	0.999782	-3.97487
4154	MBNL1	muscleblind like splicing regulator 1	-0.073215	-0.29149	0.14506	7.08287	-0.718324	0.484185	0.999782	-4.75133
1650	DDOST	dolichyl-diphosphooligosaccharide--protein glycosyltransferase non-catalytic subunit	-0.0994095	-0.366076	0.167257	7.0821	-0.798333	0.437798	0.999782	-4.72603
7099	TLR4	toll like receptor 4	0.0890885	-0.459829	0.638006	7.08153	0.347567	0.733252	0.999782	-4.8364
26054	SENP6	SUMO specific peptidase 6	-0.0373358	-0.197057	0.122385	7.08145	-0.500596	0.624309	0.999782	-4.80785
2059	EPS8	epidermal growth factor receptor pathway substrate 8	-0.0353495	-0.293184	0.222485	7.08015	-0.293607	0.773297	0.999782	-4.84365
4140	MARK3	microtubule affinity regulating kinase 3	0.0325611	-0.256304	0.321426	7.07984	0.241395	0.812692	0.999782	-4.85001
93487	MAPK1IP1L	mitogen-activated protein kinase 1 interacting protein 1 like	0.0876988	-0.117057	0.292455	7.07917	0.917235	0.374303	0.999782	-4.68464
29904	EEF2K	eukaryotic elongation factor 2 kinase	0.19579	-0.117333	0.508914	7.07714	1.33906	0.201549	0.999782	-4.50106
2580	GAK	cyclin G associated kinase	0.0072405	-0.158745	0.173226	7.07691	0.0934164	0.926875	0.999782	-4.86092
60681	FKBP10	FKBP prolyl isomerase 10	-0.161464	-0.493579	0.17065	7.07619	-1.04115	0.315173	0.999782	-4.63583
55326	AGPAT5	1-acylglycerol-3-phosphate O-acyltransferase 5	0.22938	-0.264248	0.723007	7.07586	0.99513	0.336294	0.999782	-4.65485
64397	ZNF106	zinc finger protein 106	-0.0197664	-0.18086	0.141327	7.07503	-0.262769	0.796495	0.999782	-4.84754
8672	EIF4G3	eukaryotic translation initiation factor 4 gamma 3	-0.0343807	-0.187837	0.119076	7.07458	-0.479794	0.638665	0.999782	-4.81234
26190	FBXW2	F-box and WD repeat domain containing 2	0.0335637	-0.145803	0.212931	7.07415	0.40073	0.694571	0.999782	-4.82765
22828	SCAF8	SR-related CTD associated factor 8	-0.00675434	-0.146624	0.133115	7.07191	-0.103415	0.919077	0.999782	-4.86051
4245	MGAT1	alpha-1,3-mannosyl-glycoprotein 2-beta-N-acetylglucosaminyltransferase	0.0567011	-0.254197	0.367599	7.07138	0.390569	0.701901	0.999782	-4.8295
160	AP2A1	adaptor related protein complex 2 subunit alpha 1	0.0223293	-0.298747	0.343406	7.07084	0.148933	0.883697	0.999782	-4.85807
10955	SERINC3	serine incorporator 3	0.126796	-0.055318	0.30891	7.0708	1.49103	0.157785	0.999782	-4.42372
9757	KMT2B	lysine methyltransferase 2B	-0.032469	-0.401401	0.336463	7.07049	-0.188472	0.853168	0.999782	-4.85495
7706	TRIM25	tripartite motif containing 25	0.0591767	-0.270395	0.388749	7.06874	0.384525	0.706274	0.999782	-4.83058
23334	SZT2	SZT2 subunit of KICSTOR complex	-0.08833	-0.318736	0.142076	7.06726	-0.820991	0.425192	0.999782	-4.71861
51755	CDK12	cyclin dependent kinase 12	-0.0181424	-0.173432	0.137147	7.06686	-0.250195	0.806013	0.999782	-4.84907
9887	SMG7	SMG7 nonsense mediated mRNA decay factor	0.123228	-0.122155	0.368611	7.06672	1.07545	0.300071	0.999782	-4.6219
55654	TMEM127	transmembrane protein 127	0.0617316	-0.157649	0.281112	7.06621	0.602606	0.556252	0.999782	-4.78413
5478	PPIA	peptidylprolyl isomerase A	0.1105	-0.191363	0.412362	7.06602	0.783926	0.445936	0.999782	-4.73129
116039	OSR2	odd-skipped related transciption factor 2	0.108776	-0.228106	0.445659	7.0643	0.69148	0.50039	0.999782	-4.75983
11034	DSTN	destrin, actin depolymerizing factor	-0.075113	-0.266052	0.115826	7.06277	-0.842452	0.41347	0.999782	-4.71133
81856	ZNF611	zinc finger protein 611	0.513319	-0.331419	1.35806	7.06226	1.30134	0.213819	0.999782	-4.51946
100506341	NA	NA	-0.0646982	-0.425881	0.296485	7.06206	-0.383609	0.706938	0.999782	-4.83044
25957	PNISR	PNN interacting serine and arginine rich protein	0.0167417	-0.18609	0.219573	7.06161	0.176761	0.862187	0.999782	-4.85617
7132	TNFRSF1A	TNF receptor superfamily member 1A	-0.0203091	-0.321911	0.281293	7.05961	-0.144205	0.887361	0.999782	-4.8584
53407	STX18	syntaxin 18	0.21131	-0.281377	0.703998	7.05942	0.918489	0.373669	0.999782	-4.68444
8650	NUMB	NUMB endocytic adaptor protein	0.0418402	-0.197134	0.280814	7.0594	0.374945	0.71323	0.999782	-4.83223
5928	RBBP4	RB binding protein 4, chromatin remodeling factor	-0.0417476	-0.261347	0.177852	7.0559	-0.407121	0.689977	0.999782	-4.82653
6093	ROCK1	Rho associated coiled-coil containing protein kinase 1	0.0507176	-0.109787	0.211222	7.05555	0.676698	0.509448	0.999782	-4.76409
9213	XPR1	xenotropic and polytropic retrovirus receptor 1	-0.151839	-0.504603	0.200926	7.05398	-0.921767	0.372014	0.999782	-4.68274
10277	UBE4B	ubiquitination factor E4B	0.0810193	-0.133575	0.295614	7.05346	0.808526	0.432098	0.999782	-4.72322
80351	TNKS2	tankyrase 2	0.0234829	-0.226636	0.273601	7.05338	0.201062	0.843496	0.999782	-4.85428
9679	FAM53B	family with sequence similarity 53 member B	0.0184608	-0.264684	0.301605	7.05331	0.139626	0.890912	0.999782	-4.85889
10079	ATP9A	ATPase phospholipid transporting 9A (putative)	0.0214944	-0.342394	0.385383	7.05301	0.126497	0.901108	0.999782	-4.85969
7468	NSD2	nuclear receptor binding SET domain protein 2	0.0504956	-0.12914	0.230131	7.05274	0.601985	0.556654	0.999782	-4.7844
5738	PTGFRN	prostaglandin F2 receptor inhibitor	-0.076033	-0.303971	0.151905	7.05226	-0.714348	0.486565	0.999782	-4.75281
3329	HSPD1	heat shock protein family D (Hsp60) member 1	-0.0170351	-0.306951	0.272881	7.05192	-0.125833	0.901624	0.999782	-4.85961
8451	CUL4A	cullin 4A	0.0863901	-0.0705984	0.243379	7.05129	1.17847	0.257938	0.999782	-4.57691
84166	NLRC5	NLR family CARD domain containing 5	0.015507	-0.478425	0.509439	7.04982	0.0672334	0.947331	0.999782	-4.86226
55740	ENAH	ENAH actin regulator	0.0364682	-0.176837	0.249774	7.04872	0.366132	0.719653	0.999782	-4.83377
56681	SAR1A	secretion associated Ras related GTPase 1A	-0.0929795	-0.287457	0.101498	7.0479	-1.02386	0.322992	0.999782	-4.64311
4257	MGST1	microsomal glutathione S-transferase 1	0.588831	-0.122492	1.30015	7.04776	1.77275	0.0976672	0.999782	-4.26817
4040	LRP6	LDL receptor related protein 6	-0.0682849	-0.303944	0.167375	7.04686	-0.620532	0.544718	0.999782	-4.77934
9258	MFHAS1	malignant fibrous histiocytoma amplified sequence 1	0.102364	-0.139087	0.343815	7.04677	0.90791	0.379044	0.999782	-4.68832
54790	TET2	tet methylcytosine dioxygenase 2	0.0309184	-0.186506	0.248343	7.04657	0.304532	0.765131	0.999782	-4.84285
405	ARNT	aryl hydrocarbon receptor nuclear translocator	0.165762	-0.0828645	0.414389	7.04518	1.42778	0.174931	0.999782	-4.45644
317649	EIF4E3	eukaryotic translation initiation factor 4E family member 3	-0.0678992	-0.458612	0.322813	7.04305	-0.372161	0.715256	0.999782	-4.83256
5611	DNAJC3	DnaJ heat shock protein family (Hsp40) member C3	-0.189764	-0.487871	0.108344	7.04304	-1.36321	0.193995	0.999782	-4.48916
728264	CARMN	cardiac mesoderm enhancer-associated non-coding RNA	-0.24965	-0.633195	0.133894	7.04294	-1.39393	0.184725	0.999782	-4.47383
10157	AASS	aminoadipate-semialdehyde synthase	0.0107168	-0.310757	0.33219	7.04271	0.0713913	0.94408	0.999782	-4.86221
79158	GNPTAB	N-acetylglucosamine-1-phosphate transferase subunits alpha and beta	0.164903	-0.134496	0.464303	7.0419	1.17951	0.257537	0.999782	-4.5765
79443	FYCO1	FYVE and coiled-coil domain containing 1	0.267325	-0.0809734	0.615624	7.04091	1.64366	0.12215	0.999782	-4.34108
23181	DIP2A	disco interacting protein 2 homolog A	-0.00945236	-0.219643	0.200738	7.04019	-0.0963056	0.924621	0.999782	-4.86125
9295	SRSF11	serine and arginine rich splicing factor 11	-0.0494556	-0.220891	0.12198	7.03953	-0.617787	0.546476	0.999782	-4.78019
283383	ADGRD1	adhesion G protein-coupled receptor D1	0.0978457	-0.408452	0.604144	7.03952	0.413866	0.685142	0.999782	-4.82588
151636	DTX3L	deltex E3 ubiquitin ligase 3L	-0.1662	-0.474143	0.141743	7.03795	-1.1558	0.266798	0.999782	-4.58695
9528	TMEM59	transmembrane protein 59	0.12879	-0.141285	0.398865	7.03672	1.02122	0.324196	0.999782	-4.64447
64787	EPS8L2	EPS8 like 2	0.172381	-0.292523	0.637284	7.03512	0.794053	0.440206	0.999782	-4.7283
84033	OBSCN	obscurin, cytoskeletal calmodulin and titin-interacting RhoGEF	-0.065214	-0.616241	0.485813	7.03472	-0.25345	0.803546	0.999782	-4.84898
23053	ZSWIM8	zinc finger SWIM-type containing 8	0.00945293	-0.210879	0.229785	7.03427	0.0918784	0.928076	0.999782	-4.86157
5978	REST	RE1 silencing transcription factor	0.0339536	-0.150954	0.218862	7.03348	0.393237	0.699973	0.999782	-4.82944
6654	SOS1	SOS Ras/Rac guanine nucleotide exchange factor 1	0.0637304	-0.126097	0.253557	7.03336	0.718973	0.483797	0.999782	-4.75188
22848	AAK1	AP2 associated kinase 1	0.0453676	-0.138405	0.22914	7.03294	0.528676	0.605178	0.999782	-4.80237
7182	NR2C2	nuclear receptor subfamily 2 group C member 2	0.000355478	-0.170603	0.171314	7.03199	0.00445294	0.996509	0.999782	-4.86344
23331	TTC28	tetratricopeptide repeat domain 28	-0.0330453	-0.21867	0.15258	7.03152	-0.381239	0.708657	0.999782	-4.83131
26234	FBXL5	F-box and leucine rich repeat protein 5	0.0354308	-0.171898	0.24276	7.03111	0.36597	0.719771	0.999782	-4.834
286077	FAM83H	family with sequence similarity 83 member H	0.191288	-0.164953	0.547529	7.03091	1.14992	0.269134	0.999782	-4.5898
1453	CSNK1D	casein kinase 1 delta	0.111365	-0.0961368	0.318867	7.03039	1.14935	0.269364	0.999782	-4.59002
2309	FOXO3	forkhead box O3	0.153775	-0.29937	0.60692	7.02947	0.726731	0.479176	0.999782	-4.7497
90007	MIDN	midnolin	0.0166055	-0.401926	0.435137	7.02896	0.0849665	0.933472	0.999782	-4.86192
55920	RCC2	regulator of chromosome condensation 2	-0.0420868	-0.2725	0.188327	7.02743	-0.391167	0.701468	0.999782	-4.82966
1605	DAG1	dystroglycan 1	0.0377292	-0.199355	0.274813	7.02662	0.3408	0.738234	0.999782	-4.83795
9667	SAFB2	scaffold attachment factor B2	-0.0119747	-0.285842	0.261892	7.02643	-0.0936377	0.926703	0.999782	-4.86154
23348	DOCK9	dedicator of cytokinesis 9	0.130478	-0.167636	0.428591	7.02624	0.9373	0.36424	0.999782	-4.67748
2107	ETF1	eukaryotic translation termination factor 1	0.0102066	-0.232276	0.252689	7.02604	0.0901411	0.929432	0.999782	-4.86174
116985	ARAP1	ArfGAP with RhoGAP domain, ankyrin repeat and PH domain 1	0.0355362	-0.141169	0.212241	7.02592	0.430672	0.673159	0.999782	-4.8228
56262	LRRC8A	leucine rich repeat containing 8 VRAC subunit A	0.0970105	-0.183784	0.377805	7.02572	0.739868	0.47141	0.999782	-4.7456
11138	TBC1D8	TBC1 domain family member 8	0.183296	-0.152013	0.518606	7.02485	1.17066	0.260965	0.999782	-4.58054
54542	RC3H2	ring finger and CCCH-type domains 2	0.0514202	-0.164258	0.267098	7.0245	0.510566	0.617483	0.999782	-4.80653
81539	SLC38A1	solute carrier family 38 member 1	-0.346325	-0.747218	0.0545676	7.02366	-1.85004	0.0851811	0.999782	-4.22518
3098	HK1	hexokinase 1	0.0666854	-0.177294	0.310665	7.02314	0.585331	0.567492	0.999782	-4.78895
5935	RBM3	RNA binding motif protein 3	-0.213975	-0.540778	0.112828	7.02133	-1.40217	0.182299	0.999782	-4.46961
55125	CEP192	centrosomal protein 192	0.0208274	-0.229	0.270655	7.02085	0.178533	0.860821	0.999782	-4.85657
120	ADD3	adducin 3	0.0333468	-0.224701	0.291394	7.02075	0.276744	0.785956	0.999782	-4.84671
55069	TMEM248	transmembrane protein 248	0.0253768	-0.145984	0.196737	7.01906	0.31714	0.755742	0.999782	-4.84143
54928	IMPAD1	inositol monophosphatase domain containing 1	-0.0511673	-0.318648	0.216314	7.01901	-0.40966	0.688155	0.999782	-4.8265
64859	NABP1	nucleic acid binding protein 1	0.0956601	-0.363697	0.555017	7.01897	0.445969	0.66233	0.999782	-4.82009
54552	GNL3L	G protein nucleolar 3 like	-0.0761762	-0.28846	0.136107	7.01837	-0.76847	0.454773	0.999782	-4.73633
51092	SIDT2	SID1 transmembrane family member 2	0.188685	0.0175466	0.359824	7.01834	2.3611	0.0329897	0.999782	-3.91561
4967	OGDH	oxoglutarate dehydrogenase	0.234509	-0.065501	0.534519	7.01826	1.67397	0.115965	0.999782	-4.3241
85378	TUBGCP6	tubulin gamma complex associated protein 6	-0.00289514	-0.202554	0.196764	7.01785	-0.0310531	0.975659	0.999782	-4.8634
255967	PAN3	poly(A) specific ribonuclease subunit PAN3	0.132682	-0.138841	0.404205	7.01768	1.04648	0.31279	0.999782	-4.63421
8073	PTP4A2	protein tyrosine phosphatase 4A2	0.0351494	-0.147577	0.217876	7.01759	0.411946	0.686517	0.999782	-4.82633
80332	ADAM33	ADAM metallopeptidase domain 33	0.0567628	-0.402269	0.515795	7.01717	0.264817	0.794948	0.999782	-4.84825
3097	HIVEP2	HIVEP zinc finger 2	0.126472	-0.0549631	0.307907	7.0169	1.49278	0.15733	0.999782	-4.42261
7328	UBE2H	ubiquitin conjugating enzyme E2 H	0.300425	0.0369263	0.563924	7.01632	2.44164	0.028252	0.999782	-3.86561
9993	DGCR2	DiGeorge syndrome critical region gene 2	0.0459036	-0.128716	0.220524	7.01571	0.562959	0.582224	0.999782	-4.79449
55742	PARVA	parvin alpha	-0.0694304	-0.378712	0.239851	7.01569	-0.48075	0.638001	0.999782	-4.81273
9208	LRRFIP1	LRR binding FLII interacting protein 1	-0.0500907	-0.249403	0.149222	7.01558	-0.538204	0.598754	0.999782	-4.80014
3459	IFNGR1	interferon gamma receptor 1	0.532507	-0.360636	1.42565	7.01557	1.27682	0.222109	0.999782	-4.53128
221477	C6orf89	chromosome 6 open reading frame 89	0.00248992	-0.187389	0.192369	7.01527	0.0280823	0.977987	0.999782	-4.86348
6168	RPL37A	ribosomal protein L37a	-0.117563	-0.717443	0.482316	7.01518	-0.419693	0.680977	0.999782	-4.82453
8189	SYMPK	symplekin	0.0131834	-0.219958	0.246325	7.01486	0.121096	0.905308	0.999782	-4.86044
81603	TRIM8	tripartite motif containing 8	0.223934	-0.0760556	0.523924	7.01466	1.59859	0.131872	0.999782	-4.36575
10970	CKAP4	cytoskeleton associated protein 4	0.128868	-0.105391	0.363126	7.0136	1.17807	0.258093	0.999782	-4.5772
9802	DAZAP2	DAZ associated protein 2	0.0189761	-0.148772	0.186724	7.01313	0.242256	0.812038	0.999782	-4.85072
23295	MGRN1	mahogunin ring finger 1	-0.00630036	-0.269927	0.257326	7.01253	-0.05118	0.959894	0.999782	-4.86309
6764	DENND2B	DENN domain containing 2B	-0.0994357	-0.362571	0.1637	7.01238	-0.809257	0.43169	0.999782	-4.72298
80777	CYB5B	cytochrome b5 type B	-0.107768	-0.411978	0.196441	7.01206	-0.758651	0.460443	0.999782	-4.73945
114780	PKD1L2	polycystin 1 like 2 (gene/pseudogene)	0.0686141	-0.557451	0.694679	7.01195	0.234703	0.817783	0.999782	-4.85164
259282	BOD1L1	biorientation of chromosomes in cell division 1 like 1	0.0883494	-0.127761	0.30446	7.01137	0.875491	0.395844	0.999782	-4.70033
51274	KLF3	Kruppel like factor 3	0.0919705	-0.117155	0.301096	7.01012	0.941814	0.362003	0.999782	-4.67582
219654	ZCCHC24	zinc finger CCHC-type containing 24	-0.0660737	-0.452649	0.320501	7.01001	-0.366032	0.719725	0.999782	-4.83396
6590	SLPI	secretory leukocyte peptidase inhibitor	0.128133	-0.674455	0.930721	7.00823	0.341894	0.737427	0.999782	-4.83821
121512	FGD4	FYVE, RhoGEF and PH domain containing 4	0.329243	-0.214804	0.873291	7.0077	1.296	0.215602	0.999782	-4.52205
152	ADRA2C	adrenoceptor alpha 2C	0.082325	-0.237109	0.401759	7.00684	0.551919	0.589567	0.999782	-4.7973
6872	TAF1	TATA-box binding protein associated factor 1	0.0563835	-0.0792302	0.191997	7.00586	0.890375	0.38807	0.999782	-4.69495
221895	JAZF1	JAZF zinc finger 1	-0.0845777	-0.43911	0.269954	7.00571	-0.510887	0.617264	0.999782	-4.80633
79027	ZNF655	zinc finger protein 655	-0.0285499	-0.230226	0.173126	7.00398	-0.303162	0.766153	0.999782	-4.84338
10916	MAGED2	MAGE family member D2	-0.00522147	-0.278232	0.26779	7.00383	-0.0409578	0.967899	0.999782	-4.86341
3945	LDHB	lactate dehydrogenase B	-0.11085	-0.521009	0.299308	7.00263	-0.578773	0.57179	0.999782	-4.79038
23324	MAN2B2	mannosidase alpha class 2B member 2	0.230693	-0.382777	0.844163	7.00128	0.805315	0.433888	0.999782	-4.7249
23710	GABARAPL1	GABA type A receptor associated protein like 1	0.478477	0.0394003	0.917554	7.00047	2.3337	0.0347665	0.999782	-3.93141
8874	ARHGEF7	Rho guanine nucleotide exchange factor 7	0.135644	-0.0741886	0.345476	7.00039	1.38437	0.187571	0.999782	-4.47843
25998	IBTK	inhibitor of Bruton tyrosine kinase	-0.0802428	-0.304136	0.143651	6.99963	-0.767518	0.455321	0.999782	-4.73679
25981	DNAH1	dynein axonemal heavy chain 1	0.188308	-0.121359	0.497975	6.99818	1.30226	0.21351	0.999782	-4.51902
55353	LAPTM4B	lysosomal protein transmembrane 4 beta	-0.272183	-0.728313	0.183946	6.99767	-1.2779	0.221737	0.999782	-4.53069
9793	CKAP5	cytoskeleton associated protein 5	-0.00896437	-0.177444	0.159515	6.99732	-0.113945	0.910873	0.999782	-4.86097
64759	TNS3	tensin 3	-0.153175	-0.608754	0.302403	6.99693	-0.72003	0.483166	0.999782	-4.75142
5774	PTPN3	protein tyrosine phosphatase non-receptor type 3	-0.0217926	-0.407177	0.363592	6.99638	-0.121099	0.905306	0.999782	-4.86057
57223	PPP4R3B	protein phosphatase 4 regulatory subunit 3B	0.0483199	-0.142628	0.239268	6.99546	0.54192	0.596257	0.999782	-4.7997
2634	GBP2	guanylate binding protein 2	0.263284	-0.131231	0.657798	6.99536	1.42918	0.174537	0.999782	-4.45558
22803	XRN2	5'-3' exoribonuclease 2	-0.0194536	-0.190852	0.151945	6.99453	-0.243061	0.811427	0.999782	-4.85076
51100	SH3GLB1	SH3 domain containing GRB2 like, endophilin B1	0.0815	-0.0940384	0.257038	6.99312	0.994282	0.336692	0.999782	-4.65547
9849	ZNF518A	zinc finger protein 518A	-0.0624327	-0.356845	0.231979	6.99266	-0.45413	0.656584	0.999782	-4.81841
400931	MIRLET7BHG	MIRLET7B host gene	-0.0769798	-0.34349	0.189531	6.9921	-0.618566	0.545977	0.999782	-4.7804
56910	STARD7	StAR related lipid transfer domain containing 7	-0.00964716	-0.22959	0.210296	6.99016	-0.0939319	0.926473	0.999782	-4.86197
8899	PRPF4B	pre-mRNA processing factor 4B	0.00065012	-0.151643	0.152943	6.98998	0.00914191	0.992833	0.999782	-4.86395
10169	SERF2	small EDRK-rich factor 2	0.0423406	-0.408007	0.492688	6.98957	0.201342	0.843281	0.999782	-4.85507
57724	EPG5	ectopic P-granules autophagy protein 5 homolog	0.0623082	-0.158401	0.283017	6.98937	0.604574	0.55498	0.999782	-4.78437
7165	TPD52L2	TPD52 like 2	0.0875697	-0.14234	0.317479	6.98933	0.815681	0.428124	0.999782	-4.72131
80762	NDFIP1	Nedd4 family interacting protein 1	0.0842121	-0.110484	0.278909	6.98784	0.926277	0.369745	0.999782	-4.68182
7037	TFRC	transferrin receptor	-0.119036	-0.550058	0.311985	6.98751	-0.591432	0.563508	0.999782	-4.78735
3615	IMPDH2	inosine monophosphate dehydrogenase 2	-0.0714955	-0.456575	0.313584	6.98715	-0.397606	0.696821	0.999782	-4.82894
8837	CFLAR	CASP8 and FADD like apoptosis regulator	0.140852	-0.0534446	0.335148	6.98624	1.55246	0.142503	0.999782	-4.3907
29894	CPSF1	cleavage and polyadenylation specific factor 1	-0.304185	-0.561991	-0.0463781	6.98611	-2.52678	0.023952	0.999782	-3.81602
9871	SEC24D	SEC24 homolog D, COPII coat complex component	-0.163542	-0.409094	0.0820088	6.98604	-1.4263	0.175349	0.999782	-4.45723
3658	IREB2	iron responsive element binding protein 2	-0.0217018	-0.257753	0.21435	6.98569	-0.196885	0.846702	0.999782	-4.85535
8646	CHRD	chordin	-0.163434	-0.712706	0.385839	6.98558	-0.637204	0.53411	0.999782	-4.77525
253260	RICTOR	RPTOR independent companion of MTOR complex 2	-0.00755441	-0.335678	0.320569	6.98519	-0.0493047	0.961362	0.999782	-4.86346
23102	TBC1D2B	TBC1 domain family member 2B	0.0493157	-0.223336	0.321967	6.98499	0.387348	0.70423	0.999782	-4.83102
1432	MAPK14	mitogen-activated protein kinase 14	0.132386	-0.0870811	0.351852	6.98392	1.2918	0.217012	0.999782	-4.52408
201595	STT3B	STT3 oligosaccharyltransferase complex catalytic subunit B	-0.0954259	-0.35131	0.160458	6.98309	-0.798633	0.43763	0.999782	-4.72676
23067	SETD1B	SET domain containing 1B, histone lysine methyltransferase	0.0413549	-0.267651	0.350361	6.98264	0.286605	0.778545	0.999782	-4.84595
55683	KANSL3	KAT8 regulatory NSL complex subunit 3	0.00473165	-0.152042	0.161506	6.98229	0.0646341	0.949364	0.999782	-4.86314
1956	EGFR	epidermal growth factor receptor	0.0196202	-0.249311	0.288551	6.98227	0.156238	0.87804	0.999782	-4.85868
6829	SUPT5H	SPT5 homolog, DSIF elongation factor subunit	0.0716654	-0.145511	0.288842	6.98164	0.706676	0.491177	0.999782	-4.75602
6625	SNRNP70	small nuclear ribonucleoprotein U1 subunit 70	0.031969	-0.353298	0.417236	6.9814	0.177702	0.861462	0.999782	-4.85713
9600	PITPNM1	phosphatidylinositol transfer protein membrane associated 1	0.0272876	-0.225876	0.280451	6.981	0.230829	0.820734	0.999782	-4.85232
11198	SUPT16H	SPT16 homolog, facilitates chromatin remodeling subunit	-0.0389492	-0.197354	0.119456	6.98098	-0.526567	0.606605	0.999782	-4.8032
8615	USO1	USO1 vesicle transport factor	-0.0127567	-0.222459	0.196946	6.98045	-0.130275	0.898173	0.999782	-4.86027
2050	EPHB4	EPH receptor B4	-0.247049	-0.646049	0.151951	6.9798	-1.32597	0.20574	0.999782	-4.50748
58517	RBM25	RNA binding motif protein 25	-0.0425747	-0.212577	0.127428	6.97806	-0.536317	0.600024	0.999782	-4.80098
8408	ULK1	unc-51 like autophagy activating kinase 1	0.143389	-0.197626	0.484404	6.97759	0.900464	0.382859	0.999782	-4.69154
8570	KHSRP	KH-type splicing regulatory protein	-0.0389287	-0.327685	0.249828	6.97759	-0.28871	0.776966	0.999782	-4.84554
58487	CREBZF	CREB/ATF bZIP transcription factor	0.010012	-0.204798	0.224822	6.97716	0.0998137	0.921885	0.999782	-4.86193
64083	GOLPH3	golgi phosphoprotein 3	0.20982	-0.117979	0.53762	6.97531	1.37077	0.191681	0.999782	-4.48522
57169	ZNFX1	zinc finger NFX1-type containing 1	-0.0959443	-0.397332	0.205443	6.97478	-0.681739	0.506349	0.999782	-4.76308
100505641	FGD5-AS1	FGD5 antisense RNA 1	0.0574987	-0.194776	0.309774	6.97426	0.488099	0.632915	0.999782	-4.81192
4131	MAP1B	microtubule associated protein 1B	-0.135424	-0.375201	0.104352	6.97298	-1.20952	0.246173	0.999782	-4.56281
154810	AMOTL1	angiomotin like 1	-0.0822865	-0.289838	0.125265	6.97241	-0.849036	0.409917	0.999782	-4.7097
468	ATF4	activating transcription factor 4	0.0527236	-0.140543	0.245991	6.97238	0.584213	0.568223	0.999782	-4.7897
4216	MAP3K4	mitogen-activated protein kinase kinase kinase 4	0.104335	-0.164124	0.372795	6.97191	0.832295	0.418991	0.999782	-4.71579
5887	RAD23B	RAD23 homolog B, nucleotide excision repair protein	-0.0234114	-0.237613	0.19079	6.97165	-0.234061	0.818272	0.999782	-4.85196
3914	LAMB3	laminin subunit beta 3	-0.352644	-1.5668	0.861507	6.97153	-0.621997	0.543781	0.999782	-4.77893
54453	RIN2	Ras and Rab interactor 2	0.116389	-0.167213	0.399992	6.97018	0.878875	0.394068	0.999782	-4.69941
51727	CMPK1	cytidine/uridine monophosphate kinase 1	-0.0442209	-0.252803	0.164362	6.96864	-0.454019	0.656663	0.999782	-4.81873
54856	GON4L	gon-4 like	0.00968063	-0.159498	0.178859	6.96657	0.122541	0.904184	0.999782	-4.86094
23637	RABGAP1	RAB GTPase activating protein 1	0.0784932	-0.295307	0.452294	6.96625	0.449693	0.659705	0.999782	-4.81988
128	ADH5	alcohol dehydrogenase 5 (class III), chi polypeptide	0.0331336	-0.281224	0.347492	6.9662	0.225719	0.824629	0.999782	-4.85302
6453	ITSN1	intersectin 1	-0.0421218	-0.244381	0.160137	6.96579	-0.445989	0.662316	0.999782	-4.82034
25923	ATL3	atlastin GTPase 3	0.170008	-0.039713	0.37973	6.96546	1.73601	0.104153	0.999782	-4.28881
2263	FGFR2	fibroblast growth factor receptor 2	-0.120451	-0.531623	0.290721	6.96532	-0.627351	0.540365	0.999782	-4.77822
23286	WWC1	WW and C2 domain containing 1	0.117983	-0.266189	0.502155	6.96479	0.657685	0.521238	0.999782	-4.77039
51132	RLIM	ring finger protein, LIM domain interacting	-0.000345427	-0.267934	0.267244	6.96411	-0.00276447	0.997833	0.999782	-4.86428
55700	MAP7D1	MAP7 domain containing 1	0.200479	-0.358158	0.759116	6.96308	0.768534	0.454736	0.999782	-4.73719
4163	MCC	MCC regulator of WNT signaling pathway	0.323407	-0.125264	0.772078	6.9624	1.54364	0.144618	0.999782	-4.39524
10137	RBM12	RNA binding motif protein 12	-0.0461515	-0.211269	0.118966	6.96207	-0.598574	0.558865	0.999782	-4.78595
25921	ZDHHC5	zinc finger DHHC-type containing 5	-0.0700723	-0.305717	0.165573	6.96186	-0.636814	0.534357	0.999782	-4.77581
22794	CASC3	CASC3 exon junction complex subunit	-0.0164985	-0.171761	0.138764	6.9616	-0.227563	0.823223	0.999782	-4.85276
55339	WDR33	WD repeat domain 33	0.088043	-0.0479227	0.224009	6.96129	1.38672	0.186867	0.999782	-4.4772
23381	SMG5	SMG5 nonsense mediated mRNA decay factor	0.0126436	-0.140274	0.165562	6.9611	0.177067	0.861951	0.999782	-4.85738
3417	IDH1	isocitrate dehydrogenase (NADP(+)) 1	-0.0152628	-0.842411	0.811885	6.96044	-0.0395161	0.969028	0.999782	-4.86393
4090	SMAD5	SMAD family member 5	-0.0369455	-0.351329	0.277438	6.96038	-0.251667	0.804897	0.999782	-4.85017
400322	HERC2P2	hect domain and RLD 2 pseudogene 2	-0.509146	-0.956925	-0.0613671	6.96031	-2.43502	0.0286155	0.999782	-3.87343
5097	PCDH1	protocadherin 1	0.404667	-0.130643	0.939978	6.95984	1.61889	0.127414	0.999782	-4.35422
114882	OSBPL8	oxysterol binding protein like 8	-0.0203383	-0.291464	0.250788	6.95799	-0.160645	0.874631	0.999782	-4.85856
54800	KLHL24	kelch like family member 24	0.139142	-0.353546	0.631829	6.95668	0.604797	0.554836	0.999782	-4.78476
115294	PCMTD1	protein-L-isoaspartate (D-aspartate) O-methyltransferase domain containing 1	0.163802	-0.22382	0.551424	6.95663	0.904972	0.380547	0.999782	-4.69003
4124	MAN2A1	mannosidase alpha class 2A member 1	-0.0472314	-0.26473	0.170267	6.95462	-0.465048	0.648933	0.999782	-4.81666
51585	PCF11	PCF11 cleavage and polyadenylation factor subunit	0.0888212	-0.117891	0.295533	6.95425	0.920186	0.372811	0.999782	-4.6843
8204	NRIP1	nuclear receptor interacting protein 1	0.0623853	-0.166484	0.291254	6.9536	0.58374	0.568533	0.999782	-4.79001
5257	PHKB	phosphorylase kinase regulatory subunit beta	0.0335164	-0.25958	0.326612	6.9534	0.24489	0.810037	0.999782	-4.85117
55858	TMEM165	transmembrane protein 165	-0.0353113	-0.289931	0.219308	6.95209	-0.296993	0.770763	0.999782	-4.84478
53832	IL20RA	interleukin 20 receptor subunit alpha	0.354874	-0.195707	0.905455	6.95208	1.38031	0.188789	0.999782	-4.48038
207	AKT1	AKT serine/threonine kinase 1	0.0102884	-0.201403	0.22198	6.95134	0.10408	0.918559	0.999782	-4.86205
1365	CLDN3	claudin 3	0.207708	-0.195558	0.610973	6.95119	1.10303	0.28832	0.999782	-4.61058
5062	PAK2	p21 (RAC1) activated kinase 2	0.0251614	-0.144119	0.194442	6.95014	0.318311	0.754872	0.999782	-4.84205
79709	COLGALT1	collagen beta(1-O)galactosyltransferase 1	-0.0596036	-0.305552	0.186345	6.94852	-0.518983	0.611749	0.999782	-4.80519
9908	G3BP2	G3BP stress granule assembly factor 2	0.0780967	-0.104349	0.260543	6.9484	0.916691	0.374579	0.999782	-4.68563
6050	RNH1	ribonuclease/angiogenin inhibitor 1	-0.0525768	-0.314166	0.209013	6.94814	-0.430426	0.673333	0.999782	-4.82347
7203	CCT3	chaperonin containing TCP1 subunit 3	-0.0933859	-0.357966	0.171194	6.94703	-0.755872	0.462055	0.999782	-4.74089
51433	ANAPC5	anaphase promoting complex subunit 5	0.0158393	-0.223738	0.255416	6.94682	0.141585	0.889393	0.999782	-4.86006
5052	PRDX1	peroxiredoxin 1	0.121578	-0.127229	0.370386	6.94674	1.04645	0.312804	0.999782	-4.63451
23435	TARDBP	TAR DNA binding protein	0.0204378	-0.113271	0.154147	6.94608	0.327338	0.748178	0.999782	-4.8408
1130	LYST	lysosomal trafficking regulator	0.219301	0.00456787	0.434034	6.9458	2.18709	0.0459087	0.999782	-4.02085
4363	ABCC1	ATP binding cassette subfamily C member 1	0.044798	-0.188652	0.278248	6.94508	0.410951	0.68723	0.999782	-4.82732
26133	TRPC4AP	transient receptor potential cation channel subfamily C member 4 associated protein	0.0162211	-0.144625	0.177067	6.94489	0.215971	0.832076	0.999782	-4.85418
10614	HEXIM1	HEXIM P-TEFb complex subunit 1	0.165975	-0.153934	0.485883	6.94487	1.11107	0.28496	0.999782	-4.6071
54874	FNBP1L	formin binding protein 1 like	0.138718	-0.2381	0.515535	6.94454	0.78836	0.443421	0.999782	-4.73081
5361	PLXNA1	plexin A1	-0.0183173	-0.426508	0.389873	6.94453	-0.0961	0.924781	0.999782	-4.86241
169792	GLIS3	GLIS family zinc finger 3	0.0812019	-0.266478	0.428882	6.94412	0.500162	0.624607	0.999782	-4.80969
4123	MAN2C1	mannosidase alpha class 2C member 1	-0.0734976	-0.353952	0.206956	6.94302	-0.561223	0.583376	0.999782	-4.79537
170689	ADAMTS15	ADAM metallopeptidase with thrombospondin type 1 motif 15	-0.142209	-1.05618	0.771764	6.94108	-0.33321	0.743835	0.999782	-4.83958
54891	INO80D	INO80 complex subunit D	-0.067508	-0.249905	0.114889	6.94046	-0.792614	0.441017	0.999782	-4.72912
29766	TMOD3	tropomodulin 3	0.169574	-0.0850228	0.424172	6.94035	1.42637	0.175332	0.999782	-4.45695
392	ARHGAP1	Rho GTPase activating protein 1	0.0970957	-0.133439	0.327631	6.93957	0.901961	0.38209	0.999782	-4.69117
6385	SDC4	syndecan 4	0.248107	-0.023966	0.52018	6.93941	1.95289	0.0707866	0.999782	-4.16211
10087	CERT1	ceramide transporter 1	0.122835	-0.248424	0.494093	6.93901	0.708546	0.490051	0.999782	-4.7559
440354	SMG1P2	SMG1 pseudogene 2	0.186584	-0.226399	0.599567	6.93814	0.967534	0.349434	0.999782	-4.66637
9123	SLC16A3	solute carrier family 16 member 3	0.211894	-0.254294	0.678082	6.93799	0.97338	0.346621	0.999782	-4.6641
51594	NBAS	NBAS subunit of NRZ tethering complex	-0.00234408	-0.210089	0.205401	6.93766	-0.0241638	0.981057	0.999782	-4.86446
9180	OSMR	oncostatin M receptor	-0.147807	-0.687431	0.391816	6.93751	-0.586583	0.566673	0.999782	-4.789
3151	HMGN2	high mobility group nucleosomal binding domain 2	-0.0309625	-0.263277	0.201352	6.93732	-0.285419	0.779435	0.999782	-4.84644
9509	ADAMTS2	ADAM metallopeptidase with thrombospondin type 1 motif 2	-0.178755	-0.668823	0.311313	6.93724	-0.781135	0.447524	0.999782	-4.73269
51552	RAB14	RAB14, member RAS oncogene family	0.0119254	-0.222608	0.246459	6.93707	0.108891	0.914809	0.999782	-4.86199
100381270	ZBED6	zinc finger BED-type containing 6	0.00894797	-0.27477	0.292666	6.93679	0.0675401	0.947092	0.999782	-4.86361
6950	TCP1	t-complex 1	-0.133947	-0.413048	0.145154	6.93676	-1.02777	0.321212	0.999782	-4.64201
55667	DENND4C	DENN domain containing 4C	0.0396659	-0.28352	0.362852	6.93619	0.262838	0.796442	0.999782	-4.84936
1488	CTBP2	C-terminal binding protein 2	0.0715525	-0.116805	0.25991	6.93589	0.813516	0.429324	0.999782	-4.72239
65056	GPBP1	GC-rich promoter binding protein 1	0.0781029	-0.134061	0.290267	6.93561	0.78835	0.443427	0.999782	-4.73079
84790	TUBA1C	tubulin alpha 1c	0.191785	-0.297152	0.680721	6.93552	0.840012	0.414792	0.999782	-4.71346
7984	ARHGEF5	Rho guanine nucleotide exchange factor 5	-0.086957	-0.693761	0.519847	6.93474	-0.306888	0.763373	0.999782	-4.84352
9640	ZNF592	zinc finger protein 592	-0.0211757	-0.257547	0.215196	6.93437	-0.191853	0.850568	0.999782	-4.85639
9821	RB1CC1	RB1 inducible coiled-coil 1	0.157618	-0.0817331	0.396969	6.93401	1.41024	0.17995	0.999782	-4.4652
5494	PPM1A	protein phosphatase, Mg2+/Mn2+ dependent 1A	0.140222	-0.0990201	0.379464	6.93378	1.25517	0.229638	0.999782	-4.54162
4282	MIF	macrophage migration inhibitory factor	0.0753644	-0.40036	0.551089	6.9333	0.339262	0.739367	0.999782	-4.83932
1105	CHD1	chromodomain helicase DNA binding protein 1	0.0501659	-0.184539	0.284871	6.9332	0.457731	0.654057	0.999782	-4.81858
55608	ANKRD10	ankyrin repeat domain 10	0.125695	-0.160362	0.411753	6.93152	0.941001	0.362405	0.999782	-4.67661
6522	SLC4A2	solute carrier family 4 member 2	-0.0917632	-0.415289	0.231763	6.93062	-0.607412	0.553147	0.999782	-4.78386
7095	SEC62	SEC62 homolog, preprotein translocation factor	-0.0804275	-0.300002	0.139147	6.93052	-0.784417	0.445657	0.999782	-4.73186
50717	DCAF8	DDB1 and CUL4 associated factor 8	0.0678022	-0.0832916	0.218896	6.93039	0.960995	0.3526	0.999782	-4.66885
22993	HMGXB3	HMG-box containing 3	0.079106	-0.27209	0.430302	6.93015	0.482375	0.636875	0.999782	-4.81362
64131	XYLT1	xylosyltransferase 1	-0.108132	-0.380841	0.164577	6.92945	-0.849137	0.409863	0.999782	-4.70991
27245	AHDC1	AT-hook DNA binding motif containing 1	0.014893	-0.387465	0.417251	6.92872	0.0792676	0.937924	0.999782	-4.86334
388	RHOB	ras homolog family member B	0.0687934	-0.445357	0.582943	6.92771	0.286537	0.778596	0.999782	-4.84664
10135	NAMPT	nicotinamide phosphoribosyltransferase	0.137075	-0.426121	0.700271	6.92683	0.521222	0.610228	0.999782	-4.8053
545	ATR	ATR serine/threonine kinase	-0.117861	-0.444078	0.208356	6.92616	-0.773727	0.451755	0.999782	-4.7353
10608	MXD4	MAX dimerization protein 4	0.0541748	-0.111149	0.219499	6.92521	0.701755	0.49415	0.999782	-4.75792
2771	GNAI2	G protein subunit alpha i2	-0.159378	-0.49367	0.174914	6.92382	-1.021	0.324299	0.999782	-4.64479
7275	TUB	TUB bipartite transcription factor	0.0787147	-0.362389	0.519818	6.92337	0.382155	0.707993	0.999782	-4.83262
4628	MYH10	myosin heavy chain 10	-0.109763	-0.251375	0.0318496	6.92331	-1.65989	0.118805	0.999782	-4.3318
8754	ADAM9	ADAM metallopeptidase domain 9	0.00491428	-0.223642	0.233471	6.92194	0.0460459	0.963914	0.999782	-4.86432
9905	SGSM2	small G protein signaling modulator 2	-0.00787161	-0.23006	0.214316	6.92162	-0.0758694	0.940579	0.999782	-4.86348
23770	FKBP8	FKBP prolyl isomerase 8	0.0493753	-0.25466	0.35341	6.92118	0.347784	0.733093	0.999782	-4.8381
7351	UCP2	uncoupling protein 2	0.398426	-0.0196845	0.816537	6.92082	2.04071	0.0602838	0.999782	-4.10911
7373	COL14A1	collagen type XIV alpha 1 chain	0.157888	-0.310413	0.626189	6.92082	0.722017	0.481981	0.999782	-4.75201
81846	SBF2	SET binding factor 2	-0.0335361	-0.209627	0.142554	6.91871	-0.40785	0.689454	0.999782	-4.82797
3068	HDGF	heparin binding growth factor	-0.0129402	-0.315382	0.289502	6.91852	-0.0916265	0.928272	0.999782	-4.86291
84919	PPP1R15B	protein phosphatase 1 regulatory subunit 15B	0.0491535	-0.134485	0.232792	6.91699	0.573211	0.575448	0.999782	-4.79294
9619	ABCG1	ATP binding cassette subfamily G member 1	0.790451	-0.0901994	1.6711	6.91629	1.92219	0.0748344	0.999782	-4.18013
131544	CRYBG3	crystallin beta-gamma domain containing 3	-0.0745496	-0.382262	0.233163	6.91619	-0.518829	0.611854	0.999782	-4.80551
5861	RAB1A	RAB1A, member RAS oncogene family	0.0264512	-0.173137	0.22604	6.91596	0.283814	0.78064	0.999782	-4.84702
10992	SF3B2	splicing factor 3b subunit 2	-0.0128637	-0.42209	0.396363	6.9154	-0.0673172	0.947266	0.999782	-4.86381
30000	TNPO2	transportin 2	-0.0577096	-0.308601	0.193182	6.91522	-0.492591	0.629814	0.999782	-4.81131
256356	GK5	glycerol kinase 5	0.165474	-0.184063	0.51501	6.91486	1.01382	0.327597	0.999782	-4.64805
196047	EMX2OS	EMX2 opposite strand/antisense RNA	0.185791	-0.0143497	0.385932	6.91392	1.98799	0.0664038	0.999782	-4.14098
54815	GATAD2A	GATA zinc finger domain containing 2A	0.100499	-0.17696	0.377957	6.91337	0.775686	0.450633	0.999782	-4.73512
6777	STAT5B	signal transducer and activator of transcription 5B	0.0506565	-0.126732	0.228045	6.91278	0.611553	0.550479	0.999782	-4.78323
10370	CITED2	Cbp/p300 interacting transactivator with Glu/Asp rich carboxy-terminal domain 2	0.2282	-0.238139	0.694538	6.90989	1.04794	0.312138	0.999782	-4.63409
5007	OSBP	oxysterol binding protein	0.0294251	-0.148435	0.207285	6.9097	0.354294	0.728313	0.999782	-4.83717
439921	MXRA7	matrix remodeling associated 7	-0.0960671	-0.38472	0.192586	6.90952	-0.712727	0.487538	0.999782	-4.75449
6294	SAFB	scaffold attachment factor B	-0.00771966	-0.281916	0.266477	6.90928	-0.0602921	0.952762	0.999782	-4.86409
7110	TMF1	TATA element modulatory factor 1	0.0426486	-0.106408	0.191705	6.90874	0.612742	0.549714	0.999782	-4.78294
1152	CKB	creatine kinase B	0.131636	-0.817714	1.08099	6.90723	0.296942	0.770801	0.999782	-4.84563
558	AXL	AXL receptor tyrosine kinase	0.13186	-0.190996	0.454716	6.90702	0.87464	0.396291	0.999782	-4.70133
8887	TAX1BP1	Tax1 binding protein 1	0.0978809	-0.0872667	0.283028	6.90608	1.13215	0.276288	0.999782	-4.59795
51663	ZFR	zinc finger RNA binding protein	0.0314607	-0.120167	0.183088	6.90558	0.44434	0.663479	0.999782	-4.82145
100506707	NA	NA	-0.102666	-0.855243	0.649911	6.90553	-0.292146	0.774391	0.999782	-4.84575
163590	TOR1AIP2	torsin 1A interacting protein 2	0.131495	-0.0601168	0.323106	6.90392	1.46964	0.163419	0.999782	-4.43442
4205	MEF2A	myocyte enhancer factor 2A	0.255286	-0.348772	0.859343	6.90324	0.90505	0.380507	0.999782	-4.69035
378	ARF4	ADP ribosylation factor 4	-0.021683	-0.235085	0.191719	6.90266	-0.217592	0.830836	0.999782	-4.8544
100093631	GTF2IP4	general transcription factor IIi pseudogene 4	0.0664754	-0.215133	0.348084	6.90213	0.505521	0.620932	0.999782	-4.80891
56882	CDC42SE1	CDC42 small effector 1	-0.0394208	-0.250907	0.172065	6.90164	-0.39918	0.695687	0.999782	-4.82966
23063	WAPL	WAPL cohesin release factor	0.155521	-0.0373345	0.348376	6.90042	1.72696	0.105808	0.999782	-4.29352
191585	PLAC4	placenta enriched 4	0.000593796	-0.388959	0.390147	6.89962	0.00326434	0.997441	0.999782	-4.86504
2052	EPHX1	epoxide hydrolase 1	-0.109994	-0.490352	0.270365	6.8995	-0.619295	0.54551	0.999782	-4.78097
2058	EPRS1	glutamyl-prolyl-tRNA synthetase 1	-0.00528046	-0.197146	0.186585	6.89687	-0.0589385	0.953821	0.999782	-4.86428
23396	PIP5K1C	phosphatidylinositol-4-phosphate 5-kinase type 1 gamma	-0.00791562	-0.348471	0.33264	6.89686	-0.0497762	0.960993	0.999782	-4.86449
8895	CPNE3	copine 3	0.237487	-0.0666855	0.54166	6.89661	1.67203	0.116353	0.999782	-4.32443
134957	STXBP5	syntaxin binding protein 5	0.40195	-0.0250403	0.828939	6.8965	2.01594	0.0630912	0.999782	-4.12375
55660	PRPF40A	pre-mRNA processing factor 40 homolog A	-0.0120066	-0.165471	0.141458	6.89583	-0.167546	0.869298	0.999782	-4.85879
54726	OTUD4	OTU deubiquitinase 4	0.0740955	-0.10842	0.256611	6.89505	0.869394	0.399059	0.999782	-4.70323
26286	ARFGAP3	ADP ribosylation factor GTPase activating protein 3	-0.0586517	-0.313107	0.195804	6.89366	-0.49362	0.629105	0.999782	-4.81129
1952	CELSR2	cadherin EGF LAG seven-pass G-type receptor 2	0.131702	-0.246577	0.509981	6.89209	0.745599	0.468047	0.999782	-4.74489
790	CAD	carbamoyl-phosphate synthetase 2, aspartate transcarbamylase, and dihydroorotase	-0.0906595	-0.448734	0.267415	6.89189	-0.542205	0.596066	0.999782	-4.80033
152137	CCDC50	coiled-coil domain containing 50	0.171042	-0.0953306	0.437415	6.89106	1.37511	0.190361	0.999782	-4.48296
80228	ORAI2	ORAI calcium release-activated calcium modulator 2	0.256367	-0.325398	0.838132	6.89054	0.94371	0.361065	0.999782	-4.67585
50488	MINK1	misshapen like kinase 1	-0.0984178	-0.401678	0.204843	6.88927	-0.694995	0.49825	0.999782	-4.75992
4659	PPP1R12A	protein phosphatase 1 regulatory subunit 12A	-0.025252	-0.187301	0.136797	6.88908	-0.333714	0.743462	0.999782	-4.84038
23328	SASH1	SAM and SH3 domain containing 1	0.000901297	-0.275107	0.276909	6.88872	0.00699311	0.994517	0.999782	-4.86515
4645	MYO5B	myosin VB	0.111243	-0.205185	0.427671	6.88853	0.752872	0.4638	0.999782	-4.7426
2040	STOM	stomatin	-0.129327	-0.594612	0.335959	6.88751	-0.59524	0.56103	0.999782	-4.78729
27072	VPS41	VPS41 subunit of HOPS complex	0.00437256	-0.269318	0.278063	6.88674	0.0342138	0.973182	0.999782	-4.86493
6904	TBCD	tubulin folding cofactor D	0.0395573	-0.191979	0.271093	6.88583	0.365875	0.71984	0.999782	-4.83561
64795	RMND5A	required for meiotic nuclear division 5 homolog A	0.046633	-0.130986	0.224251	6.88481	0.562249	0.582695	0.999782	-4.79592
64220	STRA6	stimulated by retinoic acid 6	0.167297	-0.194689	0.529283	6.88268	0.989738	0.338833	0.999782	-4.65785
5431	POLR2B	RNA polymerase II subunit B	0.0174744	-0.191304	0.226252	6.88212	0.179243	0.860274	0.999782	-4.85812
10274	STAG1	stromal antigen 1	0.0958032	-0.102221	0.293828	6.88203	1.03606	0.31746	0.999782	-4.63904
130074	FAM168B	family with sequence similarity 168 member B	-0.0405706	-0.181795	0.100654	6.88106	-0.615212	0.548128	0.999782	-4.78236
11328	FKBP9	FKBP prolyl isomerase 9	0.0453722	-0.12968	0.220424	6.88015	0.555068	0.587468	0.999782	-4.79768
10672	GNA13	G protein subunit alpha 13	0.142388	-0.133259	0.418035	6.87955	1.10623	0.286979	0.999782	-4.60938
65264	UBE2Z	ubiquitin conjugating enzyme E2 Z	0.1367	-0.0364248	0.309824	6.87943	1.69096	0.11262	0.999782	-4.31378
1954	MEGF8	multiple EGF like domains 8	-0.0464921	-0.246755	0.15377	6.87908	-0.497168	0.626663	0.999782	-4.81069
80279	CDK5RAP3	CDK5 regulatory subunit associated protein 3	-4.6633e-05	-0.178001	0.177907	6.879	-0.000561189	0.99956	0.999939	-4.86527
64901	RANBP17	RAN binding protein 17	0.396037	-0.322513	1.11459	6.87724	1.18033	0.257224	0.999782	-4.5765
8664	EIF3D	eukaryotic translation initiation factor 3 subunit D	0.0552888	-0.121083	0.231661	6.87714	0.671323	0.512765	0.999782	-4.76716
55727	BTBD7	BTB domain containing 7	-0.0105011	-0.192367	0.171365	6.87687	-0.123654	0.903319	0.999782	-4.86185
23362	PSD3	pleckstrin and Sec7 domain containing 3	-0.150284	-0.521908	0.22134	6.874	-0.866032	0.400838	0.999782	-4.70423
80854	SETD7	SET domain containing 7, histone lysine methyltransferase	-0.0333727	-0.284748	0.218003	6.87389	-0.28431	0.780268	0.999782	-4.84726
23179	RGL1	ral guanine nucleotide dissociation stimulator like 1	-0.556916	-0.901813	-0.212019	6.87237	-3.458	0.00376154	0.999782	-3.26273
10144	FAM13A	family with sequence similarity 13 member A	0.754225	-0.0247963	1.53325	6.87111	2.07336	0.0567568	0.999782	-4.0891
221092	HNRNPUL2	heterogeneous nuclear ribonucleoprotein U like 2	0.0220777	-0.244555	0.288711	6.87038	0.177322	0.861754	0.999782	-4.8584
6909	TBX2	T-box transcription factor 2	0.0401992	-0.41435	0.494749	6.86954	0.189391	0.852461	0.999782	-4.85746
9804	TOMM20	translocase of outer mitochondrial membrane 20	-0.0840232	-0.354148	0.186101	6.86876	-0.666131	0.515982	0.999782	-4.76845
29068	ZBTB44	zinc finger and BTB domain containing 44	-0.0306773	-0.268365	0.207011	6.86874	-0.276398	0.786216	0.999782	-4.8483
6746	SSR2	signal sequence receptor subunit 2	-0.0963146	-0.385971	0.193341	6.86817	-0.712088	0.487921	0.999782	-4.755
9564	BCAR1	BCAR1 scaffold protein, Cas family member	0.018688	-0.280769	0.318144	6.86784	0.133645	0.895555	0.999782	-4.86145
164832	LONRF2	LON peptidase N-terminal domain and ring finger 2	0.102962	-0.272532	0.478457	6.86688	0.587218	0.566258	0.999782	-4.78995
11231	SEC63	SEC63 homolog, protein translocation regulator	-0.0104385	-0.186899	0.166022	6.86675	-0.126682	0.900964	0.999782	-4.86179
10482	NXF1	nuclear RNA export factor 1	-0.0298633	-0.274881	0.215154	6.86632	-0.261015	0.79782	0.999782	-4.85016
9146	HGS	hepatocyte growth factor-regulated tyrosine kinase substrate	0.111759	-0.134338	0.357857	6.86614	0.972525	0.347031	0.999782	-4.66469
9188	DDX21	DExD-box helicase 21	-0.0970437	-0.517294	0.323207	6.86516	-0.494519	0.628486	0.999782	-4.81128
126298	IRGQ	immunity related GTPase Q	0.0667315	-0.0748092	0.208272	6.86403	1.00966	0.32952	0.999782	-4.64987
4121	MAN1A1	mannosidase alpha class 1A member 1	0.0644664	-0.150537	0.279469	6.86381	0.642115	0.531007	0.999782	-4.77545
3005	H1-0	H1.0 linker histone	-0.133177	-0.478076	0.211721	6.86343	-0.826919	0.421933	0.999782	-4.71799
9414	TJP2	tight junction protein 2	0.214544	-0.0702009	0.499288	6.86316	1.61356	0.128572	0.999782	-4.3568
11096	ADAMTS5	ADAM metallopeptidase with thrombospondin type 1 motif 5	0.504641	0.022565	0.986718	6.86299	2.24177	0.04141	0.999782	-3.9858
80255	SLC35F5	solute carrier family 35 member F5	0.000523089	-0.223599	0.224645	6.86264	0.00499821	0.996081	0.999782	-4.86545
253943	YTHDF3	YTH N6-methyladenosine RNA binding protein 3	0.0406271	-0.154453	0.235707	6.86255	0.445993	0.662313	0.999782	-4.82155
3454	IFNAR1	interferon alpha and beta receptor subunit 1	0.0480204	-0.171542	0.267582	6.86219	0.468374	0.646611	0.999782	-4.8171
5116	PCNT	pericentrin	0.0494667	-0.201292	0.300226	6.86165	0.422455	0.679007	0.999782	-4.82605
6586	SLIT3	slit guidance ligand 3	-0.261201	-0.539943	0.0175409	6.86164	-2.00677	0.0641614	0.999782	-4.13039
57555	NLGN2	neuroligin 2	-0.119461	-0.559906	0.320983	6.86125	-0.580844	0.570431	0.999782	-4.79118
8780	RIOK3	RIO kinase 3	0.162421	-0.000553512	0.325396	6.86052	2.13426	0.0506837	0.999782	-4.05195
23253	ANKRD12	ankyrin repeat domain 12	0.0946501	-0.101203	0.290503	6.85856	1.03494	0.317965	0.999782	-4.63958
10611	PDLIM5	PDZ and LIM domain 5	0.411717	0.0479641	0.77547	6.85811	2.42391	0.0292358	0.999782	-3.87323
9826	ARHGEF11	Rho guanine nucleotide exchange factor 11	0.00208627	-0.170132	0.174305	6.85805	0.0259427	0.979663	0.999782	-4.86535
4776	NFATC4	nuclear factor of activated T cells 4	0.0925398	-0.0985675	0.283647	6.85793	1.03699	0.31704	0.999782	-4.63874
54795	TRPM4	transient receptor potential cation channel subfamily M member 4	0.368713	-0.176162	0.913589	6.85717	1.44916	0.168971	0.999782	-4.44496
7543	ZFX	zinc finger protein X-linked	-0.0301455	-0.220481	0.16019	6.85711	-0.339177	0.73943	0.999782	-4.83988
2121	EVC	EvC ciliary complex subunit 1	-0.425891	-1.00727	0.155487	6.85578	-1.56879	0.13866	0.999782	-4.38199
868	CBLB	Cbl proto-oncogene B	0.308912	-0.0154438	0.633268	6.85455	2.03956	0.0604108	0.999782	-4.10912
6525	SMTN	smoothelin	0.0398389	-0.354189	0.433866	6.85432	0.216524	0.831653	0.999782	-4.85516
85441	HELZ2	helicase with zinc finger 2	-0.246684	-0.640189	0.146821	6.85426	-1.3425	0.200458	0.999782	-4.49929
91748	ELMSAN1	ELM2 and Myb/SANT domain containing 1	0.0737316	-0.111197	0.258661	6.85362	0.853833	0.407341	0.999782	-4.70899
8243	SMC1A	structural maintenance of chromosomes 1A	-0.0216599	-0.230188	0.186868	6.85188	-0.222442	0.827131	0.999782	-4.85448
51449	PCYOX1	prenylcysteine oxidase 1	0.123887	-0.115808	0.363583	6.85166	1.10686	0.286716	0.999782	-4.60917
23032	USP33	ubiquitin specific peptidase 33	0.0868535	-0.180641	0.354348	6.85067	0.695341	0.49804	0.999782	-4.76042
79901	CYBRD1	cytochrome b reductase 1	0.224267	-0.0943379	0.542872	6.85004	1.50743	0.153576	0.999782	-4.41428
7704	ZBTB16	zinc finger and BTB domain containing 16	0.0312731	-0.380227	0.442773	6.84964	0.162752	0.873002	0.999782	-4.85973
5859	QARS1	glutaminyl-tRNA synthetase 1	-0.0182983	-0.24176	0.205163	6.84903	-0.17536	0.863267	0.999782	-4.85869
9975	NR1D2	nuclear receptor subfamily 1 group D member 2	0.0134183	-0.314296	0.341133	6.84682	0.0876852	0.931349	0.999782	-4.86391
8021	NUP214	nucleoporin 214	-0.0809693	-0.258036	0.0960973	6.84665	-0.979282	0.343796	0.999782	-4.66194
22948	CCT5	chaperonin containing TCP1 subunit 5	-0.0397244	-0.358467	0.279018	6.84448	-0.266896	0.793378	0.999782	-4.84968
9394	HS6ST1	heparan sulfate 6-O-sulfotransferase 1	0.212251	-0.378282	0.802785	6.84439	0.769715	0.454057	0.999782	-4.7376
55705	IPO9	importin 9	-0.0862872	-0.279631	0.107057	6.84374	-0.955738	0.355159	0.999782	-4.67114
6452	SH3BP2	SH3 domain binding protein 2	-0.0833871	-0.371771	0.204997	6.84355	-0.61923	0.545552	0.999782	-4.78152
387	RHOA	ras homolog family member A	0.0867892	-0.191572	0.365151	6.84344	0.667698	0.515009	0.999782	-4.76848
3667	IRS1	insulin receptor substrate 1	-0.00447685	-0.383565	0.374611	6.84216	-0.0252905	0.980175	0.999782	-4.8655
4719	NDUFS1	NADH:ubiquinone oxidoreductase core subunit S1	0.0213618	-0.144935	0.187659	6.84207	0.275092	0.7872	0.999782	-4.84884
84656	GLYR1	glyoxylate reductase 1 homolog	-0.0562289	-0.278274	0.165816	6.8417	-0.542303	0.596001	0.999782	-4.80084
7248	TSC1	TSC complex subunit 1	0.0931881	-0.114739	0.301115	6.84146	0.959786	0.353188	0.999782	-4.66976
54751	FBLIM1	filamin binding LIM protein 1	-0.399933	-0.895888	0.0960232	6.84132	-1.7269	0.105818	0.999782	-4.29419
55737	VPS35	VPS35 retromer complex component	0.0615262	-0.129357	0.252409	6.83994	0.690268	0.501129	0.999782	-4.76195
7453	WARS1	tryptophanyl-tRNA synthetase 1	-0.203785	-0.740658	0.333088	6.83928	-0.812876	0.429679	0.999782	-4.72281
162427	RETREG3	reticulophagy regulator family member 3	0.147696	-0.0549964	0.350388	6.83879	1.56047	0.140607	0.999782	-4.38578
6772	STAT1	signal transducer and activator of transcription 1	-0.490792	-0.949477	-0.0321073	6.83619	-2.29143	0.0376855	0.999782	-3.95841
3428	IFI16	interferon gamma inducible protein 16	-0.246605	-0.613296	0.120087	6.8356	-1.44021	0.171446	0.999782	-4.44979
84961	FBXL20	F-box and leucine rich repeat protein 20	0.0495407	-0.223507	0.322588	6.83513	0.388551	0.703359	0.999782	-4.83232
9697	TRAM2	translocation associated membrane protein 2	-0.0669994	-0.351512	0.217513	6.83489	-0.504307	0.621764	0.999782	-4.8095
23241	PACS2	phosphofurin acidic cluster sorting protein 2	0.0377895	-0.181498	0.257077	6.83295	0.369046	0.717527	0.999782	-4.83557
8491	MAP4K3	mitogen-activated protein kinase kinase kinase kinase 3	0.0264175	-0.170779	0.223614	6.82928	0.28689	0.778331	0.999782	-4.8475
84706	GPT2	glutamic--pyruvic transaminase 2	0.458269	-0.427009	1.34355	6.82893	1.10858	0.285998	0.999782	-4.60855
1454	CSNK1E	casein kinase 1 epsilon	-0.00787691	-0.216441	0.200687	6.82727	-0.0808798	0.936664	0.999782	-4.86432
5708	PSMD2	proteasome 26S subunit, non-ATPase 2	-0.0383807	-0.245994	0.169233	6.82716	-0.395896	0.698054	0.999782	-4.83097
7879	RAB7A	RAB7A, member RAS oncogene family	0.053145	-0.181128	0.287417	6.82702	0.485808	0.634498	0.999782	-4.81377
6566	SLC16A1	solute carrier family 16 member 1	0.234798	-0.430613	0.900208	6.82645	0.755664	0.462176	0.999782	-4.74224
57805	CCAR2	cell cycle and apoptosis regulator 2	0.00280061	-0.163491	0.169092	6.82543	0.0360667	0.97173	0.999782	-4.86553
26130	GAPVD1	GTPase activating protein and VPS9 domains 1	0.0487194	-0.123396	0.220834	6.82523	0.606187	0.553938	0.999782	-4.78532
1727	CYB5R3	cytochrome b5 reductase 3	-0.0310262	-0.46529	0.403238	6.82338	-0.153003	0.880545	0.999782	-4.86054
55384	MEG3	maternally expressed 3	0.0150158	-0.290249	0.32028	6.8229	0.10534	0.917576	0.999782	-4.86339
4520	MTF1	metal regulatory transcription factor 1	-0.260834	-0.704072	0.182405	6.82233	-1.26023	0.22786	0.999782	-4.53923
2664	GDI1	GDP dissociation inhibitor 1	0.0704292	-0.230601	0.371459	6.82222	0.501034	0.624008	0.999782	-4.81056
57661	PHRF1	PHD and ring finger domains 1	-0.00424421	-0.283947	0.275458	6.82191	-0.0324956	0.974528	0.999782	-4.8656
382	ARF6	ADP ribosylation factor 6	0.0113708	-0.12865	0.151392	6.82189	0.173909	0.864387	0.999782	-4.85911
6272	SORT1	sortilin 1	0.248134	-0.204905	0.701173	6.82081	1.17294	0.260081	0.999782	-4.57994
10857	PGRMC1	progesterone receptor membrane component 1	-0.318558	-0.776333	0.139217	6.81984	-1.49025	0.157986	0.999782	-4.42367
5076	PAX2	paired box 2	0.277325	-0.506046	1.0607	6.81948	0.758133	0.460743	0.999782	-4.7415
832	CAPZB	capping actin protein of muscle Z-line subunit beta	0.0713436	-0.156565	0.299252	6.81828	0.670376	0.513351	0.999782	-4.76787
208	AKT2	AKT serine/threonine kinase 2	0.031723	-0.127671	0.191117	6.81755	0.426214	0.676329	0.999782	-4.8257
1487	CTBP1	C-terminal binding protein 1	0.0553437	-0.12828	0.238967	6.81656	0.645452	0.528905	0.999782	-4.77486
57519	STARD9	StAR related lipid transfer domain containing 9	0.00546762	-0.222484	0.233419	6.81426	0.0513664	0.959748	0.999782	-4.86534
23239	PHLPP1	PH domain and leucine rich repeat protein phosphatase 1	0.257511	-0.0931651	0.608188	6.81415	1.57258	0.137779	0.999782	-4.37905
10579	TACC2	transforming acidic coiled-coil containing protein 2	0.570945	-0.523631	1.66552	6.81086	1.11705	0.282478	0.999782	-4.60487
112	ADCY6	adenylate cyclase 6	0.0367134	-0.184428	0.257854	6.80996	0.355533	0.727406	0.999782	-4.83793
8483	CILP	cartilage intermediate layer protein	0.36813	-0.318829	1.05509	6.80929	1.14761	0.270057	0.999782	-4.59137
6500	SKP1	S-phase kinase associated protein 1	-0.0189226	-0.236112	0.198267	6.8062	-0.186581	0.854623	0.999782	-4.85818
114879	OSBPL5	oxysterol binding protein like 5	-0.0572609	-0.357054	0.242532	6.80602	-0.409035	0.688604	0.999782	-4.82879
27069	GHITM	growth hormone inducible transmembrane protein	0.153532	-0.0831424	0.390207	6.80511	1.38922	0.186121	0.999782	-4.47574
7174	TPP2	tripeptidyl peptidase 2	0.0330503	-0.180996	0.247096	6.80503	0.330668	0.745714	0.999782	-4.84174
10291	SF3A1	splicing factor 3a subunit 1	0.0781977	-0.153666	0.310061	6.80458	0.722247	0.481844	0.999782	-4.75263
51742	ARID4B	AT-rich interaction domain 4B	0.0230485	-0.164745	0.210842	6.80289	0.262837	0.796443	0.999782	-4.85066
2932	GSK3B	glycogen synthase kinase 3 beta	-0.0033057	-0.137372	0.130761	6.80194	-0.0528041	0.958622	0.999782	-4.8654
5358	PLS3	plastin 3	0.334846	-0.0864513	0.756143	6.80187	1.70208	0.110475	0.999782	-4.30694
26065	LSM14A	LSM14A mRNA processing body assembly factor	0.0141576	-0.150601	0.178916	6.80096	0.18402	0.856594	0.999782	-4.8585
162	AP1B1	adaptor related protein complex 1 subunit beta 1	-0.294016	-0.71034	0.122308	6.8008	-1.51239	0.152321	0.999782	-4.41186
57585	CRAMP1	cramped chromatin regulator homolog 1	0.0258741	-0.186738	0.238486	6.79944	0.260616	0.798122	0.999782	-4.85096
23461	ABCA5	ATP binding cassette subfamily A member 5	0.243452	-0.432257	0.919162	6.79902	0.771575	0.452989	0.999782	-4.73728
8396	PIP4K2B	phosphatidylinositol-5-phosphate 4-kinase type 2 beta	0.011352	-0.160093	0.182797	6.79797	0.141799	0.889227	0.999782	-4.8616
57700	FAM160B1	family with sequence similarity 160 member B1	0.133924	-0.0959023	0.363751	6.79792	1.24791	0.232208	0.999782	-4.54517
8106	PABPN1	poly(A) binding protein nuclear 1	-0.00993377	-0.264385	0.244517	6.79781	-0.0836054	0.934535	0.999782	-4.86449
27086	FOXP1	forkhead box P1	0.12806	-0.274969	0.53109	6.79724	0.680459	0.507135	0.999782	-4.76518
23530	NNT	nicotinamide nucleotide transhydrogenase	0.283973	-0.205906	0.773852	6.79682	1.2414	0.234531	0.999782	-4.54826
4904	YBX1	Y-box binding protein 1	-0.117271	-0.768797	0.534255	6.79676	-0.385463	0.705595	0.999782	-4.83286
9810	RNF40	ring finger protein 40	0.0714544	-0.122778	0.265686	6.79611	0.78783	0.443722	0.999782	-4.73184
10140	TOB1	transducer of ERBB2, 1	0.483931	-0.0291402	0.997003	6.79572	2.0199	0.0626346	0.999782	-4.12038
10312	TCIRG1	T cell immune regulator 1, ATPase H+ transporting V0 subunit a3	0.0321841	-0.191515	0.255883	6.79438	0.308108	0.762464	0.999782	-4.84502
6513	SLC2A1	solute carrier family 2 member 1	-0.00398049	-0.333014	0.325053	6.79262	-0.0259072	0.979691	0.999782	-4.86596
5562	PRKAA1	protein kinase AMP-activated catalytic subunit alpha 1	-0.107672	-0.387568	0.172224	6.79212	-0.823817	0.423636	0.999782	-4.71955
57609	DIP2B	disco interacting protein 2 homolog B	0.0968615	-0.131286	0.325009	6.79184	0.909201	0.378385	0.999782	-4.68924
83637	ZMIZ2	zinc finger MIZ-type containing 2	-0.0638935	-0.41055	0.282763	6.79103	-0.394713	0.698907	0.999782	-4.83143
23047	PDS5B	PDS5 cohesin associated factor B	-0.0161161	-0.335675	0.303442	6.79051	-0.108003	0.915502	0.999782	-4.8635
11344	TWF2	twinfilin actin binding protein 2	0.620955	-0.0020607	1.24397	6.78928	2.13445	0.0506658	0.999782	-4.05096
11252	PACSIN2	protein kinase C and casein kinase substrate in neurons 2	0.0884673	-0.222167	0.399102	6.78926	0.609898	0.551545	0.999782	-4.78466
23204	ARL6IP1	ADP ribosylation factor like GTPase 6 interacting protein 1	0.0278439	-0.240902	0.296589	6.78913	0.221878	0.827562	0.999782	-4.85521
25943	C20orf194	chromosome 20 open reading frame 194	-0.00796189	-0.223377	0.207453	6.78896	-0.0791524	0.938014	0.999782	-4.86474
5829	PXN	paxillin	0.0597817	-0.294187	0.41375	6.78819	0.361683	0.722903	0.999782	-4.83718
113251	LARP4	La ribonucleoprotein 4	-0.0185066	-0.209764	0.172751	6.78797	-0.20722	0.838774	0.999782	-4.85653
57187	THOC2	THO complex 2	-0.0492826	-0.22734	0.128775	6.78788	-0.59273	0.562663	0.999782	-4.78892
10945	KDELR1	KDEL endoplasmic reticulum protein retention receptor 1	0.0122131	-0.323682	0.348108	6.78788	0.0778655	0.939019	0.999782	-4.86483
25963	TMEM87A	transmembrane protein 87A	0.205158	-0.0412643	0.451581	6.78776	1.78292	0.095936	0.999782	-4.26062
57553	MICAL3	microtubule associated monooxygenase, calponin and LIM domain containing 3	0.0312599	-0.256506	0.319026	6.78753	0.232633	0.819359	0.999782	-4.85414
7073	TIAL1	TIA1 cytotoxic granule associated RNA binding protein like 1	0.00890372	-0.174669	0.192476	6.7865	0.10387	0.918723	0.999782	-4.86378
7572	ZNF24	zinc finger protein 24	0.0534205	-0.167377	0.274218	6.78502	0.518129	0.612329	0.999782	-4.80703
84253	GARNL3	GTPase activating Rap/RanGAP domain like 3	0.0978684	-0.293064	0.488801	6.78479	0.536124	0.600154	0.999782	-4.80298
92293	TMEM132C	transmembrane protein 132C	-0.0676969	-0.852996	0.717602	6.78413	-0.184611	0.856139	0.999782	-4.85844
7297	TYK2	tyrosine kinase 2	0.00741311	-0.15941	0.174236	6.7831	0.0951629	0.925512	0.999782	-4.8642
55689	YEATS2	YEATS domain containing 2	-0.0247031	-0.207923	0.158517	6.7828	-0.288738	0.776945	0.999782	-4.84758
331	XIAP	X-linked inhibitor of apoptosis	-0.0210723	-0.194845	0.1527	6.78237	-0.259689	0.798823	0.999782	-4.85113
166647	ADGRA3	adhesion G protein-coupled receptor A3	0.0384025	-0.233627	0.310432	6.7819	0.30232	0.766781	0.999782	-4.84592
54776	PPP1R12C	protein phosphatase 1 regulatory subunit 12C	-0.034827	-0.317862	0.248208	6.78152	-0.263512	0.795933	0.999782	-4.85066
9045	RPL14	ribosomal protein L14	-0.0534595	-0.648202	0.541283	6.78107	-0.192495	0.850074	0.999782	-4.85784
5894	RAF1	Raf-1 proto-oncogene, serine/threonine kinase	0.0743231	-0.104865	0.253511	6.78099	0.888257	0.38917	0.999782	-4.697
23293	SMG6	SMG6 nonsense mediated mRNA decay factor	0.0204462	-0.207696	0.248588	6.78095	0.191925	0.850512	0.999782	-4.85803
23527	ACAP2	ArfGAP with coiled-coil, ankyrin repeat and PH domains 2	0.0436436	-0.159631	0.246918	6.78086	0.459792	0.652612	0.999782	-4.8195
5921	RASA1	RAS p21 protein activator 1	-0.0536089	-0.24275	0.135532	6.7805	-0.606981	0.553425	0.999782	-4.78528
57092	PCNP	PEST proteolytic signal containing nuclear protein	0.217676	-0.139462	0.574814	6.77919	1.30526	0.212514	0.999782	-4.51758
51	ACOX1	acyl-CoA oxidase 1	0.00654521	-0.168257	0.181347	6.77914	0.0801866	0.937206	0.999782	-4.86482
56894	AGPAT3	1-acylglycerol-3-phosphate O-acyltransferase 3	0.0268303	-0.121453	0.175114	6.77886	0.387488	0.704129	0.999782	-4.83294
58506	SCAF1	SR-related CTD associated factor 1	0.0264772	-0.32927	0.382224	6.77779	0.159388	0.875603	0.999782	-4.86062
10432	RBM14	RNA binding motif protein 14	0.012036	-0.174686	0.198758	6.7777	0.138042	0.892141	0.999782	-4.86202
171423	PDIA3P1	protein disulfide isomerase family A member 3 pseudogene 1	-0.106699	-0.379801	0.166403	6.77751	-0.836679	0.416603	0.999782	-4.71519
9581	PREPL	prolyl endopeptidase like	-0.0441342	-0.315567	0.227299	6.77731	-0.348206	0.732783	0.999782	-4.8392
113201	CASC4	cancer susceptibility 4	-0.117428	-0.300784	0.0659293	6.77672	-1.3715	0.191457	0.999782	-4.48473
10763	NES	nestin	-0.239026	-0.659204	0.181151	6.77644	-1.21825	0.242942	0.999782	-4.55902
6386	SDCBP	syndecan binding protein	0.0980023	-0.133565	0.32957	6.7763	0.906321	0.379856	0.999782	-4.69038
51150	SDF4	stromal cell derived factor 4	-0.00378636	-0.341034	0.333461	6.77552	-0.0240435	0.981152	0.999782	-4.86614
7011	TEP1	telomerase associated protein 1	0.0320277	-0.143104	0.207159	6.77515	0.391638	0.701127	0.999782	-4.83227
5170	PDPK1	3-phosphoinositide dependent protein kinase 1	0.0565324	-0.0960203	0.209085	6.77513	0.7936	0.440461	0.999782	-4.73003
54502	RBM47	RNA binding motif protein 47	-0.0581381	-0.364582	0.248306	6.77458	-0.406288	0.690575	0.999782	-4.82954
23379	ICE1	interactor of little elongation complex ELL subunit 1	-0.00362545	-0.178504	0.171253	6.77298	-0.0443967	0.965205	0.999782	-4.86585
2081	ERN1	endoplasmic reticulum to nucleus signaling 1	-0.328045	-1.03164	0.375546	6.77278	-0.998477	0.334725	0.999782	-4.6543
9462	RASAL2	RAS protein activator like 2	-0.0513083	-0.280765	0.178149	6.77073	-0.478863	0.639311	0.999782	-4.8155
5476	CTSA	cathepsin A	0.0472263	-0.363423	0.457876	6.7707	0.246284	0.808979	0.999782	-4.85286
23339	VPS39	VPS39 subunit of HOPS complex	0.0456851	-0.119318	0.210688	6.77047	0.592936	0.562529	0.999782	-4.78913
375056	MIA3	MIA SH3 domain ER export factor 3	0.022535	-0.131702	0.176772	6.77035	0.312891	0.758902	0.999782	-4.84455
427	ASAH1	N-acylsphingosine amidohydrolase 1	-0.110112	-0.422865	0.202641	6.7696	-0.753978	0.463156	0.999782	-4.74272
7466	WFS1	wolframin ER transmembrane glycoprotein	0.217946	-0.388357	0.82425	6.76957	0.769809	0.454003	0.999782	-4.73798
9780	PIEZO1	piezo type mechanosensitive ion channel component 1	-0.1011	-0.554054	0.351853	6.76897	-0.477995	0.639913	0.999782	-4.81561
9779	TBC1D5	TBC1 domain family member 5	0.0471497	-0.193689	0.287989	6.76701	0.419253	0.681291	0.999782	-4.82743
972	CD74	CD74 molecule	-0.306791	-0.831955	0.218372	6.76656	-1.25104	0.231096	0.999782	-4.54362
9989	PPP4R1	protein phosphatase 4 regulatory subunit 1	0.0629123	-0.114989	0.240814	6.76606	0.757322	0.461214	0.999782	-4.7419
4643	MYO1E	myosin IE	-0.20182	-0.504834	0.101195	6.7657	-1.42635	0.175338	0.999782	-4.4568
25942	SIN3A	SIN3 transcription regulator family member A	0.0880976	-0.077889	0.254084	6.76531	1.13662	0.274476	0.999782	-4.59629
57496	MRTFB	myocardin related transcription factor B	0.103302	-0.164115	0.370718	6.76474	0.827263	0.421744	0.999782	-4.71875
57419	SLC24A3	solute carrier family 24 member 3	0.0618375	-0.215323	0.338998	6.76449	0.477799	0.640049	0.999782	-4.81596
9778	KIAA0232	KIAA0232	0.111908	-0.284714	0.50853	6.7643	0.60424	0.555196	0.999782	-4.78635
4209	MEF2D	myocyte enhancer factor 2D	0.0800776	-0.151743	0.311898	6.76307	0.739747	0.471482	0.999782	-4.74748
10203	CALCRL	calcitonin receptor like receptor	-0.0383309	-0.454804	0.378143	6.7624	-0.1971	0.846537	0.999782	-4.85764
23200	ATP11B	ATPase phospholipid transporting 11B (putative)	0.126459	-0.139591	0.392509	6.76191	1.01791	0.325714	0.999782	-4.64692
8682	PEA15	proliferation and apoptosis adaptor protein 15	0.357565	-0.235962	0.951092	6.76165	1.29015	0.217571	0.999782	-4.52494
4676	NAP1L4	nucleosome assembly protein 1 like 4	0.071526	-0.0716885	0.214741	6.76108	1.06955	0.302629	0.999782	-4.6254
9026	HIP1R	huntingtin interacting protein 1 related	0.193474	-0.247969	0.634916	6.76077	0.938582	0.363604	0.999782	-4.67833
5586	PKN2	protein kinase N2	-0.0200332	-0.207994	0.167928	6.76076	-0.228248	0.822701	0.999782	-4.85473
2889	RAPGEF1	Rap guanine nucleotide exchange factor 1	0.0404245	-0.206237	0.287086	6.76043	0.350968	0.730754	0.999782	-4.83906
347	APOD	apolipoprotein D	0.158079	-0.435064	0.751222	6.75883	0.570741	0.577077	0.999782	-4.79492
11030	RBPMS	RNA binding protein, mRNA processing factor	-0.283481	-0.56226	-0.00470184	6.75863	-2.17765	0.0467297	0.999782	-4.02555
26099	SZRD1	SUZ RNA binding domain containing 1	0.0067401	-0.260883	0.274363	6.75819	0.0539346	0.957737	0.999782	-4.86579
7422	VEGFA	vascular endothelial growth factor A	-0.021585	-0.499197	0.456026	6.75741	-0.0967837	0.924248	0.999782	-4.8643
55041	PLEKHB2	pleckstrin homology domain containing B2	0.0745877	-0.153692	0.302868	6.7572	0.699719	0.495383	0.999782	-4.75971
3611	ILK	integrin linked kinase	0.00891218	-0.130156	0.14798	6.75663	0.13724	0.892764	0.999782	-4.86224
23207	PLEKHM2	pleckstrin homology and RUN domain containing M2	0.0685885	-0.184943	0.32212	6.75618	0.579354	0.571408	0.999782	-4.7927
5515	PPP2CA	protein phosphatase 2 catalytic subunit alpha	0.0997424	-0.121996	0.321481	6.75541	0.963303	0.35148	0.999782	-4.66875
1909	EDNRA	endothelin receptor type A	-0.317801	-0.694449	0.0588468	6.75537	-1.80694	0.0919558	0.999782	-4.24739
25832	NBPF14	NBPF member 14	-0.0728352	-0.520118	0.374447	6.75509	-0.348725	0.732401	0.999782	-4.83926
197131	UBR1	ubiquitin protein ligase E3 component n-recognin 1	-0.0154662	-0.21114	0.180208	6.75508	-0.169268	0.867968	0.999782	-4.86002
2801	GOLGA2	golgin A2	-0.00729869	-0.274389	0.259792	6.75466	-0.0585209	0.954148	0.999782	-4.86568
23175	LPIN1	lipin 1	0.00406387	-0.261945	0.270073	6.75463	0.0327166	0.974355	0.999782	-4.86623
9798	IST1	IST1 factor associated with ESCRT-III	0.0741123	-0.123685	0.27191	6.75428	0.802407	0.435514	0.999782	-4.72722
23774	BRD1	bromodomain containing 1	0.0878696	-0.153519	0.329259	6.75376	0.779552	0.448426	0.999782	-4.73481
6926	TBX3	T-box transcription factor 3	-0.217599	-0.59487	0.159673	6.7535	-1.23517	0.236772	0.999782	-4.55115
7358	UGDH	UDP-glucose 6-dehydrogenase	0.187947	-0.128501	0.504395	6.75258	1.27191	0.223797	0.999782	-4.53375
80830	APOL6	apolipoprotein L6	-0.319845	-0.714605	0.0749151	6.7524	-1.73512	0.104314	0.999782	-4.28868
56904	SH3GLB2	SH3 domain containing GRB2 like, endophilin B2	0.44246	0.00397424	0.880946	6.75185	2.16094	0.048217	0.999782	-4.03415
7403	KDM6A	lysine demethylase 6A	0.0908141	-0.137602	0.31923	6.75175	0.851432	0.408629	0.999782	-4.71038
4494	MT1F	metallothionein 1F	0.32684	-0.608802	1.26248	6.75154	0.748083	0.466594	0.999782	-4.74505
55226	NAT10	N-acetyltransferase 10	-0.147091	-0.659169	0.364986	6.75125	-0.615143	0.548172	0.999782	-4.78318
7311	UBA52	ubiquitin A-52 residue ribosomal protein fusion product 1	0.0711879	-0.506303	0.648679	6.75067	0.263989	0.795573	0.999782	-4.85106
9415	FADS2	fatty acid desaturase 2	-0.143007	-0.450601	0.164588	6.74764	-0.99564	0.336054	0.999782	-4.65577
54507	ADAMTSL4	ADAMTS like 4	0.297501	-0.17164	0.766642	6.74702	1.35803	0.195597	0.999782	-4.49144
3092	HIP1	huntingtin interacting protein 1	0.0515382	-0.149751	0.252828	6.74658	0.548318	0.591972	0.999782	-4.80032
25930	PTPN23	protein tyrosine phosphatase non-receptor type 23	-0.0538859	-0.295662	0.18789	6.74656	-0.477294	0.6404	0.999782	-4.81601
51752	ERAP1	endoplasmic reticulum aminopeptidase 1	-0.0128061	-0.234488	0.208876	6.746	-0.123712	0.903274	0.999782	-4.86309
908	CCT6A	chaperonin containing TCP1 subunit 6A	-0.0381713	-0.254804	0.178462	6.74498	-0.377343	0.711486	0.999782	-4.83481
100506774	NA	NA	0.0718232	-0.222043	0.36569	6.74491	0.523406	0.608747	0.999782	-4.80616
5648	MASP1	mannan binding lectin serine peptidase 1	-0.0627626	-0.533416	0.407891	6.74481	-0.285577	0.779317	0.999782	-4.84823
9223	MAGI1	membrane associated guanylate kinase, WW and PDZ domain containing 1	-0.0494378	-0.290579	0.191703	6.74327	-0.439048	0.66722	0.999782	-4.82372
2288	FKBP4	FKBP prolyl isomerase 4	0.197845	-0.0389107	0.434601	6.74325	1.78957	0.0948195	0.999782	-4.25652
23137	SMC5	structural maintenance of chromosomes 5	0.129145	-0.034514	0.292804	6.74286	1.6899	0.112825	0.999782	-4.31364
6942	TCF20	transcription factor 20	0.0266209	-0.157051	0.210293	6.74277	0.310386	0.760766	0.999782	-4.84513
23122	CLASP2	cytoplasmic linker associated protein 2	0.076019	-0.179584	0.331622	6.74175	0.636914	0.534293	0.999782	-4.77774
56204	FAM214A	family with sequence similarity 214 member A	0.331693	-0.213045	0.876431	6.74157	1.30399	0.212938	0.999782	-4.51821
4638	MYLK	myosin light chain kinase	-0.343951	-0.780882	0.0929791	6.74141	-1.68581	0.113625	0.999782	-4.31661
9218	VAPA	VAMP associated protein A	0.0439876	-0.152151	0.240126	6.73937	0.480275	0.638331	0.999782	-4.8156
6156	RPL30	ribosomal protein L30	-0.0176124	-0.35892	0.323695	6.73873	-0.110509	0.913549	0.999782	-4.86383
23062	GGA2	golgi associated, gamma adaptin ear containing, ARF binding protein 2	-0.233104	-0.516228	0.0500206	6.73831	-1.76318	0.0993219	0.999782	-4.27232
56288	PARD3	par-3 family cell polarity regulator	0.0244699	-0.127069	0.176009	6.73716	0.345805	0.734549	0.999782	-4.84002
5768	QSOX1	quiescin sulfhydryl oxidase 1	-0.0229195	-0.455898	0.410059	6.73665	-0.113361	0.911328	0.999782	-4.8637
1857	DVL3	dishevelled segment polarity protein 3	-0.0429774	-0.327767	0.241812	6.7359	-0.323177	0.751261	0.999782	-4.84326
23607	CD2AP	CD2 associated protein	-0.0358462	-0.228207	0.156515	6.73504	-0.399072	0.695765	0.999782	-4.83117
143384	CACUL1	CDK2 associated cullin domain 1	0.0748429	-0.164107	0.313793	6.73498	0.670761	0.513113	0.999782	-4.76831
54890	ALKBH5	alkB homolog 5, RNA demethylase	0.0389714	-0.180313	0.258256	6.73407	0.380594	0.709126	0.999782	-4.83449
51614	ERGIC3	ERGIC and golgi 3	0.0710179	-0.201325	0.343361	6.73343	0.558439	0.585225	0.999782	-4.79801
5585	PKN1	protein kinase N1	-0.031462	-0.321135	0.258212	6.73332	-0.232595	0.819388	0.999782	-4.85449
10111	RAD50	RAD50 double strand break repair protein	-0.0727196	-0.234464	0.0890248	6.73298	-0.962823	0.351713	0.999782	-4.66888
28988	DBNL	drebrin like	0.171799	-0.0831332	0.426731	6.73282	1.44318	0.170621	0.999782	-4.44789
9648	GCC2	GRIP and coiled-coil domain containing 2	0.0866019	-0.0974657	0.27067	6.73278	1.00757	0.330488	0.999782	-4.6512
79987	SVEP1	sushi, von Willebrand factor type A, EGF and pentraxin domain containing 1	-0.189625	-0.573106	0.193857	6.73258	-1.05895	0.307268	0.999782	-4.62978
23384	SPECC1L	sperm antigen with calponin homology and coiled-coil domains 1 like	0.0454255	-0.141858	0.232709	6.73151	0.519427	0.611447	0.999782	-4.80712
10406	WFDC2	WAP four-disulfide core domain 2	0.819592	-0.0755759	1.71476	6.73076	1.96073	0.0697855	0.999782	-4.15617
51304	ZDHHC3	zinc finger DHHC-type containing 3	0.125827	-0.0496405	0.301294	6.73063	1.53568	0.146548	0.999782	-4.39886
5306	PITPNA	phosphatidylinositol transfer protein alpha	0.0359155	-0.206656	0.278487	6.73044	0.317077	0.755789	0.999782	-4.84432
10513	APPBP2	amyloid beta precursor protein binding protein 2	-0.0404886	-0.276454	0.195477	6.72965	-0.367459	0.718684	0.999782	-4.83655
5045	FURIN	furin, paired basic amino acid cleaving enzyme	0.0562577	-0.268642	0.381158	6.72902	0.370814	0.716238	0.999782	-4.83618
5214	PFKP	phosphofructokinase, platelet	0.253116	-0.114078	0.620309	6.72875	1.47621	0.161671	0.999782	-4.43056
27436	EML4	EMAP like 4	-0.0872215	-0.305583	0.13114	6.72823	-0.855403	0.4065	0.999782	-4.7089
64866	CDCP1	CUB domain containing protein 1	0.0905234	-0.197622	0.378669	6.72775	0.67278	0.511865	0.999782	-4.76778
23060	ZNF609	zinc finger protein 609	-0.0542734	-0.251641	0.143094	6.72773	-0.588892	0.565165	0.999782	-4.79031
9701	PPP6R2	protein phosphatase 6 regulatory subunit 2	-0.00536373	-0.187793	0.177065	6.72747	-0.0629646	0.950671	0.999782	-4.8658
79956	ERMP1	endoplasmic reticulum metallopeptidase 1	0.238992	-0.129046	0.607029	6.72625	1.39064	0.1857	0.999782	-4.47494
25829	TMEM184B	transmembrane protein 184B	0.00449575	-0.32549	0.334482	6.72613	0.0291764	0.977129	0.999782	-4.86653
51474	LIMA1	LIM domain and actin binding 1	-0.108342	-0.281777	0.0650928	6.72527	-1.33778	0.201955	0.999782	-4.50156
9659	PDE4DIP	phosphodiesterase 4D interacting protein	0.114797	-0.311073	0.540667	6.72517	0.577268	0.572779	0.999782	-4.79347
5885	RAD21	RAD21 cohesin complex component	-0.0108555	-0.195408	0.173697	6.72397	-0.125966	0.901521	0.999782	-4.86315
7905	REEP5	receptor accessory protein 5	-0.0167422	-0.20391	0.170426	6.7239	-0.191559	0.850794	0.999782	-4.85848
10746	MAP3K2	mitogen-activated protein kinase kinase kinase 2	0.0815211	-0.121426	0.284468	6.72338	0.860225	0.403925	0.999782	-4.70738
57502	NLGN4X	neuroligin 4 X-linked	-0.251663	-0.607849	0.104524	6.72295	-1.51309	0.152145	0.999782	-4.41121
9138	ARHGEF1	Rho guanine nucleotide exchange factor 1	0.0101363	-0.276634	0.296906	6.7228	0.0756956	0.940715	0.999782	-4.86547
23152	CIC	capicua transcriptional repressor	-0.00817917	-0.330332	0.313974	6.72256	-0.0543715	0.957395	0.999782	-4.86606
25814	ATXN10	ataxin 10	-0.0187223	-0.244317	0.206873	6.72101	-0.177727	0.861442	0.999782	-4.85964
9135	RABEP1	rabaptin, RAB GTPase binding effector protein 1	0.00495365	-0.179151	0.189059	6.71816	0.0576214	0.954852	0.999782	-4.86604
23150	FRMD4B	FERM domain containing 4B	0.0741236	-0.206829	0.355076	6.71768	0.564998	0.580873	0.999782	-4.79652
7490	WT1	WT1 transcription factor	0.135387	-0.344047	0.614821	6.7167	0.604746	0.554869	0.999782	-4.78652
5495	PPM1B	protein phosphatase, Mg2+/Mn2+ dependent 1B	-0.0919556	-0.26443	0.0805188	6.71592	-1.14177	0.272399	0.999782	-4.59402
23131	GPATCH8	G-patch domain containing 8	0.0118978	-0.173475	0.197271	6.71531	0.13745	0.892601	0.999782	-4.86259
11338	U2AF2	U2 small nuclear RNA auxiliary factor 2	-0.0527127	-0.367969	0.262544	6.71517	-0.358076	0.725542	0.999782	-4.83814
7025	NR2F1	nuclear receptor subfamily 2 group F member 1	0.00332195	-0.61065	0.617294	6.71488	0.0115869	0.990916	0.999782	-4.86678
2180	ACSL1	acyl-CoA synthetase long chain family member 1	0.0625202	-0.299467	0.424507	6.71431	0.369872	0.716924	0.999782	-4.83645
107	ADCY1	adenylate cyclase 1	0.10268	-0.327908	0.533268	6.7132	0.51068	0.617405	0.999782	-4.80927
146880	ARHGAP27P1	Rho GTPase activating protein 27 pseudogene 1	0.236338	-0.183216	0.655893	6.71311	1.20634	0.247359	0.999782	-4.56475
26060	APPL1	adaptor protein, phosphotyrosine interacting with PH domain and leucine zipper 1	0.0656673	-0.122262	0.253596	6.71211	0.748307	0.466463	0.999782	-4.74506
57572	DOCK6	dedicator of cytokinesis 6	0.0735131	-0.144654	0.29168	6.71206	0.721605	0.482226	0.999782	-4.75337
100505818	NA	NA	0.271153	-0.141185	0.683491	6.71189	1.40827	0.180524	0.999782	-4.46591
55671	PPP4R3A	protein phosphatase 4 regulatory subunit 3A	0.0665581	-0.0980304	0.231147	6.71146	0.866015	0.400847	0.999782	-4.70536
2548	GAA	glucosidase alpha, acid	0.0396782	-0.195984	0.27534	6.7113	0.360567	0.723719	0.999782	-4.83795
57568	SIPA1L2	signal induced proliferation associated 1 like 2	0.145312	-0.26252	0.553145	6.71017	0.763036	0.457905	0.999782	-4.74042
8648	NCOA1	nuclear receptor coactivator 1	0.0279433	-0.122755	0.178641	6.7095	0.397096	0.697189	0.999782	-4.83183
5524	PTPA	protein phosphatase 2 phosphatase activator	0.120973	-0.134804	0.376751	6.70928	1.01287	0.328037	0.999782	-4.64913
23054	NCOA6	nuclear receptor coactivator 6	0.044527	-0.192131	0.281185	6.70858	0.402926	0.692991	0.999782	-4.83083
10905	MAN1A2	mannosidase alpha class 1A member 2	-0.00978754	-0.214623	0.195048	6.70782	-0.102328	0.919925	0.999782	-4.86449
9589	WTAP	WT1 associated protein	-0.0765406	-0.313559	0.160477	6.70754	-0.691568	0.500337	0.999782	-4.76222
5332	PLCB4	phospholipase C beta 4	-0.216201	-0.676324	0.243921	6.70728	-1.00626	0.331096	0.999782	-4.65157
10949	HNRNPA0	heterogeneous nuclear ribonucleoprotein A0	-0.0506268	-0.296249	0.194995	6.70709	-0.441405	0.665553	0.999782	-4.82353
8496	PPFIBP1	PPFIA binding protein 1	0.123261	-0.318143	0.564666	6.70608	0.598018	0.559226	0.999782	-4.78832
133619	PRRC1	proline rich coiled-coil 1	0.0121807	-0.243428	0.267789	6.70553	0.102052	0.920139	0.999782	-4.86457
4609	MYC	MYC proto-oncogene, bHLH transcription factor	-0.331642	-1.07401	0.410725	6.70545	-0.956697	0.354692	0.999782	-4.67105
59338	PLEKHA1	pleckstrin homology domain containing A1	-0.117949	-0.374818	0.138919	6.70538	-0.983353	0.341858	0.999782	-4.66085
5578	PRKCA	protein kinase C alpha	-0.0702049	-0.323164	0.182755	6.70518	-0.594348	0.56161	0.999782	-4.78903
1984	EIF5A	eukaryotic translation initiation factor 5A	-0.106311	-0.629384	0.416762	6.70295	-0.435253	0.669908	0.999782	-4.82464
246175	CNOT6L	CCR4-NOT transcription complex subunit 6 like	0.255497	-0.181391	0.692386	6.70191	1.25239	0.230619	0.999782	-4.54312
2145	EZH1	enhancer of zeste 1 polycomb repressive complex 2 subunit	0.191301	-0.107344	0.489947	6.70105	1.37178	0.191371	0.999782	-4.48449
10928	RALBP1	ralA binding protein 1	0.291674	0.0372514	0.546096	6.70101	2.45508	0.0275272	0.999782	-3.85154
2879	GPX4	glutathione peroxidase 4	0.135289	-0.386418	0.656995	6.6995	0.55534	0.587287	0.999782	-4.79902
54664	TMEM106B	transmembrane protein 106B	-0.148261	-0.421192	0.12467	6.6993	-1.16332	0.263836	0.999782	-4.58436
1534	CYB561	cytochrome b561	0.0258647	-0.353852	0.405581	6.69742	0.145872	0.886068	0.999782	-4.86222
4008	LMO7	LIM domain 7	0.205222	-0.214845	0.625288	6.69621	1.04624	0.312898	0.999782	-4.63543
92689	FAM114A1	family with sequence similarity 114 member A1	0.139616	-0.121593	0.400825	6.69562	1.14465	0.271243	0.999782	-4.59286
26091	HERC4	HECT and RLD domain containing E3 ubiquitin protein ligase 4	0.123849	-0.133125	0.380823	6.69539	1.03211	0.319242	0.999782	-4.64127
10574	CCT7	chaperonin containing TCP1 subunit 7	-0.0256868	-0.352567	0.301193	6.69502	-0.168285	0.868727	0.999782	-4.86057
901	CCNG2	cyclin G2	0.152779	-0.388018	0.693576	6.69486	0.604996	0.554707	0.999782	-4.78659
79832	QSER1	glutamine and serine rich 1	-0.0318709	-0.278683	0.214941	6.69469	-0.276536	0.786112	0.999782	-4.84982
55818	KDM3A	lysine demethylase 3A	0.115113	-0.286775	0.517001	6.69388	0.613398	0.549293	0.999782	-4.78436
96459	FNIP1	folliculin interacting protein 1	0.0630585	-0.233346	0.359463	6.69337	0.4556	0.655552	0.999782	-4.821
245973	ATP6V1C2	ATPase H+ transporting V1 subunit C2	1.15254	-0.0693265	2.37442	6.69301	2.02002	0.0626204	0.999782	-4.12202
55082	ARGLU1	arginine and glutamate rich 1	0.0778154	-0.150419	0.30605	6.6927	0.730143	0.477151	0.999782	-4.75084
10197	PSME3	proteasome activator subunit 3	-0.0254111	-0.272112	0.22129	6.69205	-0.220585	0.828549	0.999782	-4.85605
4774	NFIA	nuclear factor I A	0.176724	-0.379524	0.732972	6.69195	0.68038	0.507183	0.999782	-4.76582
9321	TRIP11	thyroid hormone receptor interactor 11	0.0036408	-0.132053	0.139335	6.69131	0.0574593	0.954978	0.999782	-4.86626
56967	C14orf132	chromosome 14 open reading frame 132	-0.140786	-0.504776	0.223205	6.68988	-0.828308	0.421171	0.999782	-4.71848
85440	DOCK7	dedicator of cytokinesis 7	-0.00191907	-0.278071	0.274233	6.68943	-0.0148822	0.988333	0.999782	-4.86696
57190	SELENON	selenoprotein N	-0.100732	-0.412678	0.211214	6.68923	-0.69153	0.50036	0.999782	-4.76229
10417	SPON2	spondin 2	-0.047382	-0.741481	0.646717	6.68882	-0.14619	0.885822	0.999782	-4.86213
1399	CRKL	CRK like proto-oncogene, adaptor protein	-0.00158206	-0.164875	0.161711	6.68775	-0.0207482	0.983735	0.999782	-4.86693
10150	MBNL2	muscleblind like splicing regulator 2	-0.0520365	-0.385423	0.28135	6.68689	-0.33426	0.743059	0.999782	-4.842
11016	ATF7	activating transcription factor 7	0.033049	-0.158575	0.224673	6.68651	0.369346	0.717308	0.999782	-4.83668
[truncated: 16,939 more rows]

## Sheet: samo p <0.05
ENTREZID	SYMBOL	Locus type	GENENAME	logFC	CI.L	CI.R	AveExpr	t	P.Value	adj.P.Val	B
100132708	CYP4F30P	pseudogene	cytochrome P450 family 4 subfamily F member 30, pseudogene	-2.22305	-3.17277	-1.27334	-0.194876	-5.01281	0.000180852	0.999782	-4.14548
169693	TMEM252	mRNA	transmembrane protein 252	-2.16107	-4.12298	-0.199171	3.22426	-2.35894	0.0331267	0.999782	-4.12815
145837	DRAIC	lncRNA	downregulated RNA in cancer, inhibitor of cell invasion and migration	-1.98479	-3.85621	-0.113355	0.276288	-2.27125	0.0391598	0.999782	-4.41716
51716	CES1P1	pseudogene	carboxylesterase 1 pseudogene 1	-1.86332	-3.42422	-0.302424	-1.13681	-2.55645	0.0226065	0.999782	-4.4578
5655	KLK10	mRNA	kallikrein related peptidase 10	-1.74331	-2.64461	-0.842	0.911431	-4.14215	0.000964595	0.999782	-4.05399
5803	PTPRZ1	mRNA	protein tyrosine phosphatase receptor type Z1	-1.70219	-2.96815	-0.436216	-0.667839	-2.87944	0.0119623	0.999782	-4.39979
727897	MUC5B	mRNA	mucin 5B, oligomeric mucus/gel-forming	-1.66776	-3.26716	-0.0683518	4.73705	-2.23305	0.0420986	0.999782	-4.04405
100131825	CADM3-AS1	lncRNA	CADM3 antisense RNA 1	-1.61966	-3.05618	-0.18314	-1.79654	-2.41455	0.0297682	0.999782	-4.4958
79937	CNTNAP3	mRNA	contactin associated protein like 3	-1.50388	-2.58192	-0.425831	0.615907	-2.98744	0.00964803	0.999782	-4.27624
10752	CHL1	mRNA	cell adhesion molecule L1 like	-1.50269	-2.91878	-0.0866015	0.445366	-2.2725	0.039067	0.999782	-4.409
145757	NA		NA	-1.45489	-2.73569	-0.174095	-1.01431	-2.43262	0.0287484	0.999782	-4.46618
7103	TSPAN8		tetraspanin 8	-1.4535	-2.44125	-0.465759	3.30319	-3.15134	0.00695344	0.999782	-3.80292
642373	NA		NA	-1.43603	-2.60816	-0.2639	0.36207	-2.62369	0.0198215	0.999782	-4.35882
9723	SEMA3E		semaphorin 3E	-1.42163	-1.98069	-0.862565	1.21204	-5.44566	8.13984e-05	0.999782	-3.82994
400221	FLJ22447		uncharacterized LOC400221	-1.33562	-2.39332	-0.277917	0.181131	-2.70423	0.0169199	0.999782	-4.36205
10964	IFI44L		interferon induced protein 44 like	-1.33038	-2.60272	-0.058039	2.84654	-2.23922	0.0416104	0.999782	-4.21761
5340	PLG		plasminogen	-1.32188	-2.64298	-0.000786997	-0.481803	-2.14281	0.049881	0.999782	-4.4757
54937	SOHLH2		spermatogenesis and oogenesis specific basic helix-loop-helix 2	-1.30913	-2.4715	-0.146764	-1.50025	-2.41193	0.0299192	0.999782	-4.48759
57282	SLC4A10		solute carrier family 4 member 10	-1.25472	-2.25817	-0.251275	-1.5276	-2.67779	0.0178236	0.999782	-4.46734
100506674	MRPS30-DT		MRPS30 divergent transcript	-1.22302	-2.01083	-0.435212	-0.653582	-3.32458	0.00491454	0.999782	-4.35748
340348	TSPAN33		tetraspanin 33	-1.22083	-1.98479	-0.456867	1.38183	-3.42221	0.00404114	0.999782	-4.09831
728577	CNTNAP3B		contactin associated protein like 3B	-1.20251	-2.32694	-0.0780808	1.8568	-2.29024	0.0377713	0.999782	-4.29949
27145	FILIP1		filamin A interacting protein 1	-1.19774	-2.20673	-0.188755	3.44525	-2.54215	0.0232456	0.999782	-4.02848
55753	OGDHL		oxoglutarate dehydrogenase like	-1.16927	-2.01086	-0.327677	0.725197	-2.97534	0.00988357	0.999782	-4.27014
8778	SIGLEC5		sialic acid binding Ig like lectin 5	-1.16343	-1.95825	-0.368607	-1.25545	-3.13468	0.00718915	0.999782	-4.4171
9407	TMPRSS11D		transmembrane serine protease 11D	-1.15883	-2.18104	-0.136626	0.358411	-2.42776	0.0290193	0.999782	-4.39259
127294	MYOM3		myomesin 3	-1.14608	-1.91357	-0.378596	-1.02513	-3.19793	0.0063342	0.999782	-4.39747
200879	LIPH		lipase H	-1.1219	-2.05936	-0.184449	-0.288906	-2.56289	0.0223245	0.999782	-4.41653
200772	LOC200772		uncharacterized LOC200772	-1.12138	-1.86136	-0.381396	-0.825566	-3.2453	0.00576075	0.999782	-4.37941
56899	ANKS1B		ankyrin repeat and sterile alpha motif domain containing 1B	-1.12036	-2.16924	-0.0714755	0.907624	-2.28746	0.0379713	0.999782	-4.37834
6518	SLC2A5		solute carrier family 2 member 5	-1.11022	-2.13336	-0.0870897	1.19674	-2.32382	0.0354292	0.999782	-4.34889
649264	CES5AP1		carboxylesterase 5A pseudogene 1	-1.07298	-1.86091	-0.285064	-0.579676	-2.91632	0.0111165	0.999782	-4.39537
4939	OAS2		2'-5'-oligoadenylate synthetase 2	-1.07009	-1.8864	-0.253778	4.07402	-2.8073	0.0138029	0.999782	-3.81283
55816	DOK5		docking protein 5	-1.06577	-2.12582	-0.00572627	0.181848	-2.1531	0.0489301	0.999782	-4.44547
338773	TMEM119		transmembrane protein 119	-1.0548	-1.98311	-0.126491	2.66695	-2.43333	0.0287089	0.999782	-4.17492
56624	ASAH2		N-acylsphingosine amidohydrolase 2	-1.04416	-1.75666	-0.331664	-1.38407	-3.1384	0.00713592	0.999782	-4.42535
1139	CHRNA7		cholinergic receptor nicotinic alpha 7 subunit	-1.03486	-1.70937	-0.36034	1.31838	-3.28558	0.00531411	0.999782	-4.13881
152573	SHISA3		shisa family member 3	-1.02603	-1.80861	-0.243441	1.4867	-2.8077	0.0137918	0.999782	-4.21582
353219	KAAG1		kidney associated antigen 1	-1.01346	-1.6299	-0.397023	-0.562973	-3.52081	0.0033169	0.999782	-4.33394
130399	ACVR1C		activin A receptor type 1C	-1.0128	-1.72348	-0.302129	1.41928	-3.05196	0.00848224	0.999782	-4.1711
79054	TRPM8		transient receptor potential cation channel subfamily M member 8	-1.00997	-2.01633	-0.00360579	3.64375	-2.1492	0.049288	0.999782	-4.17763
57463	AMIGO1		adhesion molecule with Ig like domain 1	-1.00657	-1.63306	-0.380083	1.22975	-3.44077	0.00389362	0.999782	-4.12374
136227	COL26A1		collagen type XXVI alpha 1 chain	-1.00162	-1.7185	-0.28473	1.0282	-2.99209	0.00955892	0.999782	-4.23421
5137	PDE1C		phosphodiesterase 1C	-1.00019	-1.94652	-0.0538633	-1.23976	-2.26342	0.0397456	0.999782	-4.49298
81793	TLR10		toll like receptor 10	-0.997641	-1.77946	-0.215825	-0.631333	-2.73271	0.0159959	0.999782	-4.41895
56667	MUC13		mucin 13, cell surface associated	-0.996713	-1.69734	-0.296081	3.14438	-3.04652	0.00857487	0.999782	-3.88286
340543	TCEAL5		transcription elongation factor A like 5	-0.996397	-1.74319	-0.249605	-1.14537	-2.85731	0.0124998	0.999782	-4.4363
150244	ZDHHC8P1		zinc finger DHHC-type containing 8 pseudogene 1	-0.995398	-1.58951	-0.401289	2.58851	-3.58802	0.00289943	0.999782	-3.82924
4599	MX1		MX dynamin like GTPase 1	-0.990287	-1.97369	-0.0068837	4.36264	-2.15652	0.0486177	0.999782	-4.10952
911	CD1C		CD1c molecule	-0.981447	-1.91605	-0.0468412	-0.421063	-2.24886	0.0408579	0.999782	-4.46254
10633	RASL10A		RAS like family 10 member A	-0.974997	-1.65667	-0.293323	0.350279	-3.06302	0.00829678	0.999782	-4.29914
55195	CCDC198		coiled-coil domain containing 198	-0.969918	-1.92046	-0.0193779	0.508565	-2.18519	0.0460727	0.999782	-4.42321
3434	IFIT1		interferon induced protein with tetratricopeptide repeats 1	-0.959198	-1.84371	-0.0746909	2.41799	-2.32237	0.0355274	0.999782	-4.2389
401190	RGS7BP		regulator of G protein signaling 7 binding protein	-0.95031	-1.74732	-0.153297	2.12782	-2.55343	0.0227402	0.999782	-4.20331
26059	ERC2		ELKS/RAB6-interacting/CAST family member 2	-0.942607	-1.58109	-0.304122	1.12937	-3.16158	0.00681244	0.999782	-4.19054
115677	NOSTRIN		nitric oxide synthase trafficking	-0.941762	-1.71807	-0.165457	4.46428	-2.59796	0.0208455	0.999782	-3.8663
58189	WFDC1		WAP four-disulfide core domain 1	-0.934904	-1.67497	-0.194839	1.35932	-2.70534	0.016883	0.999782	-4.25413
6402	SELL		selectin L	-0.912854	-1.778	-0.0477059	-0.463936	-2.25962	0.0400334	0.999782	-4.46366
57565	KLHL14		kelch like family member 14	-0.898006	-1.66122	-0.134788	2.16711	-2.51973	0.0242827	0.999782	-4.20953
684	BST2		bone marrow stromal cell antigen 2	-0.896892	-1.3903	-0.403485	3.17918	-3.89277	0.00157919	0.999782	-3.58771
221981	THSD7A		thrombospondin type 1 domain containing 7A	-0.893591	-1.37034	-0.41684	6.04235	-4.01394	0.0012421	0.999782	-2.95307
4940	OAS3		2'-5'-oligoadenylate synthetase 3	-0.89139	-1.52773	-0.255046	5.21588	-2.99985	0.00941212	0.999782	-3.5596
3549	IHH		Indian hedgehog signaling molecule	-0.886813	-1.63786	-0.135765	2.71603	-2.52865	0.023865	0.999782	-4.1395
6563	SLC14A1		solute carrier family 14 member 1 (Kidd blood group)	-0.883454	-1.33368	-0.433232	0.515128	-4.20224	0.00085719	0.999782	-4.12924
79949	PLEKHS1		pleckstrin homology domain containing S1	-0.882621	-1.39352	-0.371721	2.40398	-3.69967	0.00231963	0.999782	-3.84504
644165	BCRP3		BCR pseudogene 3	-0.882271	-1.65029	-0.114249	-1.26948	-2.4601	0.0272614	0.999782	-4.47768
2790	GNG10		G protein subunit gamma 10	-0.880671	-1.51599	-0.245352	-0.486716	-2.96856	0.0100181	0.999782	-4.38527
10595	ERN2		endoplasmic reticulum to nucleus signaling 2	-0.8804	-1.70838	-0.052421	2.70201	-2.27711	0.0387257	0.999782	-4.22564
9914	ATP2C2		ATPase secretory pathway Ca2+ transporting 2	-0.875893	-1.63987	-0.111916	4.68222	-2.45524	0.0275186	0.999782	-3.9211
2525	FUT3		fucosyltransferase 3 (Lewis blood group)	-0.875516	-1.68824	-0.0627879	-0.349168	-2.30698	0.0365863	0.999782	-4.45353
23657	SLC7A11		solute carrier family 7 member 11	-0.875293	-1.55548	-0.195106	3.64077	-2.75581	0.0152828	0.999782	-3.91162
64699	TMPRSS3		transmembrane serine protease 3	-0.871029	-1.64488	-0.0971759	0.240109	-2.41045	0.0300043	0.999782	-4.40591
10891	PPARGC1A		PPARG coactivator 1 alpha	-0.870842	-1.70421	-0.0374757	3.06505	-2.23783	0.0417196	0.999782	-4.2018
89837	ULK4P3		ULK4 pseudogene 3	-0.869718	-1.53418	-0.205252	-0.311093	-2.80304	0.0139196	0.999782	-4.39214
121601	ANO4		anoctamin 4	-0.86189	-1.55596	-0.167815	3.21185	-2.65931	0.018483	0.999782	-4.02165
100505507	NA		NA	-0.856611	-1.66915	-0.0440764	-0.827875	-2.2577	0.0401794	0.999782	-4.47979
3352	HTR1D		5-hydroxytryptamine receptor 1D	-0.855356	-1.70064	-0.0100686	1.61769	-2.16704	0.0476691	0.999782	-4.35385
100507417	NA		NA	-0.850527	-1.34526	-0.355792	-0.607155	-3.68162	0.00240471	0.999782	-4.32596
2296	FOXC1		forkhead box C1	-0.848357	-1.57155	-0.125167	0.160215	-2.51218	0.024642	0.999782	-4.39674
1013	CDH15		cadherin 15	-0.848308	-1.65327	-0.043346	-0.885263	-2.25685	0.0402442	0.999782	-4.48201
284083	NA		NA	-0.843091	-1.31183	-0.374354	-0.354709	-3.85185	0.00171294	0.999782	-4.28501
2798	GNRHR		gonadotropin releasing hormone receptor	-0.827404	-1.45237	-0.202441	2.28706	-2.83523	0.0130596	0.999782	-4.10536
387882	C12orf75		chromosome 12 open reading frame 75	-0.818531	-1.60222	-0.0348464	5.19001	-2.23675	0.0418049	0.999782	-4.01044
6916	TBXAS1		thromboxane A synthase 1	-0.813218	-1.60779	-0.0186482	2.71543	-2.19179	0.0455044	0.999782	-4.25413
3043	HBB		hemoglobin subunit beta	-0.805073	-1.60925	-0.000898872	4.2736	-2.14392	0.0497769	0.999782	-4.12465
137835	TMEM71		transmembrane protein 71	-0.799774	-1.48487	-0.11468	-0.407434	-2.50001	0.0252317	0.999782	-4.4339
641364	SLC7A11-AS1		SLC7A11 antisense RNA 1	-0.786231	-1.48569	-0.0867727	0.223704	-2.4072	0.0301927	0.999782	-4.40826
100507535	NA		NA	-0.783409	-1.35847	-0.208348	0.268729	-2.91742	0.0110922	0.999782	-4.33093
643669	CCER2		coiled-coil glutamate rich protein 2	-0.77923	-1.46123	-0.0972287	-1.17866	-2.44683	0.0279698	0.999782	-4.47584
5649	RELN		reelin	-0.778881	-1.41888	-0.138879	2.29349	-2.60624	0.0205107	0.999782	-4.17176
79187	FSD1		fibronectin type III and SPRY domain containing 1	-0.772892	-1.4184	-0.127383	0.705625	-2.56413	0.0222702	0.999782	-4.34691
7499	XG		Xg glycoprotein (Xg blood group)	-0.772819	-1.38305	-0.162584	0.626785	-2.71209	0.0166597	0.999782	-4.32931
340895	MALRD1		MAM and LDL receptor class A domain containing 1	-0.764837	-1.50417	-0.0255033	-0.486349	-2.2154	0.0435251	0.999782	-4.47077
100132417	FCGR1CP		Fc fragment of IgG receptor Ic, pseudogene	-0.761317	-1.32444	-0.198189	-0.733656	-2.89523	0.0115928	0.999782	-4.41087
85477	SCIN		scinderin	-0.75143	-1.38443	-0.118427	3.81463	-2.54218	0.0232442	0.999782	-3.98279
100506961	NA		NA	-0.746516	-1.46552	-0.0275158	0.589993	-2.22349	0.0428662	0.999782	-4.41476
4629	MYH11		myosin heavy chain 11	-0.741752	-1.18188	-0.301624	5.37202	-3.60914	0.0027795	0.999782	-3.20402
26301	GBGT1		globoside alpha-1,3-N-acetylgalactosaminyltransferase 1 (FORS blood group)	-0.734719	-1.26106	-0.208374	2.33354	-2.98934	0.0096116	0.999782	-4.05565
114757	CYGB		cytoglobin	-0.72698	-1.33169	-0.122273	1.29964	-2.57455	0.0218219	0.999782	-4.29128
100505798	NA		NA	-0.725676	-1.3687	-0.0826551	-0.233479	-2.41681	0.0296391	0.999782	-4.43543
286042	FAM86B3P		family with sequence similarity 86, member A pseudogene	-0.72141	-1.24329	-0.199529	2.6276	-2.96029	0.0101845	0.999782	-4.01572
406954	MIR181A2		microRNA 181a-2	-0.716339	-1.39523	-0.0374525	-0.934962	-2.25967	0.0400293	0.999782	-4.48434
7762	ZNF215		zinc finger protein 215	-0.713097	-1.19325	-0.232942	1.90119	-3.18047	0.0065596	0.999782	-4.07746
644135	LOC644135		uncharacterized LOC644135	-0.70474	-1.37655	-0.0329268	-0.582344	-2.24649	0.0410417	0.999782	-4.47184
2196	FAT2		FAT atypical cadherin 2	-0.689875	-1.33964	-0.0401063	2.84174	-2.27371	0.0389767	0.999782	-4.21564
100506305	LINC00958		long intergenic non-protein coding RNA 958	-0.684664	-1.35101	-0.0183221	1.5643	-2.20041	0.0447719	0.999782	-4.35206
100506918	NA		NA	-0.682255	-1.26741	-0.0971034	0.473818	-2.49691	0.025384	0.999782	-4.37841
9636	ISG15		ISG15 ubiquitin like modifier	-0.681011	-1.25504	-0.10698	3.85237	-2.54064	0.0233143	0.999782	-3.97929
6035	RNASE1		ribonuclease A family member 1, pancreatic	-0.680153	-1.20731	-0.152995	3.8236	-2.76306	0.0150655	0.999782	-3.88232
633	BGN		biglycan	-0.678446	-1.3382	-0.0186912	4.90564	-2.2022	0.0446216	0.999782	-4.04666
7135	TNNI1		troponin I1, slow skeletal type	-0.6769	-1.28747	-0.0663309	0.843436	-2.37418	0.032172	0.999782	-4.37112
27074	LAMP3		lysosomal associated membrane protein 3	-0.675547	-1.30604	-0.0450565	0.0938633	-2.29457	0.0374612	0.999782	-4.4336
100507452	NA		NA	-0.665631	-1.07003	-0.261228	5.42264	-3.52487	0.00329003	0.999782	-3.24418
100289410	MCF2L-AS1		MCF2L antisense RNA 1	-0.65905	-1.28857	-0.0295268	-0.808407	-2.24198	0.0413939	0.999782	-4.48174
22874	PLEKHA6		pleckstrin homology domain containing A6	-0.657048	-1.24923	-0.0648638	4.57087	-2.3761	0.0320538	0.999782	-3.97657
653781	POTEJ		POTE ankyrin domain family member J	-0.648962	-1.01445	-0.283478	1.07409	-3.80255	0.00188946	0.999782	-4.09543
54734	RAB39A		RAB39A, member RAS oncogene family	-0.644581	-1.24901	-0.0401574	-1.16839	-2.28381	0.0382359	0.999782	-4.49085
6515	SLC2A3		solute carrier family 2 member 3	-0.631212	-1.08463	-0.177791	4.56299	-2.98125	0.00976792	0.999782	-3.65278
221150	SKA3		spindle and kinetochore associated complex subunit 3	-0.6312	-1.15926	-0.103145	1.08694	-2.55983	0.0224578	0.999782	-4.31605
197259	MLKL		mixed lineage kinase domain like pseudokinase	-0.62835	-1.17382	-0.0828781	2.41295	-2.46691	0.0269042	0.999782	-4.20143
145773	FAM81A		family with sequence similarity 81 member A	-0.624274	-1.14962	-0.0989231	0.758627	-2.54478	0.023127	0.999782	-4.3483
6649	SOD3		superoxide dismutase 3	-0.619419	-1.2125	-0.0263433	4.15924	-2.23665	0.0418128	0.999782	-4.09045
192683	SCAMP5		secretory carrier membrane protein 5	-0.617862	-1.20973	-0.0259915	1.75447	-2.23557	0.0418982	0.999782	-4.3299
116729	PPP1R27		protein phosphatase 1 regulatory subunit 27	-0.611057	-1.1793	-0.0428131	-0.671072	-2.30288	0.036873	0.999782	-4.47027
386597	RNF144A-AS1		RNF144A antisense RNA 1	-0.609494	-1.09653	-0.122462	1.97871	-2.68001	0.0177461	0.999782	-4.19413
10290	SPEG		striated muscle enriched protein kinase	-0.608319	-1.17731	-0.0393321	3.65599	-2.28957	0.0378196	0.999782	-4.11988
10875	FGL2		fibrinogen like 2	-0.606988	-1.14882	-0.0651602	4.5035	-2.39907	0.0306691	0.999782	-3.97142
4648	MYO7B		myosin VIIB	-0.606004	-1.07181	-0.140196	1.20626	-2.78607	0.0143951	0.999782	-4.25944
100422862	MIR548S		microRNA 548s	-0.598299	-1.09069	-0.105905	-0.679879	-2.60214	0.0206761	0.999782	-4.43939
100134317	LOC100134317		uncharacterized LOC100134317	-0.588296	-1.1012	-0.0753934	0.585775	-2.45632	0.0274614	0.999782	-4.37795
729970	LOC729970		hCG2028352-like	-0.584757	-1.07638	-0.0931368	0.0603088	-2.54724	0.0230163	0.999782	-4.40188
1536	CYBB		cytochrome b-245 beta chain	-0.582502	-1.15579	-0.00921356	4.81459	-2.17595	0.0468792	0.999782	-4.06781
26289	AK5		adenylate kinase 5	-0.579164	-1.05985	-0.0984794	1.01196	-2.58027	0.0215793	0.999782	-4.31968
65987	KCTD14		potassium channel tetramerization domain containing 14	-0.575221	-1.05603	-0.0944161	2.25779	-2.56206	0.0223604	0.999782	-4.1935
64581	CLEC7A		C-type lectin domain containing 7A	-0.565709	-1.03739	-0.0940264	1.13341	-2.56843	0.0220843	0.999782	-4.31076
283537	SLC46A3		solute carrier family 46 member 3	-0.564816	-1.02991	-0.0997188	2.60539	-2.60068	0.0207349	0.999782	-4.13731
333926	PPM1J		protein phosphatase, Mg2+/Mn2+ dependent 1J	-0.561612	-1.11356	-0.00966127	0.303454	-2.17901	0.04661	0.999782	-4.44017
23179	RGL1		ral guanine nucleotide dissociation stimulator like 1	-0.556916	-0.901813	-0.212019	6.87237	-3.458	0.00376154	0.999782	-3.26273
51473	DCDC2		doublecortin domain containing 2	-0.551722	-0.934887	-0.168558	4.87253	-3.08361	0.00796232	0.999782	-3.55328
55351	STK32B		serine/threonine kinase 32B	-0.544951	-1.08952	-0.000385963	0.735551	-2.14305	0.0498584	0.999782	-4.42105
56971	CEACAM19		CEA cell adhesion molecule 19	-0.543142	-1.02692	-0.0593616	2.07027	-2.4043	0.0303617	0.999782	-4.25861
389119	INKA1		inka box actin regulator 1	-0.537844	-0.951455	-0.124233	0.264163	-2.78477	0.0144324	0.999782	-4.35426
138162	C9orf116		chromosome 9 open reading frame 116	-0.537409	-1.03108	-0.043735	1.78094	-2.33125	0.0349296	0.999782	-4.30525
56241	SUSD2		sushi domain containing 2	-0.532542	-1.04605	-0.0190379	2.02792	-2.22093	0.0430738	0.999782	-4.31192
80114	BICC1		BicC family RNA binding protein 1	-0.53196	-0.890677	-0.173243	4.09586	-3.17578	0.00662143	0.999782	-3.64564
6039	RNASE6		ribonuclease A family member k6	-0.529972	-1.04287	-0.017071	0.202332	-2.21281	0.0437386	0.999782	-4.44086
54	ACP5		acid phosphatase 5, tartrate resistant	-0.525465	-0.972604	-0.0783258	3.16268	-2.51666	0.0244281	0.999782	-4.09137
64123	ADGRL4		adhesion G protein-coupled receptor L4	-0.521294	-0.937632	-0.104956	4.49644	-2.6814	0.0176978	0.999782	-3.82289
8519	IFITM1		interferon induced transmembrane protein 1	-0.519277	-0.948955	-0.0895993	5.71582	-2.5881	0.0212518	0.999782	-3.77532
64108	RTP4		receptor transporter protein 4	-0.516129	-0.880238	-0.15202	1.87738	-3.03565	0.00876313	0.999782	-4.12047
5365	PLXNB3		plexin B3	-0.515871	-0.973128	-0.0586135	1.64096	-2.41604	0.0296828	0.999782	-4.29754
57538	ALPK3		alpha kinase 3	-0.512505	-1.0226	-0.00240724	4.85096	-2.15164	0.0490641	0.999782	-4.07956
92949	ADAMTSL1		ADAMTS like 1	-0.511175	-0.994895	-0.0274545	4.22198	-2.26308	0.0397717	0.999782	-4.07259
2264	FGFR4		fibroblast growth factor receptor 4	-0.511087	-0.934457	-0.0877175	1.68683	-2.58523	0.0213711	0.999782	-4.25286
400322	HERC2P2		hect domain and RLD 2 pseudogene 2	-0.509146	-0.956925	-0.0613671	6.96031	-2.43502	0.0286155	0.999782	-3.87343
5357	PLS1		plastin 1	-0.506502	-0.945891	-0.067113	4.38243	-2.46863	0.0268148	0.999782	-3.94937
255743	NPNT		nephronectin	-0.501391	-0.878225	-0.124558	3.49258	-2.84939	0.0126978	0.999782	-3.9082
10900	RUNDC3A		RUN domain containing 3A	-0.495737	-0.98317	-0.00830397	0.406084	-2.17801	0.0466977	0.999782	-4.43529
221472	FGD2		FYVE, RhoGEF and PH domain containing 2	-0.495422	-0.939513	-0.0513307	1.91497	-2.38906	0.0312653	0.999782	-4.27872
6772	STAT1		signal transducer and activator of transcription 1	-0.490792	-0.949477	-0.0321073	6.83619	-2.29143	0.0376855	0.999782	-3.95841
1004	CDH6		cadherin 6	-0.483156	-0.943409	-0.0229026	2.00389	-2.24809	0.0409172	0.999782	-4.30785
30835	CD209		CD209 molecule	-0.476224	-0.892213	-0.0602361	1.64931	-2.45163	0.0277118	0.999782	-4.28876
5139	PDE3A		phosphodiesterase 3A	-0.474176	-0.939381	-0.00897116	2.79846	-2.18283	0.0462774	0.999782	-4.25537
653075	GOLGA8T		golgin A8 family member T	-0.470142	-0.891839	-0.0484458	1.86204	-2.38756	0.0313559	0.999782	-4.28466
701	BUB1B		BUB1 mitotic checkpoint serine/threonine kinase B	-0.466823	-0.837991	-0.0956552	1.77894	-2.69343	0.0172835	0.999782	-4.21732
482	ATP1B2		ATPase Na+/K+ transporting subunit beta 2	-0.464413	-0.798295	-0.130531	2.95412	-2.97876	0.00981646	0.999782	-3.96003
148713	PTPRVP		protein tyrosine phosphatase receptor type V, pseudogene	-0.463121	-0.890688	-0.0355533	1.69264	-2.3196	0.0357154	0.999782	-4.31685
144481	SOCS2-AS1		SOCS2 antisense RNA 1	-0.460816	-0.839312	-0.0823202	4.45669	-2.6073	0.0204682	0.999782	-3.86851
6096	RORB		RAR related orphan receptor B	-0.460387	-0.872048	-0.0487272	7.52109	-2.39502	0.0309092	0.999782	-3.91499
133383	SETD9		SET domain containing 9	-0.458616	-0.914591	-0.00264206	1.96513	-2.15394	0.0488532	0.999782	-4.33638
100134229	KDM7A-DT		KDM7A divergent transcript	-0.457941	-0.877092	-0.0387905	1.73451	-2.33972	0.0343685	0.999782	-4.30848
81578	COL21A1		collagen type XXI alpha 1 chain	-0.45372	-0.865317	-0.0421222	3.8522	-2.36069	0.0330155	0.999782	-4.06794
92370	PXYLP1		2-phosphoxylose phosphatase 1	-0.452116	-0.811164	-0.0930679	3.84622	-2.69663	0.017175	0.999782	-3.91484
54059	YBEY		ybeY metalloendoribonuclease	-0.451781	-0.805195	-0.0983664	3.2659	-2.73759	0.0158428	0.999782	-3.99325
116443	GRIN3A		glutamate ionotropic receptor NMDA type subunit 3A	-0.441508	-0.84125	-0.0417657	1.52675	-2.36528	0.0327262	0.999782	-4.32085
650655	ABCA17P		ATP binding cassette subfamily A member 17, pseudogene	-0.437396	-0.855759	-0.0190344	-0.379407	-2.23896	0.0416304	0.999782	-4.46651
3855	KRT7		keratin 7	-0.436887	-0.839978	-0.0337948	7.34649	-2.32107	0.0356153	0.999782	-3.95307
9752	PCDHA9		protocadherin alpha 9	-0.420602	-0.811158	-0.0300463	1.77861	-2.30628	0.0366346	0.999782	-4.31346
10346	TRIM22		tripartite motif containing 22	-0.420231	-0.829641	-0.0108214	5.66468	-2.19813	0.0449645	0.999782	-4.01619
5990	RFX2		regulatory factor X2	-0.419564	-0.778382	-0.0607471	3.1946	-2.50409	0.0250325	0.999782	-4.09398
55847	CISD1		CDGSH iron sulfur domain 1	-0.413955	-0.751505	-0.0764037	3.07139	-2.62626	0.0197218	0.999782	-4.06643
51296	SLC15A3		solute carrier family 15 member 3	-0.411529	-0.722681	-0.100378	3.16144	-2.83239	0.0131332	0.999782	-3.97641
135228	CD109		CD109 molecule	-0.410285	-0.805267	-0.0153033	4.98706	-2.2245	0.042784	0.999782	-4.0304
199731	CADM4		cell adhesion molecule 4	-0.407763	-0.791684	-0.0238408	3.38064	-2.27451	0.0389174	0.999782	-4.16152
140432	RNF113B		ring finger protein 113B	-0.405001	-0.768613	-0.0413884	2.37557	-2.38529	0.0314927	0.999782	-4.23483
29775	CARD10		caspase recruitment domain family member 10	-0.403492	-0.788698	-0.0182854	3.56979	-2.24319	0.0412992	0.999782	-4.15341
219285	SAMD9L		sterile alpha motif domain containing 9 like	-0.401327	-0.790289	-0.0123642	5.29278	-2.2096	0.0440035	0.999782	-4.02246
2770	GNAI1		G protein subunit alpha i1	-0.392401	-0.742219	-0.0425831	5.71261	-2.40222	0.0304839	0.999782	-3.8898
64403	CDH24		cadherin 24	-0.391095	-0.645796	-0.136394	3.27899	-3.28833	0.00528489	0.999782	-3.78833
54504	CPVL		carboxypeptidase vitellogenic like	-0.390623	-0.760424	-0.0208223	2.38143	-2.26211	0.0398445	0.999782	-4.27138
51084	CRYL1		crystallin lambda 1	-0.390011	-0.663243	-0.116779	4.24546	-3.05682	0.00840031	0.999782	-3.67643
2195	FAT1		FAT atypical cadherin 1	-0.388946	-0.767925	-0.00996621	7.43277	-2.19785	0.0449888	0.999782	-4.02874
728640	FAM133CP		family with sequence similarity 133, member A pseudogene	-0.387027	-0.757317	-0.0167377	1.66428	-2.23833	0.0416803	0.999782	-4.33955
57381	RHOJ		ras homolog family member J	-0.377226	-0.634669	-0.119784	3.39263	-3.13795	0.00714235	0.999782	-3.8189
9830	TRIM14		tripartite motif containing 14	-0.373645	-0.71561	-0.0316787	5.269	-2.33991	0.0343556	0.999782	-3.94638
11332	ACOT7		acyl-CoA thioesterase 7	-0.371346	-0.712862	-0.0298297	3.22525	-2.32858	0.0351082	0.999782	-4.15897
4061	LY6E		lymphocyte antigen 6 family member E	-0.365922	-0.705489	-0.026356	5.95326	-2.30775	0.0365324	0.999782	-3.94324
1288	COL4A6		collagen type IV alpha 6 chain	-0.360035	-0.677409	-0.0426616	4.68425	-2.4294	0.028928	0.999782	-3.94003
8543	LMO4		LIM domain only 4	-0.349574	-0.67911	-0.0200377	7.08352	-2.27175	0.0391226	0.999782	-3.97487
5610	EIF2AK2		eukaryotic translation initiation factor 2 alpha kinase 2	-0.348993	-0.650785	-0.0472019	5.58209	-2.47648	0.0264102	0.999782	-3.8488
7957	EPM2A		EPM2A glucan phosphatase, laforin	-0.34273	-0.660874	-0.0245852	2.26255	-2.30702	0.0365831	0.999782	-4.27067
84306	PDCD2L		programmed cell death 2 like	-0.341526	-0.647461	-0.0355911	1.7641	-2.39067	0.0311689	0.999782	-4.29523
23022	PALLD		palladin, cytoskeletal associated protein	-0.33436	-0.633973	-0.0347469	7.80792	-2.38989	0.0312155	0.999782	-3.92756
5480	PPIC		peptidylprolyl isomerase C	-0.327452	-0.598435	-0.0564692	4.68568	-2.5878	0.0212642	0.999782	-3.85356
27077	B9D1		B9 domain containing 1	-0.324999	-0.633927	-0.0160707	2.81354	-2.25293	0.0405438	0.999782	-4.23288
441027	TMEM150C		transmembrane protein 150C	-0.323532	-0.594681	-0.0523841	3.63799	-2.55526	0.0226592	0.999782	-4.01299
79132	DHX58		DExH-box helicase 58	-0.3123	-0.610091	-0.0145095	4.14556	-2.24587	0.0410897	0.999782	-4.09216
165082	ADGRF3		adhesion G protein-coupled receptor F3	-0.308578	-0.599598	-0.0175577	2.20149	-2.27073	0.0391981	0.999782	-4.28732
29894	CPSF1		cleavage and polyadenylation specific factor 1	-0.304185	-0.561991	-0.0463781	6.98611	-2.52678	0.023952	0.999782	-3.81602
339483	MTMR9LP		myotubularin related protein 9 like, pseudogene	-0.295086	-0.523136	-0.0670353	3.78215	-2.77103	0.0148299	0.999782	-3.89685
152100	CMC1		C-X9-C motif containing 1	-0.289284	-0.575976	-0.0025916	2.51351	-2.16089	0.0482217	0.999782	-4.29193
11030	RBPMS		RNA binding protein, mRNA processing factor	-0.283481	-0.56226	-0.00470184	6.75863	-2.17765	0.0467297	0.999782	-4.02555
8835	SOCS2		suppressor of cytokine signaling 2	-0.281734	-0.518454	-0.0450146	5.85896	-2.54876	0.022948	0.999782	-3.79548
5933	RBL1		RB transcriptional corepressor like 1	-0.276881	-0.53151	-0.0222522	3.79545	-2.32868	0.0351016	0.999782	-4.09311
3430	IFI35		interferon induced protein 35	-0.27566	-0.547813	-0.00350648	4.39775	-2.16912	0.0474833	0.999782	-4.10726
65008	MRPL1		mitochondrial ribosomal protein L1	-0.274414	-0.538162	-0.0106656	3.24876	-2.22813	0.0424918	0.999782	-4.19705
7318	UBA7		ubiquitin like modifier activating enzyme 7	-0.260786	-0.463538	-0.058035	5.26148	-2.75452	0.0153219	0.999782	-3.70175
7325	UBE2E2		ubiquitin conjugating enzyme E2 E2	-0.255014	-0.456911	-0.0531163	3.8581	-2.70494	0.0168964	0.999782	-3.91508
124540	MSI2		musashi RNA binding protein 2	-0.254961	-0.502434	-0.00748718	4.6997	-2.20632	0.0442766	0.999782	-4.06275
79780	CCDC82		coiled-coil domain containing 82	-0.241799	-0.454417	-0.029181	4.75237	-2.43545	0.028592	0.999782	-3.93197
84875	PARP10		poly(ADP-ribose) polymerase family member 10	-0.234405	-0.467729	-0.00108133	6.18314	-2.15145	0.0490808	0.999782	-4.03789
9446	GSTO1		glutathione S-transferase omega 1	-0.224734	-0.431769	-0.0176986	4.89468	-2.3246	0.0353763	0.999782	-3.98189
80003	PCNX2		pecanex 2	-0.205333	-0.409578	-0.00108755	5.62688	-2.15293	0.0489453	0.999782	-4.04519
6605	SMARCE1		SWI/SNF related, matrix associated, actin dependent regulator of chromatin, subfamily e, member 1	-0.193639	-0.374158	-0.0131197	6.21351	-2.29717	0.0372761	0.999782	-3.94758
351	APP		amyloid beta precursor protein	-0.185876	-0.370059	-0.00169338	8.50698	-2.16122	0.0481918	0.999782	-4.08196
100506031	NA		NA	-0.181454	-0.351537	-0.0113707	4.12629	-2.2847	0.0381714	0.999782	-4.07818
10308	ZNF267		zinc finger protein 267	-0.172041	-0.342546	-0.00153617	4.00499	-2.16082	0.0482275	0.999782	-4.14991
56950	SMYD2		SET and MYND domain containing 2	0.175177	0.0117633	0.338591	5.07827	2.29569	0.0373816	0.999782	-3.99164
83891	SNX25		sorting nexin 25	0.185716	0.000424565	0.371007	5.39953	2.14644	0.0495436	0.999782	-4.0604
51092	SIDT2		SID1 transmembrane family member 2	0.188685	0.0175466	0.359824	7.01834	2.3611	0.0329897	0.999782	-3.91561
54942	ABITRAM		actin binding transcription modulator	0.190096	0.00392246	0.376269	3.88073	2.18665	0.0459463	0.999782	-4.15901
29116	MYLIP		myosin regulatory light chain interacting protein	0.191451	0.0169111	0.365991	6.30781	2.34902	0.033762	0.999782	-3.91544
147687	ZNF417		zinc finger protein 417	0.194218	0.00884938	0.379587	5.40999	2.24377	0.041254	0.999782	-4.00245
10780	ZNF234		zinc finger protein 234	0.194963	0.00475761	0.385168	4.65131	2.1951	0.0452223	0.999782	-4.08131
57551	TAOK1		TAO kinase 1	0.196476	0.00504547	0.387907	7.25967	2.19797	0.0449781	0.999782	-4.0206
1130	LYST		lysosomal trafficking regulator	0.219301	0.00456787	0.434034	6.9458	2.18709	0.0459087	0.999782	-4.02085
79803	HPS6		HPS6 biogenesis of lysosomal organelles complex 2 subunit 3	0.220614	0.010402	0.430827	4.97894	2.2475	0.0409633	0.999782	-4.02721
375035	SFT2D2		SFT2 domain containing 2	0.223851	0.0433228	0.40438	5.57156	2.65545	0.0186239	0.999782	-3.74681
91056	AP5B1		adaptor related protein complex 5 subunit beta 1	0.224189	0.0261742	0.422205	5.477	2.4246	0.0291967	0.999782	-3.89145
65018	PINK1		PTEN induced kinase 1	0.224771	0.00392114	0.445621	6.22889	2.17955	0.046563	0.999782	-4.02094
100505696	SH3BP5-AS1		SH3BP5 antisense RNA 1	0.226605	0.0123762	0.440835	5.12761	2.26525	0.0396082	0.999782	-4.00676
285761	DCBLD1		discoidin, CUB and LCCL domain containing 1	0.245643	0.012143	0.479142	4.37448	2.2529	0.0405465	0.999782	-4.07852
131408	FAM131A		family with sequence similarity 131 member A	0.246217	0.0379877	0.454445	4.64518	2.53221	0.0237	0.999782	-3.90381
6812	STXBP1		syntaxin binding protein 1	0.246298	0.0504816	0.442115	5.32949	2.69362	0.0172772	0.999782	-3.74196
78996	CYREN		cell cycle regulator of NHEJ	0.247662	0.0101639	0.48516	5.49811	2.23318	0.0420884	0.999782	-4.00561
490	ATP2B1		ATPase plasma membrane Ca2+ transporting 1	0.249042	0.0100218	0.488063	6.57602	2.23132	0.0422363	0.999782	-3.98928
3588	IL10RB		interleukin 10 receptor subunit beta	0.250921	0.00494665	0.496895	5.35588	2.1846	0.0461239	0.999782	-4.04094
160760	PPTC7		PTC7 protein phosphatase homolog	0.255102	0.0408012	0.469402	5.49341	2.54926	0.0229257	0.999782	-3.81617
9929	JOSD1		Josephin domain containing 1	0.263968	0.00621857	0.521718	6.53658	2.1932	0.0453841	0.999782	-4.01261
8992	ATP6V0E1		ATPase H+ transporting V0 subunit e1	0.267859	0.01624	0.519478	6.0594	2.27975	0.0385324	0.999782	-3.96089
116984	ARAP2		ArfGAP with RhoGAP domain, ankyrin repeat and PH domain 2	0.268964	0.0380732	0.499854	5.80724	2.49466	0.0254949	0.999782	-3.8344
4864	NPC1		NPC intracellular cholesterol transporter 1	0.271893	0.00110682	0.542679	6.31052	2.15028	0.0491885	0.999782	-4.03876
84895	MIGA2		mitoguardin 2	0.27564	0.0380049	0.513276	5.3512	2.48402	0.0260266	0.999782	-3.86474
54931	TRMT10C		tRNA methyltransferase 10C, mitochondrial RNase P subunit	0.27621	0.0184953	0.533924	4.38213	2.29522	0.0374148	0.999782	-4.0574
84074	QRICH2		glutamine rich 2	0.284607	0.053208	0.516007	4.46787	2.63395	0.0194265	0.999782	-3.87535
10928	RALBP1		ralA binding protein 1	0.291674	0.0372514	0.546096	6.70101	2.45508	0.0275272	0.999782	-3.85154
260425	MAGI3		membrane associated guanylate kinase, WW and PDZ domain containing 3	0.295015	0.0960621	0.493968	5.76479	3.17554	0.00662463	0.999782	-3.42675
100505729	NA		NA	0.299592	0.00232987	0.596855	1.63895	2.15831	0.0484547	0.999782	-4.37161
50640	PNPLA8		patatin like phospholipase domain containing 8	0.30014	0.0198501	0.58043	5.89111	2.29319	0.0375595	0.999782	-3.95622
7328	UBE2H		ubiquitin conjugating enzyme E2 H	0.300425	0.0369263	0.563924	7.01632	2.44164	0.028252	0.999782	-3.86561
541473	LOC541473		FKBP prolyl isomerase 6 pseudogene	0.30251	0.00564834	0.599371	2.96595	2.18228	0.0463254	0.999782	-4.25606
116236	ABHD15		abhydrolase domain containing 15	0.302528	0.088801	0.516254	4.84061	3.03131	0.00883932	0.999782	-3.61266
373863	DND1		DND microRNA-mediated repression inhibitor 1	0.303752	0.0463063	0.561197	3.71762	2.52672	0.0239547	0.999782	-4.0346
283755	HERC2P3		hect domain and RLD 2 pseudogene 3	0.311704	0.00350572	0.619903	5.55837	2.16589	0.0477719	0.999782	-4.04407
3073	HEXA		hexosaminidase subunit alpha	0.312689	0.0211931	0.604186	6.60711	2.29723	0.037272	0.999782	-3.94872
23220	DTX4		deltex E3 ubiquitin ligase 4	0.314259	0.0292316	0.599286	5.49855	2.36116	0.0329858	0.999782	-3.92996
29062	WDR91		WD repeat domain 91	0.318225	0.000348851	0.636102	6.65268	2.14388	0.0497809	0.999782	-4.04372
646982	LINC00598		long intergenic non-protein coding RNA 598	0.319334	0.0535497	0.585118	3.71064	2.573	0.021888	0.999782	-4.0171
127544	RNF19B		ring finger protein 19B	0.322032	0.0128393	0.631224	4.68808	2.23046	0.0423054	0.999782	-4.06235
55304	SPTLC3		serine palmitoyltransferase long chain base subunit 3	0.32299	0.0333728	0.612606	6.58756	2.3883	0.0313111	0.999782	-3.89199
100009676	ZBTB11-AS1		ZBTB11 antisense RNA 1	0.324771	0.000976807	0.648566	2.60793	2.14799	0.0493999	0.999782	-4.30032
5291	PIK3CB		phosphatidylinositol-4,5-bisphosphate 3-kinase catalytic subunit beta	0.327873	0.0337974	0.621949	5.38662	2.38765	0.0313502	0.999782	-3.92061
50939	IMPG2		interphotoreceptor matrix proteoglycan 2	0.328334	0.0142565	0.642412	2.87981	2.23874	0.0416483	0.999782	-4.24634
55902	ACSS2		acyl-CoA synthetase short chain family member 2	0.32852	0.0257782	0.631262	5.50109	2.32388	0.035425	0.999782	-3.95233
359845	RFLNB		refilin B	0.336077	0.0869049	0.585249	3.66922	2.88844	0.0117502	0.999782	-3.89437
80335	WDR82		WD repeat domain 82	0.337983	2.7518e-05	0.675939	8.05009	2.1417	0.0499837	0.999782	-4.07461
23287	AGTPBP1		ATP/GTP binding protein 1	0.339361	0.00371168	0.67501	5.42343	2.16521	0.0478327	0.999782	-4.05045
100129973	CERNA1		competing endogenous lncRNA 1 for miR-4707-5p and miR-4767	0.343697	0.0144975	0.672897	1.21276	2.23584	0.0418771	0.999782	-4.38621
4357	MPST		mercaptopyruvate sulfurtransferase	0.343841	0.0668903	0.620792	5.69098	2.65876	0.0185031	0.999782	-3.74056
401207	C5orf63		chromosome 5 open reading frame 63	0.356277	0.0124777	0.700076	3.16374	2.21925	0.04321	0.999782	-4.22502
7263	TST		thiosulfate sulfurtransferase	0.356404	0.0431716	0.669636	5.19314	2.43669	0.0285235	0.999782	-3.90604
2954	GSTZ1		glutathione S-transferase zeta 1	0.365064	0.00464193	0.725486	3.90742	2.16911	0.0474843	0.999782	-4.16905
9398	CD101		CD101 molecule	0.376	0.0341729	0.717828	1.79546	2.35562	0.0333378	0.999782	-4.31588
1241	LTB4R		leukotriene B4 receptor	0.388357	0.0720267	0.704688	3.90515	2.62914	0.0196106	0.999782	-3.96667
4345	CD200		CD200 molecule	0.396582	0.0196269	0.773537	6.31689	2.25303	0.0405363	0.999782	-3.97582
11094	CACFD1		calcium channel flower domain containing 1	0.398453	0.0547623	0.742144	5.15283	2.48275	0.0260908	0.999782	-3.88359
2057	EPOR		erythropoietin receptor	0.398752	0.0178876	0.779616	4.6844	2.24211	0.0413835	0.999782	-4.0587
4053	LTBP2		latent transforming growth factor beta binding protein 2	0.411054	0.0792724	0.742835	4.81704	2.65321	0.0187061	0.999782	-3.82385
10611	PDLIM5		PDZ and LIM domain 5	0.411717	0.0479641	0.77547	6.85811	2.42391	0.0292358	0.999782	-3.87323
100506857	NA		NA	0.413561	0.0437945	0.783327	1.89028	2.39517	0.0309001	0.999782	-4.29942
19	ABCA1		ATP binding cassette subfamily A member 1	0.41558	0.096303	0.734857	8.17474	2.78748	0.0143553	0.999782	-3.7069
114769	CARD16		caspase recruitment domain family member 16	0.417269	0.013205	0.821334	0.603865	2.21152	0.0438452	0.999782	-4.43054
124935	SLC43A2		solute carrier family 43 member 2	0.418286	0.087592	0.748981	5.31135	2.70876	0.0167694	0.999782	-3.73943
253190	SERHL2		serine hydrolase like 2	0.423807	0.066842	0.780772	3.87424	2.54253	0.0232284	0.999782	-4.01019
100129792	CCDC152		coiled-coil domain containing 152	0.424348	0.0264912	0.822206	2.27107	2.28412	0.0382132	0.999782	-4.29283
100132625	NA		NA	0.433892	0.107546	0.760238	1.89848	2.84726	0.0127515	0.999782	-4.192
253650	ANKRD18A		ankyrin repeat domain 18A	0.441965	0.0543637	0.829567	4.34877	2.44189	0.0282382	0.999782	-3.99333
56904	SH3GLB2		SH3 domain containing GRB2 like, endophilin B2	0.44246	0.00397424	0.880946	6.75185	2.16094	0.048217	0.999782	-4.03415
100506786	NA		NA	0.446773	0.0404701	0.853076	1.96127	2.35484	0.0333879	0.999782	-4.30305
728053	NA		NA	0.448234	0.0078975	0.888571	3.71333	2.17994	0.0465292	0.999782	-4.1861
196264	MPZL3		myelin protein zero like 3	0.449495	0.00646601	0.892525	3.8448	2.17279	0.0471581	0.999782	-4.17608
100506017	NA		NA	0.452202	0.00237471	0.902028	-0.335496	2.15284	0.0489542	0.999782	-4.48297
7151	TOP1P1		DNA topoisomerase I pseudogene 1	0.452631	0.0386444	0.866618	0.564406	2.34144	0.0342559	0.999782	-4.41354
93653	ST7-AS1		ST7 antisense RNA 1	0.456172	0.0196081	0.892736	0.861534	2.23772	0.0417288	0.999782	-4.41157
148808	MFSD4A		major facilitator superfamily domain containing 4A	0.457233	0.0342582	0.880209	7.87044	2.31498	0.036032	0.999782	-3.96727
440498	HSBP1L1		heat shock factor binding protein 1 like 1	0.457786	0.0870162	0.828556	3.51071	2.64413	0.0190425	0.999782	-4.02375
79818	ZNF552		zinc finger protein 552	0.471208	0.0302912	0.912126	5.61355	2.28865	0.0378854	0.999782	-3.97071
2570	GABRR2		gamma-aminobutyric acid type A receptor rho2 subunit	0.471557	0.00599229	0.937122	0.94639	2.16909	0.0474858	0.999782	-4.41837
100507398	INTS6-AS1		INTS6 antisense RNA 1	0.47249	0.112521	0.832458	2.13075	2.81094	0.0137035	0.999782	-4.17285
56829	ZC3HAV1		zinc finger CCCH-type containing, antiviral 1	0.472735	0.106747	0.838724	8.78939	2.76614	0.0149738	0.999782	-3.75444
23710	GABARAPL1		GABA type A receptor associated protein like 1	0.478477	0.0394003	0.917554	7.00047	2.3337	0.0347665	0.999782	-3.93141
100505625	LINC02102		long intergenic non-protein coding RNA 2102	0.483515	0.0155817	0.951449	0.170335	2.21284	0.0437359	0.999782	-4.45436
10279	PRSS16		serine protease 16	0.496133	0.0912862	0.90098	3.46239	2.62441	0.0197934	0.999782	-4.04093
92211	CDHR1		cadherin related family member 1	0.500207	0.0258132	0.9746	4.27437	2.25806	0.0401521	0.999782	-4.09473
7047	TGM4		transglutaminase 4	0.502783	0.0528521	0.952713	-0.0763355	2.39309	0.031024	0.999782	-4.44451
90649	ZNF486		zinc finger protein 486	0.503778	0.000936777	1.00662	4.77957	2.14552	0.0496286	0.999782	-4.10504
11096	ADAMTS5		ADAM metallopeptidase with thrombospondin type 1 motif 5	0.504641	0.022565	0.986718	6.86299	2.24177	0.04141	0.999782	-3.9858
25791	NGEF		neuronal guanine nucleotide exchange factor	0.505144	0.1388	0.871488	2.66749	2.95291	0.0103355	0.999782	-4.05671
158158	RASEF		RAS and EF-hand domain containing	0.50591	0.084619	0.927201	5.89814	2.57167	0.021945	0.999782	-3.78753
10553	HTATIP2		HIV-1 Tat interactive protein 2	0.5089	0.117411	0.900389	4.47254	2.78379	0.0144602	0.999782	-3.80911
115727	RASGRP4		RAS guanyl releasing protein 4	0.509282	0.0242268	0.994338	1.22281	2.24849	0.0408865	0.999782	-4.38669
283876	LINC00921		long intergenic non-protein coding RNA 921	0.51242	0.0260037	0.998835	3.63756	2.25602	0.0403078	0.999782	-4.16462
3730	ANOS1		anosmin 1	0.51621	0.022502	1.00992	1.70022	2.23914	0.0416169	0.999782	-4.35317
161176	SYNE3		spectrin repeat containing nuclear envelope family member 3	0.51855	0.0744061	0.962694	3.63962	2.50029	0.0252176	0.999782	-4.06513
100286988	NA		NA	0.519673	0.0384773	1.00087	1.29715	2.31277	0.0361841	0.999782	-4.36915
55747	NA		NA	0.522043	0.0869957	0.957089	4.99254	2.56977	0.0220266	0.999782	-3.8539
79669	C3orf52		chromosome 3 open reading frame 52	0.525784	0.158959	0.892608	2.83006	3.06954	0.00818946	0.999782	-3.99659
154043	CNKSR3		CNKSR family member 3	0.528287	0.0908176	0.965756	5.99447	2.58611	0.0213346	0.999782	-3.77585
654341	NA		NA	0.530934	0.000242832	1.06163	1.56936	2.14251	0.0499085	0.999782	-4.38374
410	ARSA		arylsulfatase A	0.535085	0.0687398	1.00143	5.7496	2.45719	0.027415	0.999782	-3.86407
92421	CHMP4C		charged multivesicular body protein 4C	0.540283	0.135936	0.94463	4.08189	2.86148	0.0123966	0.999782	-3.84093
400464	LOC400464		ubiquitin conjugating enzyme E2 Q2 pseudogene	0.548165	0.0297171	1.06661	1.36003	2.26428	0.0396809	0.999782	-4.37431
238	ALK		ALK receptor tyrosine kinase	0.548322	0.105215	0.991429	1.52526	2.65003	0.0188231	0.999782	-4.2814
100505675	NA		NA	0.549454	0.131021	0.967888	1.1076	2.81209	0.0136724	0.999782	-4.29404
8372	HYAL3		hyaluronidase 3	0.549689	0.0588868	1.04049	2.07438	2.39847	0.0307044	0.999782	-4.28492
8290	H3-4		H3.4 histone	0.555293	0.0909429	1.01964	0.309306	2.56095	0.0224091	0.999782	-4.4009
656	BMP8B		bone morphogenetic protein 8b	0.560193	0.199919	0.920466	3.33779	3.32989	0.00486256	0.999782	-3.81326
100505821	NA		NA	0.561978	0.0783939	1.04556	-0.305716	2.48869	0.0257919	0.999782	-4.4461
389633	FAM90A25P		family with sequence similarity 90 member A25, pseudogene	0.565573	0.0999763	1.03117	1.38273	2.60137	0.0207069	0.999782	-4.30603
147660	ZNF578		zinc finger protein 578	0.570501	0.156218	0.984784	2.88609	2.94906	0.010415	0.999782	-4.02565
116369	SLC26A8		solute carrier family 26 member 8	0.576821	0.0623102	1.09133	1.3599	2.40088	0.0305623	0.999782	-4.34784
442893	MIR151A		microRNA 151a	0.582266	0.128564	1.03597	0.505222	2.74837	0.0155091	0.999782	-4.36093
129049	SGSM1		small G protein signaling modulator 1	0.584989	0.0363581	1.13362	4.15546	2.28345	0.0382622	0.999782	-4.09674
79998	ANKRD53		ankyrin repeat domain 53	0.588671	0.00615235	1.17119	2.08974	2.16415	0.0479281	0.999782	-4.34304
3664	IRF6		interferon regulatory factor 6	0.588987	0.00555873	1.17242	6.10861	2.16193	0.0481273	0.999782	-4.03527
100133034	NA		NA	0.605531	0.172389	1.03867	1.01417	2.99385	0.00952553	0.999782	-4.27554
8557	TCAP		titin-cap	0.606123	0.0260408	1.1862	0.0856127	2.23767	0.0417327	0.999782	-4.457
8858	PROZ		protein Z, vitamin K dependent plasma glycoprotein	0.617672	0.267482	0.967862	1.57184	3.77727	0.00198704	0.999782	-4.06384
8698	S1PR4		sphingosine-1-phosphate receptor 4	0.619321	0.059275	1.17937	0.504223	2.36819	0.0325441	0.999782	-4.41638
3932	LCK		LCK proto-oncogene, Src family tyrosine kinase	0.622074	0.0654377	1.17871	0.963269	2.39329	0.0310123	0.999782	-4.38137
162966	ZNF600		zinc finger protein 600	0.624381	0.0475744	1.20119	4.91075	2.31816	0.0358139	0.999782	-4.0039
55018	ANKRD40CL		ANKRD40 C-terminal like	0.639255	0.0979519	1.18056	-0.624453	2.52905	0.0238463	0.999782	-4.45845
3294	HSD17B2		hydroxysteroid 17-beta dehydrogenase 2	0.64193	0.126203	1.15766	5.2224	2.66558	0.0182567	0.999782	-3.78045
642838	NA		NA	0.642387	0.0141195	1.27066	-0.743627	2.18966	0.0456872	0.999782	-4.49545
153020	RASGEF1B		RasGEF domain family member 1B	0.642726	0.0449531	1.2405	2.85928	2.30258	0.0368944	0.999782	-4.23637
170691	ADAMTS17		ADAM metallopeptidase with thrombospondin type 1 motif 17	0.651418	0.00563657	1.2972	3.86111	2.16022	0.0482819	0.999782	-4.18555
124221	PRSS30P		serine protease 30, pseudogene	0.656241	0.0703541	1.24213	1.24052	2.39869	0.0306917	0.999782	-4.36029
1767	DNAH5		dynein axonemal heavy chain 5	0.658426	0.0711259	1.24573	6.11254	2.40088	0.0305622	0.999782	-3.8891
196968	DNM1P46		dynamin 1 pseudogene 46	0.661207	0.0499226	1.27249	0.41434	2.31643	0.0359327	0.999782	-4.43012
80817	CEP44		centrosomal protein 44	0.666521	0.106496	1.22655	6.23388	2.54877	0.0229478	0.999782	-3.79534
55034	MOCOS		molybdenum cofactor sulfurase	0.667393	0.0351914	1.29959	6.31091	2.26074	0.0399485	0.999782	-3.97286
253935	ANGPTL5		angiopoietin like 5	0.673779	0.148919	1.19864	-0.359533	2.74915	0.0154852	0.999782	-4.42327
5731	PTGER1		prostaglandin E receptor 1	0.679635	0.00448177	1.35479	-0.28344	2.15575	0.0486883	0.999782	-4.48303
22917	ZP1		zona pellucida glycoprotein 1	0.683682	0.0377124	1.32965	-0.559283	2.26655	0.0395101	0.999782	-4.4819
284578	MFSD4A-AS1		MFSD4A antisense RNA 1	0.687604	0.0636544	1.31155	1.86842	2.36001	0.0330589	0.999782	-4.31612
3293	HSD17B3		hydroxysteroid 17-beta dehydrogenase 3	0.703732	0.0379598	1.3695	2.01056	2.26363	0.0397298	0.999782	-4.32778
100302200	NA		NA	0.705265	0.00800566	1.40252	-0.997917	2.16612	0.0477514	0.999782	-4.50582
100506334	LINC00649		long intergenic non-protein coding RNA 649	0.725943	0.234033	1.21785	1.13372	3.1604	0.00682858	0.999782	-4.23942
100507360	NA		NA	0.729489	0.291753	1.16722	-0.00765582	3.56887	0.00301265	0.999782	-4.31383
100505921	GLCCI1-DT		GLCCI1 divergent transcript	0.732208	0.105759	1.35866	-0.166908	2.50307	0.025082	0.999782	-4.43993
654412	FAM138B		family with sequence similarity 138 member B	0.743118	0.0840516	1.40218	0.557495	2.41464	0.0297629	0.999782	-4.40872
145447	ABHD12B		abhydrolase domain containing 12B	0.746928	0.130295	1.36356	2.18357	2.59404	0.0210062	0.999782	-4.22971
8511	MMP23A		matrix metallopeptidase 23A (pseudogene)	0.748947	0.0709468	1.42695	-0.267753	2.36562	0.0327047	0.999782	-4.45994
81607	NECTIN4		nectin cell adhesion molecule 4	0.755199	0.114622	1.39578	5.22001	2.52473	0.0240479	0.999782	-3.86534
100271835	LIMS3-LOC440895		LIMS3-LOC440895 readthrough	0.765996	0.0648121	1.46718	5.20787	2.33948	0.0343844	0.999782	-3.97239
643677	CCDC168		coiled-coil domain containing 168	0.775008	0.2398	1.31022	-0.539153	3.10104	0.00768962	0.999782	-4.40167
7224	TRPC5		transient receptor potential cation channel subfamily C member 5	0.778786	0.166779	1.39079	0.478922	2.72512	0.0162372	0.999782	-4.37085
9719	ADAMTSL2		ADAMTS like 2	0.787459	0.369758	1.20516	0.599167	4.03726	0.00118617	0.999782	-4.19472
3003	GZMK		granzyme K	0.787874	0.183489	1.39226	0.492782	2.79169	0.0142361	0.999782	-4.36067
6967	TRGC2		T cell receptor gamma constant 2	0.792674	0.060421	1.52493	-0.27272	2.31824	0.0358088	0.999782	-4.4658
100422879	MIR3124		microRNA 3124	0.798477	0.115803	1.48115	-0.686382	2.5048	0.0249979	0.999782	-4.46536
5133	PDCD1		programmed cell death 1	0.801068	0.0506104	1.55152	0.384482	2.28595	0.0380805	0.999782	-4.43804
84000	TMPRSS13		transmembrane serine protease 13	0.807674	0.0139857	1.60136	3.86888	2.17927	0.046588	0.999782	-4.18203
100130231	LINC00861		long intergenic non-protein coding RNA 861	0.808634	0.132468	1.4848	0.289432	2.56108	0.0224035	0.999782	-4.40692
268	AMH		anti-Mullerian hormone	0.812667	0.146128	1.47921	1.52835	2.61103	0.0203193	0.999782	-4.29663
100506629	NA		NA	0.818391	0.353571	1.28321	0.7053	3.77051	0.00201397	0.999782	-4.21106
23584	VSIG2		V-set and immunoglobulin domain containing 2	0.82593	0.0155562	1.6363	3.46288	2.18264	0.0462938	0.999782	-4.22195
645840	NA		NA	0.855956	0.116062	1.59585	-0.626953	2.47746	0.0263601	0.999782	-4.46663
642846	LOC642846		DEAD/H (Asp-Glu-Ala-Asp/His) box polypeptide 11-like	0.858067	0.342276	1.37386	4.05213	3.56264	0.00305048	0.999782	-3.57575
222950	NYAP1		neuronal tyrosine phosphorylated phosphoinositide-3-kinase adaptor 1	0.880317	0.0731264	1.68751	-0.465674	2.33554	0.0346444	0.999782	-4.47368
349334	FOXD4L4		forkhead box D4 like 4	0.918431	0.0186825	1.81818	-0.0878128	2.186	0.0460027	0.999782	-4.47434
26219	OR1J4		olfactory receptor family 1 subfamily J member 4	0.921198	0.135565	1.70683	1.66553	2.51106	0.0246956	0.999782	-4.30745
8224	SYN3		synapsin III	0.924413	0.208692	1.64013	-0.728076	2.76596	0.0149792	0.999782	-4.44506
253039	CUTALP		cutA divalent cation tolerance homolog-like, pseudogene	0.94845	0.162097	1.7348	3.67351	2.58298	0.0214654	0.999782	-4.04636
245912	DEFB109A		defensin beta 109A (pseudogene)	0.953163	0.0413107	1.86502	-0.350628	2.23855	0.041663	0.999782	-4.47953
100506913	NA		NA	0.961461	0.118747	1.80417	1.78787	2.44329	0.0281619	0.999782	-4.3114
84913	ATOH8		atonal bHLH transcription factor 8	1.01607	0.135836	1.8963	6.40255	2.47201	0.02664	0.999782	-3.84543
55937	APOM		apolipoprotein M	1.02085	0.411011	1.63068	-1.05209	3.58486	0.00291783	0.999782	-4.40197
1672	DEFB1		defensin beta 1	1.03824	0.0545669	2.0219	6.35631	2.26033	0.0399797	0.999782	-3.97679
116362	RBP7		retinol binding protein 7	1.05063	0.469091	1.63217	0.169095	3.86897	0.00165562	0.999782	-4.27605
158131	OR1Q1		olfactory receptor family 1 subfamily Q member 1	1.10278	0.15868	2.04688	0.389795	2.50147	0.0251601	0.999782	-4.41427
7348	UPK1B		uroplakin 1B	1.2489	0.320197	2.1776	6.59219	2.87988	0.0119517	0.999782	-3.59742
100507436	MICA		MHC class I polypeptide-related sequence A	1.27869	0.540858	2.01653	2.03059	3.71134	0.00226619	0.999782	-4.02917
563	AZGP1		alpha-2-glycoprotein 1, zinc-binding	1.31816	0.146952	2.48937	1.24327	2.41023	0.0300171	0.999782	-4.37561
84072	HORMAD1		HORMA domain containing 1	1.32836	0.0391581	2.61757	-0.370932	2.20658	0.0442553	0.999782	-4.48834
353091	RAET1G		retinoic acid early transcript 1G	1.60979	0.68262	2.53697	-0.833847	3.7182	0.00223538	0.999782	-4.39203
54959	ODAM		odontogenic, ameloblast associated	1.79102	0.183928	3.39811	0.139504	2.38662	0.0314121	0.999782	-4.45383
100505967	LINC00645		long intergenic non-protein coding RNA 645	1.85426	0.180505	3.52802	3.32287	2.37248	0.0322771	0.999782	-4.2083
1747	DLX3		distal-less homeobox 3	1.89378	0.0462978	3.74126	-1.51692	2.1952	0.0452138	0.999782	-4.52324
4250	SCGB2A2		secretoglobin family 2A member 2	2.00028	0.403369	3.59719	3.89518	2.68247	0.0176606	0.999782	-4.03758
259289	TAS2R43		taste 2 receptor member 43	2.99001	1.02583	4.95419	-0.268124	3.25998	0.00559378	0.999782	-4.41879

## Sheet: izločeni NA
ENTREZID	SYMBOL	GENENAME	logFC	CI.L	CI.R	AveExpr	t	P.Value	adj.P.Val	B
284083	NA	NA	-0.843091	-1.31183	-0.374354	-0.354709	-3.85185	0.00171294	0.999782	-4.28501
100506629	NA	NA	0.818391	0.353571	1.28321	0.7053	3.77051	0.00201397	0.999782	-4.21106
100507417	NA	NA	-0.850527	-1.34526	-0.355792	-0.607155	-3.68162	0.00240471	0.999782	-4.32596
100507360	NA	NA	0.729489	0.291753	1.16722	-0.00765582	3.56887	0.00301265	0.999782	-4.31383
100507452	NA	NA	-0.665631	-1.07003	-0.261228	5.42264	-3.52487	0.00329003	0.999782	-3.24418
100133034	NA	NA	0.605531	0.172389	1.03867	1.01417	2.99385	0.00952553	0.999782	-4.27554
100507535	NA	NA	-0.783409	-1.35847	-0.208348	0.268729	-2.91742	0.0110922	0.999782	-4.33093
100132625	NA	NA	0.433892	0.107546	0.760238	1.89848	2.84726	0.0127515	0.999782	-4.192
100505675	NA	NA	0.549454	0.131021	0.967888	1.1076	2.81209	0.0136724	0.999782	-4.29404
642373	NA	NA	-1.43603	-2.60816	-0.2639	0.36207	-2.62369	0.0198215	0.999782	-4.35882
55747	NA	NA	0.522043	0.0869957	0.957089	4.99254	2.56977	0.0220266	0.999782	-3.8539
100506918	NA	NA	-0.682255	-1.26741	-0.0971034	0.473818	-2.49691	0.025384	0.999782	-4.37841
100505821	NA	NA	0.561978	0.0783939	1.04556	-0.305716	2.48869	0.0257919	0.999782	-4.4461
645840	NA	NA	0.855956	0.116062	1.59585	-0.626953	2.47746	0.0263601	0.999782	-4.46663
100506913	NA	NA	0.961461	0.118747	1.80417	1.78787	2.44329	0.0281619	0.999782	-4.3114
145757	NA	NA	-1.45489	-2.73569	-0.174095	-1.01431	-2.43262	0.0287484	0.999782	-4.46618
100505798	NA	NA	-0.725676	-1.3687	-0.0826551	-0.233479	-2.41681	0.0296391	0.999782	-4.43543
100506857	NA	NA	0.413561	0.0437945	0.783327	1.89028	2.39517	0.0309001	0.999782	-4.29942
100506786	NA	NA	0.446773	0.0404701	0.853076	1.96127	2.35484	0.0333879	0.999782	-4.30305
100286988	NA	NA	0.519673	0.0384773	1.00087	1.29715	2.31277	0.0361841	0.999782	-4.36915
100506031	NA	NA	-0.181454	-0.351537	-0.0113707	4.12629	-2.2847	0.0381714	0.999782	-4.07818
100505507	NA	NA	-0.856611	-1.66915	-0.0440764	-0.827875	-2.2577	0.0401794	0.999782	-4.47979
100506961	NA	NA	-0.746516	-1.46552	-0.0275158	0.589993	-2.22349	0.0428662	0.999782	-4.41476
642838	NA	NA	0.642387	0.0141195	1.27066	-0.743627	2.18966	0.0456872	0.999782	-4.49545
728053	NA	NA	0.448234	0.0078975	0.888571	3.71333	2.17994	0.0465292	0.999782	-4.1861
100302200	NA	NA	0.705265	0.00800566	1.40252	-0.997917	2.16612	0.0477514	0.999782	-4.50582
100505729	NA	NA	0.299592	0.00232987	0.596855	1.63895	2.15831	0.0484547	0.999782	-4.37161
100506017	NA	NA	0.452202	0.00237471	0.902028	-0.335496	2.15284	0.0489542	0.999782	-4.48297
654341	NA	NA	0.530934	0.000242832	1.06163	1.56936	2.14251	0.0499085	0.999782	-4.38374

## Sheet: up
ENTREZID	SYMBOL	GENENAME	logFC	FC	CI.L	CI.R	AveExpr	t	P.Value	adj.P.Val	B
9719	ADAMTSL2	ADAMTS like 2	0.787459	1.72603	0.369758	1.20516	0.599167	4.03726	0.00118617	0.999782	-4.19472
116362	RBP7	retinol binding protein 7	1.05063	2.07143	0.469091	1.63217	0.169095	3.86897	0.00165562	0.999782	-4.27605
8858	PROZ	protein Z, vitamin K dependent plasma glycoprotein	0.617672	1.5344	0.267482	0.967862	1.57184	3.77727	0.00198704	0.999782	-4.06384
353091	RAET1G	retinoic acid early transcript 1G	1.60979	3.05208	0.68262	2.53697	-0.833847	3.7182	0.00223538	0.999782	-4.39203
100507436	MICA	MHC class I polypeptide-related sequence A	1.27869	2.42619	0.540858	2.01653	2.03059	3.71134	0.00226619	0.999782	-4.02917
55937	APOM	apolipoprotein M	1.02085	2.02911	0.411011	1.63068	-1.05209	3.58486	0.00291783	0.999782	-4.40197
642846	LOC642846	DEAD/H (Asp-Glu-Ala-Asp/His) box polypeptide 11-like	0.858067	1.81261	0.342276	1.37386	4.05213	3.56264	0.00305048	0.999782	-3.57575
656	BMP8B	bone morphogenetic protein 8b	0.560193	1.47447	0.199919	0.920466	3.33779	3.32989	0.00486256	0.999782	-3.81326
259289	TAS2R43	taste 2 receptor member 43	2.99001	7.94478	1.02583	4.95419	-0.268124	3.25998	0.00559378	0.999782	-4.41879
260425	MAGI3	membrane associated guanylate kinase, WW and PDZ domain containing 3	0.295015	1.2269	0.0960621	0.493968	5.76479	3.17554	0.00662463	0.999782	-3.42675
100506334	LINC00649	long intergenic non-protein coding RNA 649	0.725943	1.65398	0.234033	1.21785	1.13372	3.1604	0.00682858	0.999782	-4.23942
643677	CCDC168	coiled-coil domain containing 168	0.775008	1.7112	0.2398	1.31022	-0.539153	3.10104	0.00768962	0.999782	-4.40167
79669	C3orf52	chromosome 3 open reading frame 52	0.525784	1.43972	0.158959	0.892608	2.83006	3.06954	0.00818946	0.999782	-3.99659
116236	ABHD15	abhydrolase domain containing 15	0.302528	1.2333	0.088801	0.516254	4.84061	3.03131	0.00883932	0.999782	-3.61266
25791	NGEF	neuronal guanine nucleotide exchange factor	0.505144	1.41926	0.1388	0.871488	2.66749	2.95291	0.0103355	0.999782	-4.05671
147660	ZNF578	zinc finger protein 578	0.570501	1.48504	0.156218	0.984784	2.88609	2.94906	0.010415	0.999782	-4.02565
359845	RFLNB	refilin B	0.336077	1.26232	0.0869049	0.585249	3.66922	2.88844	0.0117502	0.999782	-3.89437
7348	UPK1B	uroplakin 1B	1.2489	2.3766	0.320197	2.1776	6.59219	2.87988	0.0119517	0.999782	-3.59742
92421	CHMP4C	charged multivesicular body protein 4C	0.540283	1.45426	0.135936	0.94463	4.08189	2.86148	0.0123966	0.999782	-3.84093
100507398	INTS6-AS1	INTS6 antisense RNA 1	0.47249	1.3875	0.112521	0.832458	2.13075	2.81094	0.0137035	0.999782	-4.17285
3003	GZMK	granzyme K	0.787874	1.72653	0.183489	1.39226	0.492782	2.79169	0.0142361	0.999782	-4.36067
19	ABCA1	ATP binding cassette subfamily A member 1	0.41558	1.33383	0.096303	0.734857	8.17474	2.78748	0.0143553	0.999782	-3.7069
10553	HTATIP2	HIV-1 Tat interactive protein 2	0.5089	1.42297	0.117411	0.900389	4.47254	2.78379	0.0144602	0.999782	-3.80911
56829	ZC3HAV1	zinc finger CCCH-type containing, antiviral 1	0.472735	1.38774	0.106747	0.838724	8.78939	2.76614	0.0149738	0.999782	-3.75444
8224	SYN3	synapsin III	0.924413	1.89791	0.208692	1.64013	-0.728076	2.76596	0.0149792	0.999782	-4.44506
253935	ANGPTL5	angiopoietin like 5	0.673779	1.59525	0.148919	1.19864	-0.359533	2.74915	0.0154852	0.999782	-4.42327
442893	MIR151A	microRNA 151a	0.582266	1.4972	0.128564	1.03597	0.505222	2.74837	0.0155091	0.999782	-4.36093
7224	TRPC5	transient receptor potential cation channel subfamily C member 5	0.778786	1.71569	0.166779	1.39079	0.478922	2.72512	0.0162372	0.999782	-4.37085
124935	SLC43A2	solute carrier family 43 member 2	0.418286	1.33634	0.087592	0.748981	5.31135	2.70876	0.0167694	0.999782	-3.73943
6812	STXBP1	syntaxin binding protein 1	0.246298	1.18616	0.0504816	0.442115	5.32949	2.69362	0.0172772	0.999782	-3.74196
4250	SCGB2A2	secretoglobin family 2A member 2	2.00028	4.00077	0.403369	3.59719	3.89518	2.68247	0.0176606	0.999782	-4.03758
3294	HSD17B2	hydroxysteroid 17-beta dehydrogenase 2	0.64193	1.56042	0.126203	1.15766	5.2224	2.66558	0.0182567	0.999782	-3.78045
4357	MPST	mercaptopyruvate sulfurtransferase	0.343841	1.26913	0.0668903	0.620792	5.69098	2.65876	0.0185031	0.999782	-3.74056
375035	SFT2D2	SFT2 domain containing 2	0.223851	1.16785	0.0433228	0.40438	5.57156	2.65545	0.0186239	0.999782	-3.74681
4053	LTBP2	latent transforming growth factor beta binding protein 2	0.411054	1.32966	0.0792724	0.742835	4.81704	2.65321	0.0187061	0.999782	-3.82385
238	ALK	ALK receptor tyrosine kinase	0.548322	1.46238	0.105215	0.991429	1.52526	2.65003	0.0188231	0.999782	-4.2814
440498	HSBP1L1	heat shock factor binding protein 1 like 1	0.457786	1.37343	0.0870162	0.828556	3.51071	2.64413	0.0190425	0.999782	-4.02375
84074	QRICH2	glutamine rich 2	0.284607	1.21808	0.053208	0.516007	4.46787	2.63395	0.0194265	0.999782	-3.87535
1241	LTB4R	leukotriene B4 receptor	0.388357	1.3089	0.0720267	0.704688	3.90515	2.62914	0.0196106	0.999782	-3.96667
10279	PRSS16	serine protease 16	0.496133	1.41043	0.0912862	0.90098	3.46239	2.62441	0.0197934	0.999782	-4.04093
268	AMH	anti-Mullerian hormone	0.812667	1.75646	0.146128	1.47921	1.52835	2.61103	0.0203193	0.999782	-4.29663
389633	FAM90A25P	family with sequence similarity 90 member A25, pseudogene	0.565573	1.47998	0.0999763	1.03117	1.38273	2.60137	0.0207069	0.999782	-4.30603
145447	ABHD12B	abhydrolase domain containing 12B	0.746928	1.67822	0.130295	1.36356	2.18357	2.59404	0.0210062	0.999782	-4.22971
154043	CNKSR3	CNKSR family member 3	0.528287	1.44222	0.0908176	0.965756	5.99447	2.58611	0.0213346	0.999782	-3.77585
253039	CUTALP	cutA divalent cation tolerance homolog-like, pseudogene	0.94845	1.9298	0.162097	1.7348	3.67351	2.58298	0.0214654	0.999782	-4.04636
646982	LINC00598	long intergenic non-protein coding RNA 598	0.319334	1.24775	0.0535497	0.585118	3.71064	2.573	0.021888	0.999782	-4.0171
158158	RASEF	RAS and EF-hand domain containing	0.50591	1.42002	0.084619	0.927201	5.89814	2.57167	0.021945	0.999782	-3.78753
100130231	LINC00861	long intergenic non-protein coding RNA 861	0.808634	1.75155	0.132468	1.4848	0.289432	2.56108	0.0224035	0.999782	-4.40692
8290	H3-4	H3.4 histone	0.555293	1.46947	0.0909429	1.01964	0.309306	2.56095	0.0224091	0.999782	-4.4009
160760	PPTC7	PTC7 protein phosphatase homolog	0.255102	1.19342	0.0408012	0.469402	5.49341	2.54926	0.0229257	0.999782	-3.81617
80817	CEP44	centrosomal protein 44	0.666521	1.58724	0.106496	1.22655	6.23388	2.54877	0.0229478	0.999782	-3.79534
253190	SERHL2	serine hydrolase like 2	0.423807	1.34146	0.066842	0.780772	3.87424	2.54253	0.0232284	0.999782	-4.01019
131408	FAM131A	family with sequence similarity 131 member A	0.246217	1.18609	0.0379877	0.454445	4.64518	2.53221	0.0237	0.999782	-3.90381
55018	ANKRD40CL	ANKRD40 C-terminal like	0.639255	1.55752	0.0979519	1.18056	-0.624453	2.52905	0.0238463	0.999782	-4.45845
373863	DND1	DND microRNA-mediated repression inhibitor 1	0.303752	1.23435	0.0463063	0.561197	3.71762	2.52672	0.0239547	0.999782	-4.0346
81607	NECTIN4	nectin cell adhesion molecule 4	0.755199	1.68786	0.114622	1.39578	5.22001	2.52473	0.0240479	0.999782	-3.86534
26219	OR1J4	olfactory receptor family 1 subfamily J member 4	0.921198	1.89369	0.135565	1.70683	1.66553	2.51106	0.0246956	0.999782	-4.30745
100422879	MIR3124	microRNA 3124	0.798477	1.73926	0.115803	1.48115	-0.686382	2.5048	0.0249979	0.999782	-4.46536
100505921	GLCCI1-DT	GLCCI1 divergent transcript	0.732208	1.66118	0.105759	1.35866	-0.166908	2.50307	0.025082	0.999782	-4.43993
158131	OR1Q1	olfactory receptor family 1 subfamily Q member 1	1.10278	2.14768	0.15868	2.04688	0.389795	2.50147	0.0251601	0.999782	-4.41427
161176	SYNE3	spectrin repeat containing nuclear envelope family member 3	0.51855	1.43252	0.0744061	0.962694	3.63962	2.50029	0.0252176	0.999782	-4.06513
116984	ARAP2	ArfGAP with RhoGAP domain, ankyrin repeat and PH domain 2	0.268964	1.20494	0.0380732	0.499854	5.80724	2.49466	0.0254949	0.999782	-3.8344
84895	MIGA2	mitoguardin 2	0.27564	1.21053	0.0380049	0.513276	5.3512	2.48402	0.0260266	0.999782	-3.86474
11094	CACFD1	calcium channel flower domain containing 1	0.398453	1.31809	0.0547623	0.742144	5.15283	2.48275	0.0260908	0.999782	-3.88359
84913	ATOH8	atonal bHLH transcription factor 8	1.01607	2.0224	0.135836	1.8963	6.40255	2.47201	0.02664	0.999782	-3.84543
410	ARSA	arylsulfatase A	0.535085	1.44903	0.0687398	1.00143	5.7496	2.45719	0.027415	0.999782	-3.86407
10928	RALBP1	ralA binding protein 1	0.291674	1.22406	0.0372514	0.546096	6.70101	2.45508	0.0275272	0.999782	-3.85154
253650	ANKRD18A	ankyrin repeat domain 18A	0.441965	1.35845	0.0543637	0.829567	4.34877	2.44189	0.0282382	0.999782	-3.99333
7328	UBE2H	ubiquitin conjugating enzyme E2 H	0.300425	1.23151	0.0369263	0.563924	7.01632	2.44164	0.028252	0.999782	-3.86561
7263	TST	thiosulfate sulfurtransferase	0.356404	1.28023	0.0431716	0.669636	5.19314	2.43669	0.0285235	0.999782	-3.90604
91056	AP5B1	adaptor related protein complex 5 subunit beta 1	0.224189	1.16812	0.0261742	0.422205	5.477	2.4246	0.0291967	0.999782	-3.89145
10611	PDLIM5	PDZ and LIM domain 5	0.411717	1.33027	0.0479641	0.77547	6.85811	2.42391	0.0292358	0.999782	-3.87323
654412	FAM138B	family with sequence similarity 138 member B	0.743118	1.67379	0.0840516	1.40218	0.557495	2.41464	0.0297629	0.999782	-4.40872
563	AZGP1	alpha-2-glycoprotein 1, zinc-binding	1.31816	2.49348	0.146952	2.48937	1.24327	2.41023	0.0300171	0.999782	-4.37561
1767	DNAH5	dynein axonemal heavy chain 5	0.658426	1.57836	0.0711259	1.24573	6.11254	2.40088	0.0305622	0.999782	-3.8891
116369	SLC26A8	solute carrier family 26 member 8	0.576821	1.49156	0.0623102	1.09133	1.3599	2.40088	0.0305623	0.999782	-4.34784
124221	PRSS30P	serine protease 30, pseudogene	0.656241	1.57597	0.0703541	1.24213	1.24052	2.39869	0.0306917	0.999782	-4.36029
8372	HYAL3	hyaluronidase 3	0.549689	1.46377	0.0588868	1.04049	2.07438	2.39847	0.0307044	0.999782	-4.28492
3932	LCK	LCK proto-oncogene, Src family tyrosine kinase	0.622074	1.53909	0.0654377	1.17871	0.963269	2.39329	0.0310123	0.999782	-4.38137
7047	TGM4	transglutaminase 4	0.502783	1.41694	0.0528521	0.952713	-0.0763355	2.39309	0.031024	0.999782	-4.44451
55304	SPTLC3	serine palmitoyltransferase long chain base subunit 3	0.32299	1.25092	0.0333728	0.612606	6.58756	2.3883	0.0313111	0.999782	-3.89199
5291	PIK3CB	phosphatidylinositol-4,5-bisphosphate 3-kinase catalytic subunit beta	0.327873	1.25516	0.0337974	0.621949	5.38662	2.38765	0.0313502	0.999782	-3.92061
54959	ODAM	odontogenic, ameloblast associated	1.79102	3.46059	0.183928	3.39811	0.139504	2.38662	0.0314121	0.999782	-4.45383
100505967	LINC00645	long intergenic non-protein coding RNA 645	1.85426	3.61567	0.180505	3.52802	3.32287	2.37248	0.0322771	0.999782	-4.2083
8698	S1PR4	sphingosine-1-phosphate receptor 4	0.619321	1.53615	0.059275	1.17937	0.504223	2.36819	0.0325441	0.999782	-4.41638
8511	MMP23A	matrix metallopeptidase 23A (pseudogene)	0.748947	1.68057	0.0709468	1.42695	-0.267753	2.36562	0.0327047	0.999782	-4.45994
23220	DTX4	deltex E3 ubiquitin ligase 4	0.314259	1.24337	0.0292316	0.599286	5.49855	2.36116	0.0329858	0.999782	-3.92996
51092	SIDT2	SID1 transmembrane family member 2	0.188685	1.13972	0.0175466	0.359824	7.01834	2.3611	0.0329897	0.999782	-3.91561
284578	MFSD4A-AS1	MFSD4A antisense RNA 1	0.687604	1.61061	0.0636544	1.31155	1.86842	2.36001	0.0330589	0.999782	-4.31612
9398	CD101	CD101 molecule	0.376	1.29774	0.0341729	0.717828	1.79546	2.35562	0.0333378	0.999782	-4.31588
29116	MYLIP	myosin regulatory light chain interacting protein	0.191451	1.14191	0.0169111	0.365991	6.30781	2.34902	0.033762	0.999782	-3.91544
7151	TOP1P1	DNA topoisomerase I pseudogene 1	0.452631	1.36853	0.0386444	0.866618	0.564406	2.34144	0.0342559	0.999782	-4.41354
100271835	LIMS3-LOC440895	LIMS3-LOC440895 readthrough	0.765996	1.70054	0.0648121	1.46718	5.20787	2.33948	0.0343844	0.999782	-3.97239
222950	NYAP1	neuronal tyrosine phosphorylated phosphoinositide-3-kinase adaptor 1	0.880317	1.84078	0.0731264	1.68751	-0.465674	2.33554	0.0346444	0.999782	-4.47368
23710	GABARAPL1	GABA type A receptor associated protein like 1	0.478477	1.39327	0.0394003	0.917554	7.00047	2.3337	0.0347665	0.999782	-3.93141
55902	ACSS2	acyl-CoA synthetase short chain family member 2	0.32852	1.25572	0.0257782	0.631262	5.50109	2.32388	0.035425	0.999782	-3.95233
6967	TRGC2	T cell receptor gamma constant 2	0.792674	1.73228	0.060421	1.52493	-0.27272	2.31824	0.0358088	0.999782	-4.4658
162966	ZNF600	zinc finger protein 600	0.624381	1.54155	0.0475744	1.20119	4.91075	2.31816	0.0358139	0.999782	-4.0039
196968	DNM1P46	dynamin 1 pseudogene 46	0.661207	1.58141	0.0499226	1.27249	0.41434	2.31643	0.0359327	0.999782	-4.43012
148808	MFSD4A	major facilitator superfamily domain containing 4A	0.457233	1.37291	0.0342582	0.880209	7.87044	2.31498	0.036032	0.999782	-3.96727
153020	RASGEF1B	RasGEF domain family member 1B	0.642726	1.56128	0.0449531	1.2405	2.85928	2.30258	0.0368944	0.999782	-4.23637
3073	HEXA	hexosaminidase subunit alpha	0.312689	1.24202	0.0211931	0.604186	6.60711	2.29723	0.037272	0.999782	-3.94872
56950	SMYD2	SET and MYND domain containing 2	0.175177	1.1291	0.0117633	0.338591	5.07827	2.29569	0.0373816	0.999782	-3.99164
54931	TRMT10C	tRNA methyltransferase 10C, mitochondrial RNase P subunit	0.27621	1.21101	0.0184953	0.533924	4.38213	2.29522	0.0374148	0.999782	-4.0574
50640	PNPLA8	patatin like phospholipase domain containing 8	0.30014	1.23126	0.0198501	0.58043	5.89111	2.29319	0.0375595	0.999782	-3.95622
79818	ZNF552	zinc finger protein 552	0.471208	1.38627	0.0302912	0.912126	5.61355	2.28865	0.0378854	0.999782	-3.97071
5133	PDCD1	programmed cell death 1	0.801068	1.74239	0.0506104	1.55152	0.384482	2.28595	0.0380805	0.999782	-4.43804
100129792	CCDC152	coiled-coil domain containing 152	0.424348	1.34197	0.0264912	0.822206	2.27107	2.28412	0.0382132	0.999782	-4.29283
129049	SGSM1	small G protein signaling modulator 1	0.584989	1.50003	0.0363581	1.13362	4.15546	2.28345	0.0382622	0.999782	-4.09674
8992	ATP6V0E1	ATPase H+ transporting V0 subunit e1	0.267859	1.20402	0.01624	0.519478	6.0594	2.27975	0.0385324	0.999782	-3.96089
22917	ZP1	zona pellucida glycoprotein 1	0.683682	1.60623	0.0377124	1.32965	-0.559283	2.26655	0.0395101	0.999782	-4.4819
100505696	SH3BP5-AS1	SH3BP5 antisense RNA 1	0.226605	1.17008	0.0123762	0.440835	5.12761	2.26525	0.0396082	0.999782	-4.00676
400464	LOC400464	ubiquitin conjugating enzyme E2 Q2 pseudogene	0.548165	1.46222	0.0297171	1.06661	1.36003	2.26428	0.0396809	0.999782	-4.37431
3293	HSD17B3	hydroxysteroid 17-beta dehydrogenase 3	0.703732	1.62871	0.0379598	1.3695	2.01056	2.26363	0.0397298	0.999782	-4.32778
55034	MOCOS	molybdenum cofactor sulfurase	0.667393	1.5882	0.0351914	1.29959	6.31091	2.26074	0.0399485	0.999782	-3.97286
1672	DEFB1	defensin beta 1	1.03824	2.05371	0.0545669	2.0219	6.35631	2.26033	0.0399797	0.999782	-3.97679
92211	CDHR1	cadherin related family member 1	0.500207	1.41442	0.0258132	0.9746	4.27437	2.25806	0.0401521	0.999782	-4.09473
283876	LINC00921	long intergenic non-protein coding RNA 921	0.51242	1.42644	0.0260037	0.998835	3.63756	2.25602	0.0403078	0.999782	-4.16462
4345	CD200	CD200 molecule	0.396582	1.31639	0.0196269	0.773537	6.31689	2.25303	0.0405363	0.999782	-3.97582
285761	DCBLD1	discoidin, CUB and LCCL domain containing 1	0.245643	1.18562	0.012143	0.479142	4.37448	2.2529	0.0405465	0.999782	-4.07852
115727	RASGRP4	RAS guanyl releasing protein 4	0.509282	1.42334	0.0242268	0.994338	1.22281	2.24849	0.0408865	0.999782	-4.38669
79803	HPS6	HPS6 biogenesis of lysosomal organelles complex 2 subunit 3	0.220614	1.16523	0.010402	0.430827	4.97894	2.2475	0.0409633	0.999782	-4.02721
147687	ZNF417	zinc finger protein 417	0.194218	1.1441	0.00884938	0.379587	5.40999	2.24377	0.041254	0.999782	-4.00245
2057	EPOR	erythropoietin receptor	0.398752	1.31837	0.0178876	0.779616	4.6844	2.24211	0.0413835	0.999782	-4.0587
11096	ADAMTS5	ADAM metallopeptidase with thrombospondin type 1 motif 5	0.504641	1.41877	0.022565	0.986718	6.86299	2.24177	0.04141	0.999782	-3.9858
3730	ANOS1	anosmin 1	0.51621	1.43019	0.022502	1.00992	1.70022	2.23914	0.0416169	0.999782	-4.35317
50939	IMPG2	interphotoreceptor matrix proteoglycan 2	0.328334	1.25556	0.0142565	0.642412	2.87981	2.23874	0.0416483	0.999782	-4.24634
245912	DEFB109A	defensin beta 109A (pseudogene)	0.953163	1.93611	0.0413107	1.86502	-0.350628	2.23855	0.041663	0.999782	-4.47953
93653	ST7-AS1	ST7 antisense RNA 1	0.456172	1.3719	0.0196081	0.892736	0.861534	2.23772	0.0417288	0.999782	-4.41157
8557	TCAP	titin-cap	0.606123	1.52216	0.0260408	1.1862	0.0856127	2.23767	0.0417327	0.999782	-4.457
100129973	CERNA1	competing endogenous lncRNA 1 for miR-4707-5p and miR-4767	0.343697	1.269	0.0144975	0.672897	1.21276	2.23584	0.0418771	0.999782	-4.38621
78996	CYREN	cell cycle regulator of NHEJ	0.247662	1.18728	0.0101639	0.48516	5.49811	2.23318	0.0420884	0.999782	-4.00561
490	ATP2B1	ATPase plasma membrane Ca2+ transporting 1	0.249042	1.18842	0.0100218	0.488063	6.57602	2.23132	0.0422363	0.999782	-3.98928
127544	RNF19B	ring finger protein 19B	0.322032	1.25009	0.0128393	0.631224	4.68808	2.23046	0.0423054	0.999782	-4.06235
401207	C5orf63	chromosome 5 open reading frame 63	0.356277	1.28012	0.0124777	0.700076	3.16374	2.21925	0.04321	0.999782	-4.22502
100505625	LINC02102	long intergenic non-protein coding RNA 2102	0.483515	1.39815	0.0155817	0.951449	0.170335	2.21284	0.0437359	0.999782	-4.45436
114769	CARD16	caspase recruitment domain family member 16	0.417269	1.3354	0.013205	0.821334	0.603865	2.21152	0.0438452	0.999782	-4.43054
84072	HORMAD1	HORMA domain containing 1	1.32836	2.51117	0.0391581	2.61757	-0.370932	2.20658	0.0442553	0.999782	-4.48834
57551	TAOK1	TAO kinase 1	0.196476	1.1459	0.00504547	0.387907	7.25967	2.19797	0.0449781	0.999782	-4.0206
1747	DLX3	distal-less homeobox 3	1.89378	3.71608	0.0462978	3.74126	-1.51692	2.1952	0.0452138	0.999782	-4.52324
10780	ZNF234	zinc finger protein 234	0.194963	1.14469	0.00475761	0.385168	4.65131	2.1951	0.0452223	0.999782	-4.08131
9929	JOSD1	Josephin domain containing 1	0.263968	1.20078	0.00621857	0.521718	6.53658	2.1932	0.0453841	0.999782	-4.01261
1130	LYST	lysosomal trafficking regulator	0.219301	1.16417	0.00456787	0.434034	6.9458	2.18709	0.0459087	0.999782	-4.02085
54942	ABITRAM	actin binding transcription modulator	0.190096	1.14084	0.00392246	0.376269	3.88073	2.18665	0.0459463	0.999782	-4.15901
349334	FOXD4L4	forkhead box D4 like 4	0.918431	1.89006	0.0186825	1.81818	-0.0878128	2.186	0.0460027	0.999782	-4.47434
3588	IL10RB	interleukin 10 receptor subunit beta	0.250921	1.18997	0.00494665	0.496895	5.35588	2.1846	0.0461239	0.999782	-4.04094
23584	VSIG2	V-set and immunoglobulin domain containing 2	0.82593	1.77268	0.0155562	1.6363	3.46288	2.18264	0.0462938	0.999782	-4.22195
541473	LOC541473	FKBP prolyl isomerase 6 pseudogene	0.30251	1.23329	0.00564834	0.599371	2.96595	2.18228	0.0463254	0.999782	-4.25606
65018	PINK1	PTEN induced kinase 1	0.224771	1.16859	0.00392114	0.445621	6.22889	2.17955	0.046563	0.999782	-4.02094
84000	TMPRSS13	transmembrane serine protease 13	0.807674	1.75039	0.0139857	1.60136	3.86888	2.17927	0.046588	0.999782	-4.18203
196264	MPZL3	myelin protein zero like 3	0.449495	1.36556	0.00646601	0.892525	3.8448	2.17279	0.0471581	0.999782	-4.17608
2954	GSTZ1	glutathione S-transferase zeta 1	0.365064	1.28794	0.00464193	0.725486	3.90742	2.16911	0.0474843	0.999782	-4.16905
2570	GABRR2	gamma-aminobutyric acid type A receptor rho2 subunit	0.471557	1.38661	0.00599229	0.937122	0.94639	2.16909	0.0474858	0.999782	-4.41837
283755	HERC2P3	hect domain and RLD 2 pseudogene 3	0.311704	1.24117	0.00350572	0.619903	5.55837	2.16589	0.0477719	0.999782	-4.04407
23287	AGTPBP1	ATP/GTP binding protein 1	0.339361	1.2652	0.00371168	0.67501	5.42343	2.16521	0.0478327	0.999782	-4.05045
79998	ANKRD53	ankyrin repeat domain 53	0.588671	1.50386	0.00615235	1.17119	2.08974	2.16415	0.0479281	0.999782	-4.34304
3664	IRF6	interferon regulatory factor 6	0.588987	1.50419	0.00555873	1.17242	6.10861	2.16193	0.0481273	0.999782	-4.03527
56904	SH3GLB2	SH3 domain containing GRB2 like, endophilin B2	0.44246	1.35892	0.00397424	0.880946	6.75185	2.16094	0.048217	0.999782	-4.03415
170691	ADAMTS17	ADAM metallopeptidase with thrombospondin type 1 motif 17	0.651418	1.57071	0.00563657	1.2972	3.86111	2.16022	0.0482819	0.999782	-4.18555
5731	PTGER1	prostaglandin E receptor 1	0.679635	1.60173	0.00448177	1.35479	-0.28344	2.15575	0.0486883	0.999782	-4.48303
4864	NPC1	NPC intracellular cholesterol transporter 1	0.271893	1.20739	0.00110682	0.542679	6.31052	2.15028	0.0491885	0.999782	-4.03876
100009676	ZBTB11-AS1	ZBTB11 antisense RNA 1	0.324771	1.25247	0.000976807	0.648566	2.60793	2.14799	0.0493999	0.999782	-4.30032
83891	SNX25	sorting nexin 25	0.185716	1.13738	0.000424565	0.371007	5.39953	2.14644	0.0495436	0.999782	-4.0604
90649	ZNF486	zinc finger protein 486	0.503778	1.41792	0.000936777	1.00662	4.77957	2.14552	0.0496286	0.999782	-4.10504
29062	WDR91	WD repeat domain 91	0.318225	1.2468	0.000348851	0.636102	6.65268	2.14388	0.0497809	0.999782	-4.04372
80335	WDR82	WD repeat domain 82	0.337983	1.26399	2.7518e-05	0.675939	8.05009	2.1417	0.0499837	0.999782	-4.07461

## Sheet: down
ENTREZID	SYMBOL	GENENAME	logFC	FC	CI.L	CI.R	AveExpr	t	P.Value	adj.P.Val	B
9723	SEMA3E	semaphorin 3E	-1.42163	0.373291	-1.98069	-0.862565	1.21204	-5.44566	8.13984e-05	0.999782	-3.82994
100132708	CYP4F30P	cytochrome P450 family 4 subfamily F member 30, pseudogene	-2.22305	0.214188	-3.17277	-1.27334	-0.194876	-5.01281	0.000180852	0.999782	-4.14548
6563	SLC14A1	solute carrier family 14 member 1 (Kidd blood group)	-0.883454	0.542068	-1.33368	-0.433232	0.515128	-4.20224	0.00085719	0.999782	-4.12924
5655	KLK10	kallikrein related peptidase 10	-1.74331	0.298685	-2.64461	-0.842	0.911431	-4.14215	0.000964595	0.999782	-4.05399
221981	THSD7A	thrombospondin type 1 domain containing 7A	-0.893591	0.538273	-1.37034	-0.41684	6.04235	-4.01394	0.0012421	0.999782	-2.95307
684	BST2	bone marrow stromal cell antigen 2	-0.896892	0.537042	-1.3903	-0.403485	3.17918	-3.89277	0.00157919	0.999782	-3.58771
653781	POTEJ	POTE ankyrin domain family member J	-0.648962	0.637739	-1.01445	-0.283478	1.07409	-3.80255	0.00188946	0.999782	-4.09543
79949	PLEKHS1	pleckstrin homology domain containing S1	-0.882621	0.542381	-1.39352	-0.371721	2.40398	-3.69967	0.00231963	0.999782	-3.84504
4629	MYH11	myosin heavy chain 11	-0.741752	0.598013	-1.18188	-0.301624	5.37202	-3.60914	0.0027795	0.999782	-3.20402
150244	ZDHHC8P1	zinc finger DHHC-type containing 8 pseudogene 1	-0.995398	0.501597	-1.58951	-0.401289	2.58851	-3.58802	0.00289943	0.999782	-3.82924
353219	KAAG1	kidney associated antigen 1	-1.01346	0.495357	-1.6299	-0.397023	-0.562973	-3.52081	0.0033169	0.999782	-4.33394
23179	RGL1	ral guanine nucleotide dissociation stimulator like 1	-0.556916	0.679754	-0.901813	-0.212019	6.87237	-3.458	0.00376154	0.999782	-3.26273
57463	AMIGO1	adhesion molecule with Ig like domain 1	-1.00657	0.497728	-1.63306	-0.380083	1.22975	-3.44077	0.00389362	0.999782	-4.12374
340348	TSPAN33	tetraspanin 33	-1.22083	0.429035	-1.98479	-0.456867	1.38183	-3.42221	0.00404114	0.999782	-4.09831
100506674	MRPS30-DT	MRPS30 divergent transcript	-1.22302	0.428384	-2.01083	-0.435212	-0.653582	-3.32458	0.00491454	0.999782	-4.35748
64403	CDH24	cadherin 24	-0.391095	0.762551	-0.645796	-0.136394	3.27899	-3.28833	0.00528489	0.999782	-3.78833
1139	CHRNA7	cholinergic receptor nicotinic alpha 7 subunit	-1.03486	0.488064	-1.70937	-0.36034	1.31838	-3.28558	0.00531411	0.999782	-4.13881
200772	LOC200772	uncharacterized LOC200772	-1.12138	0.459655	-1.86136	-0.381396	-0.825566	-3.2453	0.00576075	0.999782	-4.37941
127294	MYOM3	myomesin 3	-1.14608	0.45185	-1.91357	-0.378596	-1.02513	-3.19793	0.0063342	0.999782	-4.39747
7762	ZNF215	zinc finger protein 215	-0.713097	0.610009	-1.19325	-0.232942	1.90119	-3.18047	0.0065596	0.999782	-4.07746
80114	BICC1	BicC family RNA binding protein 1	-0.53196	0.691615	-0.890677	-0.173243	4.09586	-3.17578	0.00662143	0.999782	-3.64564
26059	ERC2	ELKS/RAB6-interacting/CAST family member 2	-0.942607	0.520292	-1.58109	-0.304122	1.12937	-3.16158	0.00681244	0.999782	-4.19054
7103	TSPAN8	tetraspanin 8	-1.4535	0.365133	-2.44125	-0.465759	3.30319	-3.15134	0.00695344	0.999782	-3.80292
56624	ASAH2	N-acylsphingosine amidohydrolase 2	-1.04416	0.484927	-1.75666	-0.331664	-1.38407	-3.1384	0.00713592	0.999782	-4.42535
57381	RHOJ	ras homolog family member J	-0.377226	0.769916	-0.634669	-0.119784	3.39263	-3.13795	0.00714235	0.999782	-3.8189
8778	SIGLEC5	sialic acid binding Ig like lectin 5	-1.16343	0.44645	-1.95825	-0.368607	-1.25545	-3.13468	0.00718915	0.999782	-4.4171
51473	DCDC2	doublecortin domain containing 2	-0.551722	0.682205	-0.934887	-0.168558	4.87253	-3.08361	0.00796232	0.999782	-3.55328
10633	RASL10A	RAS like family 10 member A	-0.974997	0.508741	-1.65667	-0.293323	0.350279	-3.06302	0.00829678	0.999782	-4.29914
51084	CRYL1	crystallin lambda 1	-0.390011	0.763124	-0.663243	-0.116779	4.24546	-3.05682	0.00840031	0.999782	-3.67643
130399	ACVR1C	activin A receptor type 1C	-1.0128	0.495582	-1.72348	-0.302129	1.41928	-3.05196	0.00848224	0.999782	-4.1711
56667	MUC13	mucin 13, cell surface associated	-0.996713	0.501141	-1.69734	-0.296081	3.14438	-3.04652	0.00857487	0.999782	-3.88286
64108	RTP4	receptor transporter protein 4	-0.516129	0.699246	-0.880238	-0.15202	1.87738	-3.03565	0.00876313	0.999782	-4.12047
4940	OAS3	2'-5'-oligoadenylate synthetase 3	-0.89139	0.539095	-1.52773	-0.255046	5.21588	-2.99985	0.00941212	0.999782	-3.5596
136227	COL26A1	collagen type XXVI alpha 1 chain	-1.00162	0.49944	-1.7185	-0.28473	1.0282	-2.99209	0.00955892	0.999782	-4.23421
26301	GBGT1	globoside alpha-1,3-N-acetylgalactosaminyltransferase 1 (FORS blood group)	-0.734719	0.600935	-1.26106	-0.208374	2.33354	-2.98934	0.0096116	0.999782	-4.05565
79937	CNTNAP3	contactin associated protein like 3	-1.50388	0.352604	-2.58192	-0.425831	0.615907	-2.98744	0.00964803	0.999782	-4.27624
6515	SLC2A3	solute carrier family 2 member 3	-0.631212	0.645634	-1.08463	-0.177791	4.56299	-2.98125	0.00976792	0.999782	-3.65278
482	ATP1B2	ATPase Na+/K+ transporting subunit beta 2	-0.464413	0.724766	-0.798295	-0.130531	2.95412	-2.97876	0.00981646	0.999782	-3.96003
55753	OGDHL	oxoglutarate dehydrogenase like	-1.16927	0.444647	-2.01086	-0.327677	0.725197	-2.97534	0.00988357	0.999782	-4.27014
2790	GNG10	G protein subunit gamma 10	-0.880671	0.543115	-1.51599	-0.245352	-0.486716	-2.96856	0.0100181	0.999782	-4.38527
286042	FAM86B3P	family with sequence similarity 86, member A pseudogene	-0.72141	0.606504	-1.24329	-0.199529	2.6276	-2.96029	0.0101845	0.999782	-4.01572
649264	CES5AP1	carboxylesterase 5A pseudogene 1	-1.07298	0.475335	-1.86091	-0.285064	-0.579676	-2.91632	0.0111165	0.999782	-4.39537
100132417	FCGR1CP	Fc fragment of IgG receptor Ic, pseudogene	-0.761317	0.589958	-1.32444	-0.198189	-0.733656	-2.89523	0.0115928	0.999782	-4.41087
5803	PTPRZ1	protein tyrosine phosphatase receptor type Z1	-1.70219	0.30732	-2.96815	-0.436216	-0.667839	-2.87944	0.0119623	0.999782	-4.39979
340543	TCEAL5	transcription elongation factor A like 5	-0.996397	0.50125	-1.74319	-0.249605	-1.14537	-2.85731	0.0124998	0.999782	-4.4363
255743	NPNT	nephronectin	-0.501391	0.706425	-0.878225	-0.124558	3.49258	-2.84939	0.0126978	0.999782	-3.9082
2798	GNRHR	gonadotropin releasing hormone receptor	-0.827404	0.563543	-1.45237	-0.202441	2.28706	-2.83523	0.0130596	0.999782	-4.10536
51296	SLC15A3	solute carrier family 15 member 3	-0.411529	0.751826	-0.722681	-0.100378	3.16144	-2.83239	0.0131332	0.999782	-3.97641
152573	SHISA3	shisa family member 3	-1.02603	0.491061	-1.80861	-0.243441	1.4867	-2.8077	0.0137918	0.999782	-4.21582
4939	OAS2	2'-5'-oligoadenylate synthetase 2	-1.07009	0.47629	-1.8864	-0.253778	4.07402	-2.8073	0.0138029	0.999782	-3.81283
89837	ULK4P3	ULK4 pseudogene 3	-0.869718	0.547254	-1.53418	-0.205252	-0.311093	-2.80304	0.0139196	0.999782	-4.39214
4648	MYO7B	myosin VIIB	-0.606004	0.657014	-1.07181	-0.140196	1.20626	-2.78607	0.0143951	0.999782	-4.25944
389119	INKA1	inka box actin regulator 1	-0.537844	0.688799	-0.951455	-0.124233	0.264163	-2.78477	0.0144324	0.999782	-4.35426
339483	MTMR9LP	myotubularin related protein 9 like, pseudogene	-0.295086	0.815024	-0.523136	-0.0670353	3.78215	-2.77103	0.0148299	0.999782	-3.89685
6035	RNASE1	ribonuclease A family member 1, pancreatic	-0.680153	0.624099	-1.20731	-0.152995	3.8236	-2.76306	0.0150655	0.999782	-3.88232
23657	SLC7A11	solute carrier family 7 member 11	-0.875293	0.545143	-1.55548	-0.195106	3.64077	-2.75581	0.0152828	0.999782	-3.91162
7318	UBA7	ubiquitin like modifier activating enzyme 7	-0.260786	0.834633	-0.463538	-0.058035	5.26148	-2.75452	0.0153219	0.999782	-3.70175
54059	YBEY	ybeY metalloendoribonuclease	-0.451781	0.73114	-0.805195	-0.0983664	3.2659	-2.73759	0.0158428	0.999782	-3.99325
81793	TLR10	toll like receptor 10	-0.997641	0.500818	-1.77946	-0.215825	-0.631333	-2.73271	0.0159959	0.999782	-4.41895
7499	XG	Xg glycoprotein (Xg blood group)	-0.772819	0.585273	-1.38305	-0.162584	0.626785	-2.71209	0.0166597	0.999782	-4.32931
58189	WFDC1	WAP four-disulfide core domain 1	-0.934904	0.523077	-1.67497	-0.194839	1.35932	-2.70534	0.016883	0.999782	-4.25413
7325	UBE2E2	ubiquitin conjugating enzyme E2 E2	-0.255014	0.837979	-0.456911	-0.0531163	3.8581	-2.70494	0.0168964	0.999782	-3.91508
400221	FLJ22447	uncharacterized LOC400221	-1.33562	0.396222	-2.39332	-0.277917	0.181131	-2.70423	0.0169199	0.999782	-4.36205
92370	PXYLP1	2-phosphoxylose phosphatase 1	-0.452116	0.73097	-0.811164	-0.0930679	3.84622	-2.69663	0.017175	0.999782	-3.91484
701	BUB1B	BUB1 mitotic checkpoint serine/threonine kinase B	-0.466823	0.723556	-0.837991	-0.0956552	1.77894	-2.69343	0.0172835	0.999782	-4.21732
64123	ADGRL4	adhesion G protein-coupled receptor L4	-0.521294	0.696747	-0.937632	-0.104956	4.49644	-2.6814	0.0176978	0.999782	-3.82289
386597	RNF144A-AS1	RNF144A antisense RNA 1	-0.609494	0.655426	-1.09653	-0.122462	1.97871	-2.68001	0.0177461	0.999782	-4.19413
57282	SLC4A10	solute carrier family 4 member 10	-1.25472	0.419074	-2.25817	-0.251275	-1.5276	-2.67779	0.0178236	0.999782	-4.46734
121601	ANO4	anoctamin 4	-0.86189	0.550231	-1.55596	-0.167815	3.21185	-2.65931	0.018483	0.999782	-4.02165
55847	CISD1	CDGSH iron sulfur domain 1	-0.413955	0.750563	-0.751505	-0.0764037	3.07139	-2.62626	0.0197218	0.999782	-4.06643
144481	SOCS2-AS1	SOCS2 antisense RNA 1	-0.460816	0.726575	-0.839312	-0.0823202	4.45669	-2.6073	0.0204682	0.999782	-3.86851
5649	RELN	reelin	-0.778881	0.582819	-1.41888	-0.138879	2.29349	-2.60624	0.0205107	0.999782	-4.17176
100422862	MIR548S	microRNA 548s	-0.598299	0.660532	-1.09069	-0.105905	-0.679879	-2.60214	0.0206761	0.999782	-4.43939
283537	SLC46A3	solute carrier family 46 member 3	-0.564816	0.676042	-1.02991	-0.0997188	2.60539	-2.60068	0.0207349	0.999782	-4.13731
115677	NOSTRIN	nitric oxide synthase trafficking	-0.941762	0.520597	-1.71807	-0.165457	4.46428	-2.59796	0.0208455	0.999782	-3.8663
8519	IFITM1	interferon induced transmembrane protein 1	-0.519277	0.697721	-0.948955	-0.0895993	5.71582	-2.5881	0.0212518	0.999782	-3.77532
5480	PPIC	peptidylprolyl isomerase C	-0.327452	0.796943	-0.598435	-0.0564692	4.68568	-2.5878	0.0212642	0.999782	-3.85356
2264	FGFR4	fibroblast growth factor receptor 4	-0.511087	0.701693	-0.934457	-0.0877175	1.68683	-2.58523	0.0213711	0.999782	-4.25286
26289	AK5	adenylate kinase 5	-0.579164	0.669352	-1.05985	-0.0984794	1.01196	-2.58027	0.0215793	0.999782	-4.31968
114757	CYGB	cytoglobin	-0.72698	0.604167	-1.33169	-0.122273	1.29964	-2.57455	0.0218219	0.999782	-4.29128
64581	CLEC7A	C-type lectin domain containing 7A	-0.565709	0.675623	-1.03739	-0.0940264	1.13341	-2.56843	0.0220843	0.999782	-4.31076
79187	FSD1	fibronectin type III and SPRY domain containing 1	-0.772892	0.585243	-1.4184	-0.127383	0.705625	-2.56413	0.0222702	0.999782	-4.34691
200879	LIPH	lipase H	-1.1219	0.459487	-2.05936	-0.184449	-0.288906	-2.56289	0.0223245	0.999782	-4.41653
65987	KCTD14	potassium channel tetramerization domain containing 14	-0.575221	0.671183	-1.05603	-0.0944161	2.25779	-2.56206	0.0223604	0.999782	-4.1935
221150	SKA3	spindle and kinetochore associated complex subunit 3	-0.6312	0.645639	-1.15926	-0.103145	1.08694	-2.55983	0.0224578	0.999782	-4.31605
51716	CES1P1	carboxylesterase 1 pseudogene 1	-1.86332	0.274843	-3.42422	-0.302424	-1.13681	-2.55645	0.0226065	0.999782	-4.4578
441027	TMEM150C	transmembrane protein 150C	-0.323532	0.799111	-0.594681	-0.0523841	3.63799	-2.55526	0.0226592	0.999782	-4.01299
401190	RGS7BP	regulator of G protein signaling 7 binding protein	-0.95031	0.517521	-1.74732	-0.153297	2.12782	-2.55343	0.0227402	0.999782	-4.20331
8835	SOCS2	suppressor of cytokine signaling 2	-0.281734	0.822602	-0.518454	-0.0450146	5.85896	-2.54876	0.022948	0.999782	-3.79548
729970	LOC729970	hCG2028352-like	-0.584757	0.666761	-1.07638	-0.0931368	0.0603088	-2.54724	0.0230163	0.999782	-4.40188
145773	FAM81A	family with sequence similarity 81 member A	-0.624274	0.648746	-1.14962	-0.0989231	0.758627	-2.54478	0.023127	0.999782	-4.3483
85477	SCIN	scinderin	-0.75143	0.594015	-1.38443	-0.118427	3.81463	-2.54218	0.0232442	0.999782	-3.98279
27145	FILIP1	filamin A interacting protein 1	-1.19774	0.435956	-2.20673	-0.188755	3.44525	-2.54215	0.0232456	0.999782	-4.02848
9636	ISG15	ISG15 ubiquitin like modifier	-0.681011	0.623728	-1.25504	-0.10698	3.85237	-2.54064	0.0233143	0.999782	-3.97929
3549	IHH	Indian hedgehog signaling molecule	-0.886813	0.540808	-1.63786	-0.135765	2.71603	-2.52865	0.023865	0.999782	-4.1395
29894	CPSF1	cleavage and polyadenylation specific factor 1	-0.304185	0.8099	-0.561991	-0.0463781	6.98611	-2.52678	0.023952	0.999782	-3.81602
57565	KLHL14	kelch like family member 14	-0.898006	0.536628	-1.66122	-0.134788	2.16711	-2.51973	0.0242827	0.999782	-4.20953
54	ACP5	acid phosphatase 5, tartrate resistant	-0.525465	0.694735	-0.972604	-0.0783258	3.16268	-2.51666	0.0244281	0.999782	-4.09137
2296	FOXC1	forkhead box C1	-0.848357	0.555417	-1.57155	-0.125167	0.160215	-2.51218	0.024642	0.999782	-4.39674
5990	RFX2	regulatory factor X2	-0.419564	0.74765	-0.778382	-0.0607471	3.1946	-2.50409	0.0250325	0.999782	-4.09398
137835	TMEM71	transmembrane protein 71	-0.799774	0.574439	-1.48487	-0.11468	-0.407434	-2.50001	0.0252317	0.999782	-4.4339
5610	EIF2AK2	eukaryotic translation initiation factor 2 alpha kinase 2	-0.348993	0.785132	-0.650785	-0.0472019	5.58209	-2.47648	0.0264102	0.999782	-3.8488
5357	PLS1	plastin 1	-0.506502	0.703927	-0.945891	-0.067113	4.38243	-2.46863	0.0268148	0.999782	-3.94937
197259	MLKL	mixed lineage kinase domain like pseudokinase	-0.62835	0.646916	-1.17382	-0.0828781	2.41295	-2.46691	0.0269042	0.999782	-4.20143
644165	BCRP3	BCR pseudogene 3	-0.882271	0.542513	-1.65029	-0.114249	-1.26948	-2.4601	0.0272614	0.999782	-4.47768
100134317	LOC100134317	uncharacterized LOC100134317	-0.588296	0.665128	-1.1012	-0.0753934	0.585775	-2.45632	0.0274614	0.999782	-4.37795
9914	ATP2C2	ATPase secretory pathway Ca2+ transporting 2	-0.875893	0.544916	-1.63987	-0.111916	4.68222	-2.45524	0.0275186	0.999782	-3.9211
30835	CD209	CD209 molecule	-0.476224	0.718856	-0.892213	-0.0602361	1.64931	-2.45163	0.0277118	0.999782	-4.28876
643669	CCER2	coiled-coil glutamate rich protein 2	-0.77923	0.582678	-1.46123	-0.0972287	-1.17866	-2.44683	0.0279698	0.999782	-4.47584
79780	CCDC82	coiled-coil domain containing 82	-0.241799	0.84569	-0.454417	-0.029181	4.75237	-2.43545	0.028592	0.999782	-3.93197
400322	HERC2P2	hect domain and RLD 2 pseudogene 2	-0.509146	0.702638	-0.956925	-0.0613671	6.96031	-2.43502	0.0286155	0.999782	-3.87343
338773	TMEM119	transmembrane protein 119	-1.0548	0.481363	-1.98311	-0.126491	2.66695	-2.43333	0.0287089	0.999782	-4.17492
1288	COL4A6	collagen type IV alpha 6 chain	-0.360035	0.779146	-0.677409	-0.0426616	4.68425	-2.4294	0.028928	0.999782	-3.94003
9407	TMPRSS11D	transmembrane serine protease 11D	-1.15883	0.447875	-2.18104	-0.136626	0.358411	-2.42776	0.0290193	0.999782	-4.39259
5365	PLXNB3	plexin B3	-0.515871	0.699371	-0.973128	-0.0586135	1.64096	-2.41604	0.0296828	0.999782	-4.29754
100131825	CADM3-AS1	CADM3 antisense RNA 1	-1.61966	0.325413	-3.05618	-0.18314	-1.79654	-2.41455	0.0297682	0.999782	-4.4958
54937	SOHLH2	spermatogenesis and oogenesis specific basic helix-loop-helix 2	-1.30913	0.403564	-2.4715	-0.146764	-1.50025	-2.41193	0.0299192	0.999782	-4.48759
64699	TMPRSS3	transmembrane serine protease 3	-0.871029	0.546757	-1.64488	-0.0971759	0.240109	-2.41045	0.0300043	0.999782	-4.40591
641364	SLC7A11-AS1	SLC7A11 antisense RNA 1	-0.786231	0.579857	-1.48569	-0.0867727	0.223704	-2.4072	0.0301927	0.999782	-4.40826
56971	CEACAM19	CEA cell adhesion molecule 19	-0.543142	0.686274	-1.02692	-0.0593616	2.07027	-2.4043	0.0303617	0.999782	-4.25861
2770	GNAI1	G protein subunit alpha i1	-0.392401	0.761861	-0.742219	-0.0425831	5.71261	-2.40222	0.0304839	0.999782	-3.8898
10875	FGL2	fibrinogen like 2	-0.606988	0.656566	-1.14882	-0.0651602	4.5035	-2.39907	0.0306691	0.999782	-3.97142
6096	RORB	RAR related orphan receptor B	-0.460387	0.726791	-0.872048	-0.0487272	7.52109	-2.39502	0.0309092	0.999782	-3.91499
84306	PDCD2L	programmed cell death 2 like	-0.341526	0.789206	-0.647461	-0.0355911	1.7641	-2.39067	0.0311689	0.999782	-4.29523
23022	PALLD	palladin, cytoskeletal associated protein	-0.33436	0.793136	-0.633973	-0.0347469	7.80792	-2.38989	0.0312155	0.999782	-3.92756
221472	FGD2	FYVE, RhoGEF and PH domain containing 2	-0.495422	0.709354	-0.939513	-0.0513307	1.91497	-2.38906	0.0312653	0.999782	-4.27872
653075	GOLGA8T	golgin A8 family member T	-0.470142	0.721893	-0.891839	-0.0484458	1.86204	-2.38756	0.0313559	0.999782	-4.28466
140432	RNF113B	ring finger protein 113B	-0.405001	0.755236	-0.768613	-0.0413884	2.37557	-2.38529	0.0314927	0.999782	-4.23483
22874	PLEKHA6	pleckstrin homology domain containing A6	-0.657048	0.634175	-1.24923	-0.0648638	4.57087	-2.3761	0.0320538	0.999782	-3.97657
7135	TNNI1	troponin I1, slow skeletal type	-0.6769	0.625508	-1.28747	-0.0663309	0.843436	-2.37418	0.032172	0.999782	-4.37112
116443	GRIN3A	glutamate ionotropic receptor NMDA type subunit 3A	-0.441508	0.736364	-0.84125	-0.0417657	1.52675	-2.36528	0.0327262	0.999782	-4.32085
81578	COL21A1	collagen type XXI alpha 1 chain	-0.45372	0.730158	-0.865317	-0.0421222	3.8522	-2.36069	0.0330155	0.999782	-4.06794
169693	TMEM252	transmembrane protein 252	-2.16107	0.22359	-4.12298	-0.199171	3.22426	-2.35894	0.0331267	0.999782	-4.12815
9830	TRIM14	tripartite motif containing 14	-0.373645	0.77183	-0.71561	-0.0316787	5.269	-2.33991	0.0343556	0.999782	-3.94638
100134229	KDM7A-DT	KDM7A divergent transcript	-0.457941	0.728024	-0.877092	-0.0387905	1.73451	-2.33972	0.0343685	0.999782	-4.30848
138162	C9orf116	chromosome 9 open reading frame 116	-0.537409	0.689007	-1.03108	-0.043735	1.78094	-2.33125	0.0349296	0.999782	-4.30525
5933	RBL1	RB transcriptional corepressor like 1	-0.276881	0.825373	-0.53151	-0.0222522	3.79545	-2.32868	0.0351016	0.999782	-4.09311
11332	ACOT7	acyl-CoA thioesterase 7	-0.371346	0.773061	-0.712862	-0.0298297	3.22525	-2.32858	0.0351082	0.999782	-4.15897
9446	GSTO1	glutathione S-transferase omega 1	-0.224734	0.855753	-0.431769	-0.0176986	4.89468	-2.3246	0.0353763	0.999782	-3.98189
6518	SLC2A5	solute carrier family 2 member 5	-1.11022	0.463222	-2.13336	-0.0870897	1.19674	-2.32382	0.0354292	0.999782	-4.34889
3434	IFIT1	interferon induced protein with tetratricopeptide repeats 1	-0.959198	0.514343	-1.84371	-0.0746909	2.41799	-2.32237	0.0355274	0.999782	-4.2389
3855	KRT7	keratin 7	-0.436887	0.738727	-0.839978	-0.0337948	7.34649	-2.32107	0.0356153	0.999782	-3.95307
148713	PTPRVP	protein tyrosine phosphatase receptor type V, pseudogene	-0.463121	0.725415	-0.890688	-0.0355533	1.69264	-2.3196	0.0357154	0.999782	-4.31685
4061	LY6E	lymphocyte antigen 6 family member E	-0.365922	0.775973	-0.705489	-0.026356	5.95326	-2.30775	0.0365324	0.999782	-3.94324
7957	EPM2A	EPM2A glucan phosphatase, laforin	-0.34273	0.788548	-0.660874	-0.0245852	2.26255	-2.30702	0.0365831	0.999782	-4.27067
2525	FUT3	fucosyltransferase 3 (Lewis blood group)	-0.875516	0.545059	-1.68824	-0.0627879	-0.349168	-2.30698	0.0365863	0.999782	-4.45353
9752	PCDHA9	protocadherin alpha 9	-0.420602	0.747113	-0.811158	-0.0300463	1.77861	-2.30628	0.0366346	0.999782	-4.31346
116729	PPP1R27	protein phosphatase 1 regulatory subunit 27	-0.611057	0.654717	-1.1793	-0.0428131	-0.671072	-2.30288	0.036873	0.999782	-4.47027
6605	SMARCE1	SWI/SNF related, matrix associated, actin dependent regulator of chromatin, subfamily e, member 1	-0.193639	0.874398	-0.374158	-0.0131197	6.21351	-2.29717	0.0372761	0.999782	-3.94758
27074	LAMP3	lysosomal associated membrane protein 3	-0.675547	0.626095	-1.30604	-0.0450565	0.0938633	-2.29457	0.0374612	0.999782	-4.4336
6772	STAT1	signal transducer and activator of transcription 1	-0.490792	0.711634	-0.949477	-0.0321073	6.83619	-2.29143	0.0376855	0.999782	-3.95841
728577	CNTNAP3B	contactin associated protein like 3B	-1.20251	0.434519	-2.32694	-0.0780808	1.8568	-2.29024	0.0377713	0.999782	-4.29949
10290	SPEG	striated muscle enriched protein kinase	-0.608319	0.65596	-1.17731	-0.0393321	3.65599	-2.28957	0.0378196	0.999782	-4.11988
56899	ANKS1B	ankyrin repeat and sterile alpha motif domain containing 1B	-1.12036	0.459979	-2.16924	-0.0714755	0.907624	-2.28746	0.0379713	0.999782	-4.37834
54734	RAB39A	RAB39A, member RAS oncogene family	-0.644581	0.639678	-1.24901	-0.0401574	-1.16839	-2.28381	0.0382359	0.999782	-4.49085
10595	ERN2	endoplasmic reticulum to nucleus signaling 2	-0.8804	0.543217	-1.70838	-0.052421	2.70201	-2.27711	0.0387257	0.999782	-4.22564
199731	CADM4	cell adhesion molecule 4	-0.407763	0.753792	-0.791684	-0.0238408	3.38064	-2.27451	0.0389174	0.999782	-4.16152
2196	FAT2	FAT atypical cadherin 2	-0.689875	0.619907	-1.33964	-0.0401063	2.84174	-2.27371	0.0389767	0.999782	-4.21564
10752	CHL1	cell adhesion molecule L1 like	-1.50269	0.352894	-2.91878	-0.0866015	0.445366	-2.2725	0.039067	0.999782	-4.409
8543	LMO4	LIM domain only 4	-0.349574	0.784816	-0.67911	-0.0200377	7.08352	-2.27175	0.0391226	0.999782	-3.97487
145837	DRAIC	downregulated RNA in cancer, inhibitor of cell invasion and migration	-1.98479	0.25265	-3.85621	-0.113355	0.276288	-2.27125	0.0391598	0.999782	-4.41716
165082	ADGRF3	adhesion G protein-coupled receptor F3	-0.308578	0.807437	-0.599598	-0.0175577	2.20149	-2.27073	0.0391981	0.999782	-4.28732
5137	PDE1C	phosphodiesterase 1C	-1.00019	0.499934	-1.94652	-0.0538633	-1.23976	-2.26342	0.0397456	0.999782	-4.49298
92949	ADAMTSL1	ADAMTS like 1	-0.511175	0.701651	-0.994895	-0.0274545	4.22198	-2.26308	0.0397717	0.999782	-4.07259
54504	CPVL	carboxypeptidase vitellogenic like	-0.390623	0.7628	-0.760424	-0.0208223	2.38143	-2.26211	0.0398445	0.999782	-4.27138
406954	MIR181A2	microRNA 181a-2	-0.716339	0.60864	-1.39523	-0.0374525	-0.934962	-2.25967	0.0400293	0.999782	-4.48434
6402	SELL	selectin L	-0.912854	0.531133	-1.778	-0.0477059	-0.463936	-2.25962	0.0400334	0.999782	-4.46366
1013	CDH15	cadherin 15	-0.848308	0.555436	-1.65327	-0.043346	-0.885263	-2.25685	0.0402442	0.999782	-4.48201
27077	B9D1	B9 domain containing 1	-0.324999	0.798299	-0.633927	-0.0160707	2.81354	-2.25293	0.0405438	0.999782	-4.23288
911	CD1C	CD1c molecule	-0.981447	0.506471	-1.91605	-0.0468412	-0.421063	-2.24886	0.0408579	0.999782	-4.46254
1004	CDH6	cadherin 6	-0.483156	0.715411	-0.943409	-0.0229026	2.00389	-2.24809	0.0409172	0.999782	-4.30785
644135	LOC644135	uncharacterized LOC644135	-0.70474	0.613553	-1.37655	-0.0329268	-0.582344	-2.24649	0.0410417	0.999782	-4.47184
79132	DHX58	DExH-box helicase 58	-0.3123	0.805357	-0.610091	-0.0145095	4.14556	-2.24587	0.0410897	0.999782	-4.09216
29775	CARD10	caspase recruitment domain family member 10	-0.403492	0.756026	-0.788698	-0.0182854	3.56979	-2.24319	0.0412992	0.999782	-4.15341
100289410	MCF2L-AS1	MCF2L antisense RNA 1	-0.65905	0.633295	-1.28857	-0.0295268	-0.808407	-2.24198	0.0413939	0.999782	-4.48174
10964	IFI44L	interferon induced protein 44 like	-1.33038	0.397664	-2.60272	-0.058039	2.84654	-2.23922	0.0416104	0.999782	-4.21761
650655	ABCA17P	ATP binding cassette subfamily A member 17, pseudogene	-0.437396	0.738466	-0.855759	-0.0190344	-0.379407	-2.23896	0.0416304	0.999782	-4.46651
728640	FAM133CP	family with sequence similarity 133, member A pseudogene	-0.387027	0.764704	-0.757317	-0.0167377	1.66428	-2.23833	0.0416803	0.999782	-4.33955
10891	PPARGC1A	PPARG coactivator 1 alpha	-0.870842	0.546827	-1.70421	-0.0374757	3.06505	-2.23783	0.0417196	0.999782	-4.2018
387882	C12orf75	chromosome 12 open reading frame 75	-0.818531	0.567019	-1.60222	-0.0348464	5.19001	-2.23675	0.0418049	0.999782	-4.01044
6649	SOD3	superoxide dismutase 3	-0.619419	0.650933	-1.2125	-0.0263433	4.15924	-2.23665	0.0418128	0.999782	-4.09045
192683	SCAMP5	secretory carrier membrane protein 5	-0.617862	0.651636	-1.20973	-0.0259915	1.75447	-2.23557	0.0418982	0.999782	-4.3299
727897	MUC5B	mucin 5B, oligomeric mucus/gel-forming	-1.66776	0.314743	-3.26716	-0.0683518	4.73705	-2.23305	0.0420986	0.999782	-4.04405
65008	MRPL1	mitochondrial ribosomal protein L1	-0.274414	0.826786	-0.538162	-0.0106656	3.24876	-2.22813	0.0424918	0.999782	-4.19705
135228	CD109	CD109 molecule	-0.410285	0.752475	-0.805267	-0.0153033	4.98706	-2.2245	0.042784	0.999782	-4.0304
56241	SUSD2	sushi domain containing 2	-0.532542	0.691336	-1.04605	-0.0190379	2.02792	-2.22093	0.0430738	0.999782	-4.31192
340895	MALRD1	MAM and LDL receptor class A domain containing 1	-0.764837	0.58852	-1.50417	-0.0255033	-0.486349	-2.2154	0.0435251	0.999782	-4.47077
6039	RNASE6	ribonuclease A family member k6	-0.529972	0.692568	-1.04287	-0.017071	0.202332	-2.21281	0.0437386	0.999782	-4.44086
219285	SAMD9L	sterile alpha motif domain containing 9 like	-0.401327	0.757162	-0.790289	-0.0123642	5.29278	-2.2096	0.0440035	0.999782	-4.02246
124540	MSI2	musashi RNA binding protein 2	-0.254961	0.83801	-0.502434	-0.00748718	4.6997	-2.20632	0.0442766	0.999782	-4.06275
633	BGN	biglycan	-0.678446	0.624838	-1.3382	-0.0186912	4.90564	-2.2022	0.0446216	0.999782	-4.04666
100506305	LINC00958	long intergenic non-protein coding RNA 958	-0.684664	0.622151	-1.35101	-0.0183221	1.5643	-2.20041	0.0447719	0.999782	-4.35206
10346	TRIM22	tripartite motif containing 22	-0.420231	0.747305	-0.829641	-0.0108214	5.66468	-2.19813	0.0449645	0.999782	-4.01619
2195	FAT1	FAT atypical cadherin 1	-0.388946	0.763687	-0.767925	-0.00996621	7.43277	-2.19785	0.0449888	0.999782	-4.02874
6916	TBXAS1	thromboxane A synthase 1	-0.813218	0.569111	-1.60779	-0.0186482	2.71543	-2.19179	0.0455044	0.999782	-4.25413
55195	CCDC198	coiled-coil domain containing 198	-0.969918	0.510535	-1.92046	-0.0193779	0.508565	-2.18519	0.0460727	0.999782	-4.42321
5139	PDE3A	phosphodiesterase 3A	-0.474176	0.719878	-0.939381	-0.00897116	2.79846	-2.18283	0.0462774	0.999782	-4.25537
333926	PPM1J	protein phosphatase, Mg2+/Mn2+ dependent 1J	-0.561612	0.677545	-1.11356	-0.00966127	0.303454	-2.17901	0.04661	0.999782	-4.44017
10900	RUNDC3A	RUN domain containing 3A	-0.495737	0.709199	-0.98317	-0.00830397	0.406084	-2.17801	0.0466977	0.999782	-4.43529
11030	RBPMS	RNA binding protein, mRNA processing factor	-0.283481	0.821606	-0.56226	-0.00470184	6.75863	-2.17765	0.0467297	0.999782	-4.02555
1536	CYBB	cytochrome b-245 beta chain	-0.582502	0.667805	-1.15579	-0.00921356	4.81459	-2.17595	0.0468792	0.999782	-4.06781
3430	IFI35	interferon induced protein 35	-0.27566	0.826072	-0.547813	-0.00350648	4.39775	-2.16912	0.0474833	0.999782	-4.10726
3352	HTR1D	5-hydroxytryptamine receptor 1D	-0.855356	0.552729	-1.70064	-0.0100686	1.61769	-2.16704	0.0476691	0.999782	-4.35385
351	APP	amyloid beta precursor protein	-0.185876	0.879115	-0.370059	-0.00169338	8.50698	-2.16122	0.0481918	0.999782	-4.08196
152100	CMC1	C-X9-C motif containing 1	-0.289284	0.818308	-0.575976	-0.0025916	2.51351	-2.16089	0.0482217	0.999782	-4.29193
10308	ZNF267	zinc finger protein 267	-0.172041	0.887586	-0.342546	-0.00153617	4.00499	-2.16082	0.0482275	0.999782	-4.14991
4599	MX1	MX dynamin like GTPase 1	-0.990287	0.503378	-1.97369	-0.0068837	4.36264	-2.15652	0.0486177	0.999782	-4.10952
133383	SETD9	SET domain containing 9	-0.458616	0.727684	-0.914591	-0.00264206	1.96513	-2.15394	0.0488532	0.999782	-4.33638
55816	DOK5	docking protein 5	-1.06577	0.477717	-2.12582	-0.00572627	0.181848	-2.1531	0.0489301	0.999782	-4.44547
80003	PCNX2	pecanex 2	-0.205333	0.867339	-0.409578	-0.00108755	5.62688	-2.15293	0.0489453	0.999782	-4.04519
57538	ALPK3	alpha kinase 3	-0.512505	0.701004	-1.0226	-0.00240724	4.85096	-2.15164	0.0490641	0.999782	-4.07956
84875	PARP10	poly(ADP-ribose) polymerase family member 10	-0.234405	0.850035	-0.467729	-0.00108133	6.18314	-2.15145	0.0490808	0.999782	-4.03789
79054	TRPM8	transient receptor potential cation channel subfamily M member 8	-1.00997	0.496557	-2.01633	-0.00360579	3.64375	-2.1492	0.049288	0.999782	-4.17763
3043	HBB	hemoglobin subunit beta	-0.805073	0.572333	-1.60925	-0.000898872	4.2736	-2.14392	0.0497769	0.999782	-4.12465
55351	STK32B	serine/threonine kinase 32B	-0.544951	0.685415	-1.08952	-0.000385963	0.735551	-2.14305	0.0498584	0.999782	-4.42105
5340	PLG	plasminogen	-1.32188	0.400013	-2.64298	-0.000786997	-0.481803	-2.14281	0.049881	0.999782	-4.4757

## Sheet: vsi p>0.05 brez NA
ENTREZ ID	HGNC SYMBOL	LOCUS TYPE	GENE NAME	logFC	CI.L	CI.R	AveExpr	t	P.Value	adj.P.Val	B
259289	TAS2R43	mRNA	taste 2 receptor member 43	2.99001	1.02583	4.95419	-0.268124	3.25998	0.00559378	0.999782	-4.41879
4250	SCGB2A2	mRNA	secretoglobin family 2A member 2	2.00028	0.403369	3.59719	3.89518	2.68247	0.0176606	0.999782	-4.03758
1747	DLX3	mRNA	distal-less homeobox 3	1.89378	0.0462978	3.74126	-1.51692	2.1952	0.0452138	0.999782	-4.52324
100505967	LINC00645	lncRNA	long intergenic non-protein coding RNA 645	1.85426	0.180505	3.52802	3.32287	2.37248	0.0322771	0.999782	-4.2083
54959	ODAM	mRNA	odontogenic, ameloblast associated	1.79102	0.183928	3.39811	0.139504	2.38662	0.0314121	0.999782	-4.45383
353091	RAET1G	mRNA	retinoic acid early transcript 1G	1.60979	0.68262	2.53697	-0.833847	3.7182	0.00223538	0.999782	-4.39203
84072	HORMAD1	mRNA	HORMA domain containing 1	1.32836	0.0391581	2.61757	-0.370932	2.20658	0.0442553	0.999782	-4.48834
563	AZGP1	mRNA	alpha-2-glycoprotein 1, zinc-binding	1.31816	0.146952	2.48937	1.24327	2.41023	0.0300171	0.999782	-4.37561
100507436	MICA	mRNA	MHC class I polypeptide-related sequence A	1.27869	0.540858	2.01653	2.03059	3.71134	0.00226619	0.999782	-4.02917
7348	UPK1B	mRNA	uroplakin 1B	1.2489	0.320197	2.1776	6.59219	2.87988	0.0119517	0.999782	-3.59742
158131	OR1Q1	mRNA	olfactory receptor family 1 subfamily Q member 1	1.10278	0.15868	2.04688	0.389795	2.50147	0.0251601	0.999782	-4.41427
116362	RBP7	mRNA	retinol binding protein 7	1.05063	0.469091	1.63217	0.169095	3.86897	0.00165562	0.999782	-4.27605
1672	DEFB1	mRNA	defensin beta 1	1.03824	0.0545669	2.0219	6.35631	2.26033	0.0399797	0.999782	-3.97679
55937	APOM	mRNA	apolipoprotein M	1.02085	0.411011	1.63068	-1.05209	3.58486	0.00291783	0.999782	-4.40197
84913	ATOH8	mRNA	atonal bHLH transcription factor 8	1.01607	0.135836	1.8963	6.40255	2.47201	0.02664	0.999782	-3.84543
245912	DEFB109A	pseudogene	defensin beta 109A (pseudogene)	0.953163	0.0413107	1.86502	-0.350628	2.23855	0.041663	0.999782	-4.47953
253039	CUTALP	pseudogene	cutA divalent cation tolerance homolog-like, pseudogene	0.94845	0.162097	1.7348	3.67351	2.58298	0.0214654	0.999782	-4.04636
8224	SYN3	mRNA	synapsin III	0.924413	0.208692	1.64013	-0.728076	2.76596	0.0149792	0.999782	-4.44506
26219	OR1J4	mRNA	olfactory receptor family 1 subfamily J member 4	0.921198	0.135565	1.70683	1.66553	2.51106	0.0246956	0.999782	-4.30745
349334	FOXD4L4	mRNA	forkhead box D4 like 4	0.918431	0.0186825	1.81818	-0.0878128	2.186	0.0460027	0.999782	-4.47434
222950	NYAP1	mRNA	neuronal tyrosine phosphorylated phosphoinositide-3-kinase adaptor 1	0.880317	0.0731264	1.68751	-0.465674	2.33554	0.0346444	0.999782	-4.47368
642846	LOC642846	unmapped	DEAD/H (Asp-Glu-Ala-Asp/His) box polypeptide 11-like	0.858067	0.342276	1.37386	4.05213	3.56264	0.00305048	0.999782	-3.57575
23584	VSIG2	mRNA	V-set and immunoglobulin domain containing 2	0.82593	0.0155562	1.6363	3.46288	2.18264	0.0462938	0.999782	-4.22195
268	AMH	mRNA	anti-Mullerian hormone	0.812667	0.146128	1.47921	1.52835	2.61103	0.0203193	0.999782	-4.29663
100130231	LINC00861	lncRNA	long intergenic non-protein coding RNA 861	0.808634	0.132468	1.4848	0.289432	2.56108	0.0224035	0.999782	-4.40692
84000	TMPRSS13	mRNA	transmembrane serine protease 13	0.807674	0.0139857	1.60136	3.86888	2.17927	0.046588	0.999782	-4.18203
5133	PDCD1	mRNA	programmed cell death 1	0.801068	0.0506104	1.55152	0.384482	2.28595	0.0380805	0.999782	-4.43804
100422879	MIR3124	miRNA	microRNA 3124	0.798477	0.115803	1.48115	-0.686382	2.5048	0.0249979	0.999782	-4.46536
6967	TRGC2	T cell receptor gene	T cell receptor gamma constant 2	0.792674	0.060421	1.52493	-0.27272	2.31824	0.0358088	0.999782	-4.4658
3003	GZMK	mRNA	granzyme K	0.787874	0.183489	1.39226	0.492782	2.79169	0.0142361	0.999782	-4.36067
9719	ADAMTSL2	mRNA	ADAMTS like 2	0.787459	0.369758	1.20516	0.599167	4.03726	0.00118617	0.999782	-4.19472
7224	TRPC5	mRNA	transient receptor potential cation channel subfamily C member 5	0.778786	0.166779	1.39079	0.478922	2.72512	0.0162372	0.999782	-4.37085
643677	CCDC168	mRNA	coiled-coil domain containing 168	0.775008	0.2398	1.31022	-0.539153	3.10104	0.00768962	0.999782	-4.40167
100271835	LIMS3-LOC440895	unmapped	LIMS3-LOC440895 readthrough	0.765996	0.0648121	1.46718	5.20787	2.33948	0.0343844	0.999782	-3.97239
81607	NECTIN4	mRNA	nectin cell adhesion molecule 4	0.755199	0.114622	1.39578	5.22001	2.52473	0.0240479	0.999782	-3.86534
8511	MMP23A	pseudogene	matrix metallopeptidase 23A (pseudogene)	0.748947	0.0709468	1.42695	-0.267753	2.36562	0.0327047	0.999782	-4.45994
145447	ABHD12B	mRNA	abhydrolase domain containing 12B	0.746928	0.130295	1.36356	2.18357	2.59404	0.0210062	0.999782	-4.22971
654412	FAM138B	lncRNA	family with sequence similarity 138 member B	0.743118	0.0840516	1.40218	0.557495	2.41464	0.0297629	0.999782	-4.40872
100505921	GLCCI1-DT	lncRNA	GLCCI1 divergent transcript	0.732208	0.105759	1.35866	-0.166908	2.50307	0.025082	0.999782	-4.43993
100506334	LINC00649	lncRNA	long intergenic non-protein coding RNA 649	0.725943	0.234033	1.21785	1.13372	3.1604	0.00682858	0.999782	-4.23942
3293	HSD17B3	mRNA	hydroxysteroid 17-beta dehydrogenase 3	0.703732	0.0379598	1.3695	2.01056	2.26363	0.0397298	0.999782	-4.32778
284578	MFSD4A-AS1	lncRNA	MFSD4A antisense RNA 1	0.687604	0.0636544	1.31155	1.86842	2.36001	0.0330589	0.999782	-4.31612
22917	ZP1	mRNA	zona pellucida glycoprotein 1	0.683682	0.0377124	1.32965	-0.559283	2.26655	0.0395101	0.999782	-4.4819
5731	PTGER1	mRNA	prostaglandin E receptor 1	0.679635	0.00448177	1.35479	-0.28344	2.15575	0.0486883	0.999782	-4.48303
253935	ANGPTL5	mRNA	angiopoietin like 5	0.673779	0.148919	1.19864	-0.359533	2.74915	0.0154852	0.999782	-4.42327
55034	MOCOS	mRNA	molybdenum cofactor sulfurase	0.667393	0.0351914	1.29959	6.31091	2.26074	0.0399485	0.999782	-3.97286
80817	CEP44	mRNA	centrosomal protein 44	0.666521	0.106496	1.22655	6.23388	2.54877	0.0229478	0.999782	-3.79534
196968	DNM1P46	pseudogene	dynamin 1 pseudogene 46	0.661207	0.0499226	1.27249	0.41434	2.31643	0.0359327	0.999782	-4.43012
1767	DNAH5	mRNA	dynein axonemal heavy chain 5	0.658426	0.0711259	1.24573	6.11254	2.40088	0.0305622	0.999782	-3.8891
124221	PRSS30P	pseudogene	serine protease 30, pseudogene	0.656241	0.0703541	1.24213	1.24052	2.39869	0.0306917	0.999782	-4.36029
170691	ADAMTS17	mRNA	ADAM metallopeptidase with thrombospondin type 1 motif 17	0.651418	0.00563657	1.2972	3.86111	2.16022	0.0482819	0.999782	-4.18555
153020	RASGEF1B	mRNA	RasGEF domain family member 1B	0.642726	0.0449531	1.2405	2.85928	2.30258	0.0368944	0.999782	-4.23637
3294	HSD17B2	mRNA	hydroxysteroid 17-beta dehydrogenase 2	0.64193	0.126203	1.15766	5.2224	2.66558	0.0182567	0.999782	-3.78045
55018	ANKRD40CL	mRNA	ANKRD40 C-terminal like	0.639255	0.0979519	1.18056	-0.624453	2.52905	0.0238463	0.999782	-4.45845
162966	ZNF600	mRNA	zinc finger protein 600	0.624381	0.0475744	1.20119	4.91075	2.31816	0.0358139	0.999782	-4.0039
3932	LCK	mRNA	LCK proto-oncogene, Src family tyrosine kinase	0.622074	0.0654377	1.17871	0.963269	2.39329	0.0310123	0.999782	-4.38137
8698	S1PR4	mRNA	sphingosine-1-phosphate receptor 4	0.619321	0.059275	1.17937	0.504223	2.36819	0.0325441	0.999782	-4.41638
8858	PROZ	mRNA	protein Z, vitamin K dependent plasma glycoprotein	0.617672	0.267482	0.967862	1.57184	3.77727	0.00198704	0.999782	-4.06384
8557	TCAP	mRNA	titin-cap	0.606123	0.0260408	1.1862	0.0856127	2.23767	0.0417327	0.999782	-4.457
3664	IRF6	mRNA	interferon regulatory factor 6	0.588987	0.00555873	1.17242	6.10861	2.16193	0.0481273	0.999782	-4.03527
79998	ANKRD53	mRNA	ankyrin repeat domain 53	0.588671	0.00615235	1.17119	2.08974	2.16415	0.0479281	0.999782	-4.34304
129049	SGSM1	mRNA	small G protein signaling modulator 1	0.584989	0.0363581	1.13362	4.15546	2.28345	0.0382622	0.999782	-4.09674
442893	MIR151A	miRNA	microRNA 151a	0.582266	0.128564	1.03597	0.505222	2.74837	0.0155091	0.999782	-4.36093
116369	SLC26A8	mRNA	solute carrier family 26 member 8	0.576821	0.0623102	1.09133	1.3599	2.40088	0.0305623	0.999782	-4.34784
147660	ZNF578	mRNA	zinc finger protein 578	0.570501	0.156218	0.984784	2.88609	2.94906	0.010415	0.999782	-4.02565
389633	FAM90A25P	pseudogene	family with sequence similarity 90 member A25, pseudogene	0.565573	0.0999763	1.03117	1.38273	2.60137	0.0207069	0.999782	-4.30603
656	BMP8B	mRNA	bone morphogenetic protein 8b	0.560193	0.199919	0.920466	3.33779	3.32989	0.00486256	0.999782	-3.81326
8290	H3-4	mRNA	H3.4 histone	0.555293	0.0909429	1.01964	0.309306	2.56095	0.0224091	0.999782	-4.4009
8372	HYAL3	mRNA	hyaluronidase 3	0.549689	0.0588868	1.04049	2.07438	2.39847	0.0307044	0.999782	-4.28492
238	ALK	mRNA	ALK receptor tyrosine kinase	0.548322	0.105215	0.991429	1.52526	2.65003	0.0188231	0.999782	-4.2814
400464	LOC400464	unmapped	ubiquitin conjugating enzyme E2 Q2 pseudogene	0.548165	0.0297171	1.06661	1.36003	2.26428	0.0396809	0.999782	-4.37431
92421	CHMP4C	mRNA	charged multivesicular body protein 4C	0.540283	0.135936	0.94463	4.08189	2.86148	0.0123966	0.999782	-3.84093
410	ARSA	mRNA	arylsulfatase A	0.535085	0.0687398	1.00143	5.7496	2.45719	0.027415	0.999782	-3.86407
154043	CNKSR3	mRNA	CNKSR family member 3	0.528287	0.0908176	0.965756	5.99447	2.58611	0.0213346	0.999782	-3.77585
79669	C3orf52	mRNA	chromosome 3 open reading frame 52	0.525784	0.158959	0.892608	2.83006	3.06954	0.00818946	0.999782	-3.99659
161176	SYNE3	mRNA	spectrin repeat containing nuclear envelope family member 3	0.51855	0.0744061	0.962694	3.63962	2.50029	0.0252176	0.999782	-4.06513
3730	ANOS1	mRNA	anosmin 1	0.51621	0.022502	1.00992	1.70022	2.23914	0.0416169	0.999782	-4.35317
283876	LINC00921	lncRNA	long intergenic non-protein coding RNA 921	0.51242	0.0260037	0.998835	3.63756	2.25602	0.0403078	0.999782	-4.16462
115727	RASGRP4	mRNA	RAS guanyl releasing protein 4	0.509282	0.0242268	0.994338	1.22281	2.24849	0.0408865	0.999782	-4.38669
10553	HTATIP2	mRNA	HIV-1 Tat interactive protein 2	0.5089	0.117411	0.900389	4.47254	2.78379	0.0144602	0.999782	-3.80911
158158	RASEF	mRNA	RAS and EF-hand domain containing	0.50591	0.084619	0.927201	5.89814	2.57167	0.021945	0.999782	-3.78753
25791	NGEF	mRNA	neuronal guanine nucleotide exchange factor	0.505144	0.1388	0.871488	2.66749	2.95291	0.0103355	0.999782	-4.05671
11096	ADAMTS5	mRNA	ADAM metallopeptidase with thrombospondin type 1 motif 5	0.504641	0.022565	0.986718	6.86299	2.24177	0.04141	0.999782	-3.9858
90649	ZNF486	mRNA	zinc finger protein 486	0.503778	0.000936777	1.00662	4.77957	2.14552	0.0496286	0.999782	-4.10504
7047	TGM4	mRNA	transglutaminase 4	0.502783	0.0528521	0.952713	-0.0763355	2.39309	0.031024	0.999782	-4.44451
92211	CDHR1	mRNA	cadherin related family member 1	0.500207	0.0258132	0.9746	4.27437	2.25806	0.0401521	0.999782	-4.09473
10279	PRSS16	mRNA	serine protease 16	0.496133	0.0912862	0.90098	3.46239	2.62441	0.0197934	0.999782	-4.04093
100505625	LINC02102	lncRNA	long intergenic non-protein coding RNA 2102	0.483515	0.0155817	0.951449	0.170335	2.21284	0.0437359	0.999782	-4.45436
23710	GABARAPL1	mRNA	GABA type A receptor associated protein like 1	0.478477	0.0394003	0.917554	7.00047	2.3337	0.0347665	0.999782	-3.93141
56829	ZC3HAV1	mRNA	zinc finger CCCH-type containing, antiviral 1	0.472735	0.106747	0.838724	8.78939	2.76614	0.0149738	0.999782	-3.75444
100507398	INTS6-AS1	lncRNA	INTS6 antisense RNA 1	0.47249	0.112521	0.832458	2.13075	2.81094	0.0137035	0.999782	-4.17285
2570	GABRR2	mRNA	gamma-aminobutyric acid type A receptor rho2 subunit	0.471557	0.00599229	0.937122	0.94639	2.16909	0.0474858	0.999782	-4.41837
79818	ZNF552	mRNA	zinc finger protein 552	0.471208	0.0302912	0.912126	5.61355	2.28865	0.0378854	0.999782	-3.97071
440498	HSBP1L1	mRNA	heat shock factor binding protein 1 like 1	0.457786	0.0870162	0.828556	3.51071	2.64413	0.0190425	0.999782	-4.02375
148808	MFSD4A	mRNA	major facilitator superfamily domain containing 4A	0.457233	0.0342582	0.880209	7.87044	2.31498	0.036032	0.999782	-3.96727
93653	ST7-AS1	lncRNA	ST7 antisense RNA 1	0.456172	0.0196081	0.892736	0.861534	2.23772	0.0417288	0.999782	-4.41157
7151	TOP1P1	pseudogene	DNA topoisomerase I pseudogene 1	0.452631	0.0386444	0.866618	0.564406	2.34144	0.0342559	0.999782	-4.41354
196264	MPZL3	mRNA	myelin protein zero like 3	0.449495	0.00646601	0.892525	3.8448	2.17279	0.0471581	0.999782	-4.17608
56904	SH3GLB2	mRNA	SH3 domain containing GRB2 like, endophilin B2	0.44246	0.00397424	0.880946	6.75185	2.16094	0.048217	0.999782	-4.03415
253650	ANKRD18A	mRNA	ankyrin repeat domain 18A	0.441965	0.0543637	0.829567	4.34877	2.44189	0.0282382	0.999782	-3.99333
100129792	CCDC152	mRNA	coiled-coil domain containing 152	0.424348	0.0264912	0.822206	2.27107	2.28412	0.0382132	0.999782	-4.29283
253190	SERHL2	mRNA	serine hydrolase like 2	0.423807	0.066842	0.780772	3.87424	2.54253	0.0232284	0.999782	-4.01019
124935	SLC43A2	mRNA	solute carrier family 43 member 2	0.418286	0.087592	0.748981	5.31135	2.70876	0.0167694	0.999782	-3.73943
114769	CARD16	mRNA	caspase recruitment domain family member 16	0.417269	0.013205	0.821334	0.603865	2.21152	0.0438452	0.999782	-4.43054
19	ABCA1	mRNA	ATP binding cassette subfamily A member 1	0.41558	0.096303	0.734857	8.17474	2.78748	0.0143553	0.999782	-3.7069
10611	PDLIM5	mRNA	PDZ and LIM domain 5	0.411717	0.0479641	0.77547	6.85811	2.42391	0.0292358	0.999782	-3.87323
4053	LTBP2	mRNA	latent transforming growth factor beta binding protein 2	0.411054	0.0792724	0.742835	4.81704	2.65321	0.0187061	0.999782	-3.82385
2057	EPOR	mRNA	erythropoietin receptor	0.398752	0.0178876	0.779616	4.6844	2.24211	0.0413835	0.999782	-4.0587
11094	CACFD1	mRNA	calcium channel flower domain containing 1	0.398453	0.0547623	0.742144	5.15283	2.48275	0.0260908	0.999782	-3.88359
4345	CD200	mRNA	CD200 molecule	0.396582	0.0196269	0.773537	6.31689	2.25303	0.0405363	0.999782	-3.97582
1241	LTB4R	mRNA	leukotriene B4 receptor	0.388357	0.0720267	0.704688	3.90515	2.62914	0.0196106	0.999782	-3.96667
9398	CD101	mRNA	CD101 molecule	0.376	0.0341729	0.717828	1.79546	2.35562	0.0333378	0.999782	-4.31588
2954	GSTZ1	mRNA	glutathione S-transferase zeta 1	0.365064	0.00464193	0.725486	3.90742	2.16911	0.0474843	0.999782	-4.16905
7263	TST	mRNA	thiosulfate sulfurtransferase	0.356404	0.0431716	0.669636	5.19314	2.43669	0.0285235	0.999782	-3.90604
401207	C5orf63	mRNA	chromosome 5 open reading frame 63	0.356277	0.0124777	0.700076	3.16374	2.21925	0.04321	0.999782	-4.22502
4357	MPST	mRNA	mercaptopyruvate sulfurtransferase	0.343841	0.0668903	0.620792	5.69098	2.65876	0.0185031	0.999782	-3.74056
100129973	CERNA1	lncRNA	competing endogenous lncRNA 1 for miR-4707-5p and miR-4767	0.343697	0.0144975	0.672897	1.21276	2.23584	0.0418771	0.999782	-4.38621
23287	AGTPBP1	mRNA	ATP/GTP binding protein 1	0.339361	0.00371168	0.67501	5.42343	2.16521	0.0478327	0.999782	-4.05045
80335	WDR82	mRNA	WD repeat domain 82	0.337983	2.7518e-05	0.675939	8.05009	2.1417	0.0499837	0.999782	-4.07461
359845	RFLNB	mRNA	refilin B	0.336077	0.0869049	0.585249	3.66922	2.88844	0.0117502	0.999782	-3.89437
55902	ACSS2	mRNA	acyl-CoA synthetase short chain family member 2	0.32852	0.0257782	0.631262	5.50109	2.32388	0.035425	0.999782	-3.95233
50939	IMPG2	mRNA	interphotoreceptor matrix proteoglycan 2	0.328334	0.0142565	0.642412	2.87981	2.23874	0.0416483	0.999782	-4.24634
5291	PIK3CB	mRNA	phosphatidylinositol-4,5-bisphosphate 3-kinase catalytic subunit beta	0.327873	0.0337974	0.621949	5.38662	2.38765	0.0313502	0.999782	-3.92061
100009676	ZBTB11-AS1	lncRNA	ZBTB11 antisense RNA 1	0.324771	0.000976807	0.648566	2.60793	2.14799	0.0493999	0.999782	-4.30032
55304	SPTLC3	mRNA	serine palmitoyltransferase long chain base subunit 3	0.32299	0.0333728	0.612606	6.58756	2.3883	0.0313111	0.999782	-3.89199
127544	RNF19B	mRNA	ring finger protein 19B	0.322032	0.0128393	0.631224	4.68808	2.23046	0.0423054	0.999782	-4.06235
646982	LINC00598	lncRNA	long intergenic non-protein coding RNA 598	0.319334	0.0535497	0.585118	3.71064	2.573	0.021888	0.999782	-4.0171
29062	WDR91	mRNA	WD repeat domain 91	0.318225	0.000348851	0.636102	6.65268	2.14388	0.0497809	0.999782	-4.04372
23220	DTX4	mRNA	deltex E3 ubiquitin ligase 4	0.314259	0.0292316	0.599286	5.49855	2.36116	0.0329858	0.999782	-3.92996
3073	HEXA	mRNA	hexosaminidase subunit alpha	0.312689	0.0211931	0.604186	6.60711	2.29723	0.037272	0.999782	-3.94872
283755	HERC2P3	pseudogene	hect domain and RLD 2 pseudogene 3	0.311704	0.00350572	0.619903	5.55837	2.16589	0.0477719	0.999782	-4.04407
373863	DND1	mRNA	DND microRNA-mediated repression inhibitor 1	0.303752	0.0463063	0.561197	3.71762	2.52672	0.0239547	0.999782	-4.0346
116236	ABHD15	mRNA	abhydrolase domain containing 15	0.302528	0.088801	0.516254	4.84061	3.03131	0.00883932	0.999782	-3.61266
541473	LOC541473	unmapped	FKBP prolyl isomerase 6 pseudogene	0.30251	0.00564834	0.599371	2.96595	2.18228	0.0463254	0.999782	-4.25606
7328	UBE2H	mRNA	ubiquitin conjugating enzyme E2 H	0.300425	0.0369263	0.563924	7.01632	2.44164	0.028252	0.999782	-3.86561
50640	PNPLA8	mRNA	patatin like phospholipase domain containing 8	0.30014	0.0198501	0.58043	5.89111	2.29319	0.0375595	0.999782	-3.95622
260425	MAGI3	mRNA	membrane associated guanylate kinase, WW and PDZ domain containing 3	0.295015	0.0960621	0.493968	5.76479	3.17554	0.00662463	0.999782	-3.42675
10928	RALBP1	mRNA	ralA binding protein 1	0.291674	0.0372514	0.546096	6.70101	2.45508	0.0275272	0.999782	-3.85154
84074	QRICH2	mRNA	glutamine rich 2	0.284607	0.053208	0.516007	4.46787	2.63395	0.0194265	0.999782	-3.87535
54931	TRMT10C	mRNA	tRNA methyltransferase 10C, mitochondrial RNase P subunit	0.27621	0.0184953	0.533924	4.38213	2.29522	0.0374148	0.999782	-4.0574
84895	MIGA2	mRNA	mitoguardin 2	0.27564	0.0380049	0.513276	5.3512	2.48402	0.0260266	0.999782	-3.86474
4864	NPC1	mRNA	NPC intracellular cholesterol transporter 1	0.271893	0.00110682	0.542679	6.31052	2.15028	0.0491885	0.999782	-4.03876
116984	ARAP2	mRNA	ArfGAP with RhoGAP domain, ankyrin repeat and PH domain 2	0.268964	0.0380732	0.499854	5.80724	2.49466	0.0254949	0.999782	-3.8344
8992	ATP6V0E1	mRNA	ATPase H+ transporting V0 subunit e1	0.267859	0.01624	0.519478	6.0594	2.27975	0.0385324	0.999782	-3.96089
9929	JOSD1	mRNA	Josephin domain containing 1	0.263968	0.00621857	0.521718	6.53658	2.1932	0.0453841	0.999782	-4.01261
160760	PPTC7	mRNA	PTC7 protein phosphatase homolog	0.255102	0.0408012	0.469402	5.49341	2.54926	0.0229257	0.999782	-3.81617
3588	IL10RB	mRNA	interleukin 10 receptor subunit beta	0.250921	0.00494665	0.496895	5.35588	2.1846	0.0461239	0.999782	-4.04094
490	ATP2B1	mRNA	ATPase plasma membrane Ca2+ transporting 1	0.249042	0.0100218	0.488063	6.57602	2.23132	0.0422363	0.999782	-3.98928
78996	CYREN	mRNA	cell cycle regulator of NHEJ	0.247662	0.0101639	0.48516	5.49811	2.23318	0.0420884	0.999782	-4.00561
6812	STXBP1	mRNA	syntaxin binding protein 1	0.246298	0.0504816	0.442115	5.32949	2.69362	0.0172772	0.999782	-3.74196
131408	FAM131A	mRNA	family with sequence similarity 131 member A	0.246217	0.0379877	0.454445	4.64518	2.53221	0.0237	0.999782	-3.90381
285761	DCBLD1	mRNA	discoidin, CUB and LCCL domain containing 1	0.245643	0.012143	0.479142	4.37448	2.2529	0.0405465	0.999782	-4.07852
100505696	SH3BP5-AS1	lncRNA	SH3BP5 antisense RNA 1	0.226605	0.0123762	0.440835	5.12761	2.26525	0.0396082	0.999782	-4.00676
65018	PINK1	mRNA	PTEN induced kinase 1	0.224771	0.00392114	0.445621	6.22889	2.17955	0.046563	0.999782	-4.02094
91056	AP5B1	mRNA	adaptor related protein complex 5 subunit beta 1	0.224189	0.0261742	0.422205	5.477	2.4246	0.0291967	0.999782	-3.89145
375035	SFT2D2	mRNA	SFT2 domain containing 2	0.223851	0.0433228	0.40438	5.57156	2.65545	0.0186239	0.999782	-3.74681
79803	HPS6	mRNA	HPS6 biogenesis of lysosomal organelles complex 2 subunit 3	0.220614	0.010402	0.430827	4.97894	2.2475	0.0409633	0.999782	-4.02721
1130	LYST	mRNA	lysosomal trafficking regulator	0.219301	0.00456787	0.434034	6.9458	2.18709	0.0459087	0.999782	-4.02085
57551	TAOK1	mRNA	TAO kinase 1	0.196476	0.00504547	0.387907	7.25967	2.19797	0.0449781	0.999782	-4.0206
10780	ZNF234	mRNA	zinc finger protein 234	0.194963	0.00475761	0.385168	4.65131	2.1951	0.0452223	0.999782	-4.08131
147687	ZNF417	mRNA	zinc finger protein 417	0.194218	0.00884938	0.379587	5.40999	2.24377	0.041254	0.999782	-4.00245
29116	MYLIP	mRNA	myosin regulatory light chain interacting protein	0.191451	0.0169111	0.365991	6.30781	2.34902	0.033762	0.999782	-3.91544
54942	ABITRAM	mRNA	actin binding transcription modulator	0.190096	0.00392246	0.376269	3.88073	2.18665	0.0459463	0.999782	-4.15901
51092	SIDT2	mRNA	SID1 transmembrane family member 2	0.188685	0.0175466	0.359824	7.01834	2.3611	0.0329897	0.999782	-3.91561
83891	SNX25	mRNA	sorting nexin 25	0.185716	0.000424565	0.371007	5.39953	2.14644	0.0495436	0.999782	-4.0604
56950	SMYD2	mRNA	SET and MYND domain containing 2	0.175177	0.0117633	0.338591	5.07827	2.29569	0.0373816	0.999782	-3.99164
10308	ZNF267	mRNA	zinc finger protein 267	-0.172041	-0.342546	-0.00153617	4.00499	-2.16082	0.0482275	0.999782	-4.14991
351	APP	mRNA	amyloid beta precursor protein	-0.185876	-0.370059	-0.00169338	8.50698	-2.16122	0.0481918	0.999782	-4.08196
6605	SMARCE1	mRNA	SWI/SNF related, matrix associated, actin dependent regulator of chromatin, subfamily e, member 1	-0.193639	-0.374158	-0.0131197	6.21351	-2.29717	0.0372761	0.999782	-3.94758
80003	PCNX2	mRNA	pecanex 2	-0.205333	-0.409578	-0.00108755	5.62688	-2.15293	0.0489453	0.999782	-4.04519
9446	GSTO1	mRNA	glutathione S-transferase omega 1	-0.224734	-0.431769	-0.0176986	4.89468	-2.3246	0.0353763	0.999782	-3.98189
84875	PARP10	mRNA	poly(ADP-ribose) polymerase family member 10	-0.234405	-0.467729	-0.00108133	6.18314	-2.15145	0.0490808	0.999782	-4.03789
79780	CCDC82	mRNA	coiled-coil domain containing 82	-0.241799	-0.454417	-0.029181	4.75237	-2.43545	0.028592	0.999782	-3.93197
124540	MSI2	mRNA	musashi RNA binding protein 2	-0.254961	-0.502434	-0.00748718	4.6997	-2.20632	0.0442766	0.999782	-4.06275
7325	UBE2E2	mRNA	ubiquitin conjugating enzyme E2 E2	-0.255014	-0.456911	-0.0531163	3.8581	-2.70494	0.0168964	0.999782	-3.91508
7318	UBA7	mRNA	ubiquitin like modifier activating enzyme 7	-0.260786	-0.463538	-0.058035	5.26148	-2.75452	0.0153219	0.999782	-3.70175
65008	MRPL1	mRNA	mitochondrial ribosomal protein L1	-0.274414	-0.538162	-0.0106656	3.24876	-2.22813	0.0424918	0.999782	-4.19705
3430	IFI35	mRNA	interferon induced protein 35	-0.27566	-0.547813	-0.00350648	4.39775	-2.16912	0.0474833	0.999782	-4.10726
5933	RBL1	mRNA	RB transcriptional corepressor like 1	-0.276881	-0.53151	-0.0222522	3.79545	-2.32868	0.0351016	0.999782	-4.09311
8835	SOCS2	mRNA	suppressor of cytokine signaling 2	-0.281734	-0.518454	-0.0450146	5.85896	-2.54876	0.022948	0.999782	-3.79548
11030	RBPMS	mRNA	RNA binding protein, mRNA processing factor	-0.283481	-0.56226	-0.00470184	6.75863	-2.17765	0.0467297	0.999782	-4.02555
152100	CMC1	mRNA	C-X9-C motif containing 1	-0.289284	-0.575976	-0.0025916	2.51351	-2.16089	0.0482217	0.999782	-4.29193
339483	MTMR9LP	pseudogene	myotubularin related protein 9 like, pseudogene	-0.295086	-0.523136	-0.0670353	3.78215	-2.77103	0.0148299	0.999782	-3.89685
29894	CPSF1	mRNA	cleavage and polyadenylation specific factor 1	-0.304185	-0.561991	-0.0463781	6.98611	-2.52678	0.023952	0.999782	-3.81602
165082	ADGRF3	mRNA	adhesion G protein-coupled receptor F3	-0.308578	-0.599598	-0.0175577	2.20149	-2.27073	0.0391981	0.999782	-4.28732
79132	DHX58	mRNA	DExH-box helicase 58	-0.3123	-0.610091	-0.0145095	4.14556	-2.24587	0.0410897	0.999782	-4.09216
441027	TMEM150C	mRNA	transmembrane protein 150C	-0.323532	-0.594681	-0.0523841	3.63799	-2.55526	0.0226592	0.999782	-4.01299
27077	B9D1	mRNA	B9 domain containing 1	-0.324999	-0.633927	-0.0160707	2.81354	-2.25293	0.0405438	0.999782	-4.23288
5480	PPIC	mRNA	peptidylprolyl isomerase C	-0.327452	-0.598435	-0.0564692	4.68568	-2.5878	0.0212642	0.999782	-3.85356
23022	PALLD	mRNA	palladin, cytoskeletal associated protein	-0.33436	-0.633973	-0.0347469	7.80792	-2.38989	0.0312155	0.999782	-3.92756
84306	PDCD2L	mRNA	programmed cell death 2 like	-0.341526	-0.647461	-0.0355911	1.7641	-2.39067	0.0311689	0.999782	-4.29523
7957	EPM2A	mRNA	EPM2A glucan phosphatase, laforin	-0.34273	-0.660874	-0.0245852	2.26255	-2.30702	0.0365831	0.999782	-4.27067
5610	EIF2AK2	mRNA	eukaryotic translation initiation factor 2 alpha kinase 2	-0.348993	-0.650785	-0.0472019	5.58209	-2.47648	0.0264102	0.999782	-3.8488
8543	LMO4	mRNA	LIM domain only 4	-0.349574	-0.67911	-0.0200377	7.08352	-2.27175	0.0391226	0.999782	-3.97487
1288	COL4A6	mRNA	collagen type IV alpha 6 chain	-0.360035	-0.677409	-0.0426616	4.68425	-2.4294	0.028928	0.999782	-3.94003
4061	LY6E	mRNA	lymphocyte antigen 6 family member E	-0.365922	-0.705489	-0.026356	5.95326	-2.30775	0.0365324	0.999782	-3.94324
11332	ACOT7	mRNA	acyl-CoA thioesterase 7	-0.371346	-0.712862	-0.0298297	3.22525	-2.32858	0.0351082	0.999782	-4.15897
9830	TRIM14	mRNA	tripartite motif containing 14	-0.373645	-0.71561	-0.0316787	5.269	-2.33991	0.0343556	0.999782	-3.94638
57381	RHOJ	mRNA	ras homolog family member J	-0.377226	-0.634669	-0.119784	3.39263	-3.13795	0.00714235	0.999782	-3.8189
728640	FAM133CP	pseudogene	family with sequence similarity 133, member A pseudogene	-0.387027	-0.757317	-0.0167377	1.66428	-2.23833	0.0416803	0.999782	-4.33955
2195	FAT1	mRNA	FAT atypical cadherin 1	-0.388946	-0.767925	-0.00996621	7.43277	-2.19785	0.0449888	0.999782	-4.02874
51084	CRYL1	mRNA	crystallin lambda 1	-0.390011	-0.663243	-0.116779	4.24546	-3.05682	0.00840031	0.999782	-3.67643
54504	CPVL	mRNA	carboxypeptidase vitellogenic like	-0.390623	-0.760424	-0.0208223	2.38143	-2.26211	0.0398445	0.999782	-4.27138
64403	CDH24	mRNA	cadherin 24	-0.391095	-0.645796	-0.136394	3.27899	-3.28833	0.00528489	0.999782	-3.78833
2770	GNAI1	mRNA	G protein subunit alpha i1	-0.392401	-0.742219	-0.0425831	5.71261	-2.40222	0.0304839	0.999782	-3.8898
219285	SAMD9L	mRNA	sterile alpha motif domain containing 9 like	-0.401327	-0.790289	-0.0123642	5.29278	-2.2096	0.0440035	0.999782	-4.02246
29775	CARD10	mRNA	caspase recruitment domain family member 10	-0.403492	-0.788698	-0.0182854	3.56979	-2.24319	0.0412992	0.999782	-4.15341
140432	RNF113B	mRNA	ring finger protein 113B	-0.405001	-0.768613	-0.0413884	2.37557	-2.38529	0.0314927	0.999782	-4.23483
199731	CADM4	mRNA	cell adhesion molecule 4	-0.407763	-0.791684	-0.0238408	3.38064	-2.27451	0.0389174	0.999782	-4.16152
135228	CD109	mRNA	CD109 molecule	-0.410285	-0.805267	-0.0153033	4.98706	-2.2245	0.042784	0.999782	-4.0304
51296	SLC15A3	mRNA	solute carrier family 15 member 3	-0.411529	-0.722681	-0.100378	3.16144	-2.83239	0.0131332	0.999782	-3.97641
55847	CISD1	mRNA	CDGSH iron sulfur domain 1	-0.413955	-0.751505	-0.0764037	3.07139	-2.62626	0.0197218	0.999782	-4.06643
5990	RFX2	mRNA	regulatory factor X2	-0.419564	-0.778382	-0.0607471	3.1946	-2.50409	0.0250325	0.999782	-4.09398
10346	TRIM22	mRNA	tripartite motif containing 22	-0.420231	-0.829641	-0.0108214	5.66468	-2.19813	0.0449645	0.999782	-4.01619
9752	PCDHA9	complex locus constituent	protocadherin alpha 9	-0.420602	-0.811158	-0.0300463	1.77861	-2.30628	0.0366346	0.999782	-4.31346
3855	KRT7	mRNA	keratin 7	-0.436887	-0.839978	-0.0337948	7.34649	-2.32107	0.0356153	0.999782	-3.95307
650655	ABCA17P	pseudogene	ATP binding cassette subfamily A member 17, pseudogene	-0.437396	-0.855759	-0.0190344	-0.379407	-2.23896	0.0416304	0.999782	-4.46651
116443	GRIN3A	mRNA	glutamate ionotropic receptor NMDA type subunit 3A	-0.441508	-0.84125	-0.0417657	1.52675	-2.36528	0.0327262	0.999782	-4.32085
54059	YBEY	mRNA	ybeY metalloendoribonuclease	-0.451781	-0.805195	-0.0983664	3.2659	-2.73759	0.0158428	0.999782	-3.99325
92370	PXYLP1	mRNA	2-phosphoxylose phosphatase 1	-0.452116	-0.811164	-0.0930679	3.84622	-2.69663	0.017175	0.999782	-3.91484
81578	COL21A1	mRNA	collagen type XXI alpha 1 chain	-0.45372	-0.865317	-0.0421222	3.8522	-2.36069	0.0330155	0.999782	-4.06794
100134229	KDM7A-DT	lncRNA	KDM7A divergent transcript	-0.457941	-0.877092	-0.0387905	1.73451	-2.33972	0.0343685	0.999782	-4.30848
133383	SETD9	mRNA	SET domain containing 9	-0.458616	-0.914591	-0.00264206	1.96513	-2.15394	0.0488532	0.999782	-4.33638
6096	RORB	mRNA	RAR related orphan receptor B	-0.460387	-0.872048	-0.0487272	7.52109	-2.39502	0.0309092	0.999782	-3.91499
144481	SOCS2-AS1	lncRNA	SOCS2 antisense RNA 1	-0.460816	-0.839312	-0.0823202	4.45669	-2.6073	0.0204682	0.999782	-3.86851
148713	PTPRVP	pseudogene	protein tyrosine phosphatase receptor type V, pseudogene	-0.463121	-0.890688	-0.0355533	1.69264	-2.3196	0.0357154	0.999782	-4.31685
482	ATP1B2	mRNA	ATPase Na+/K+ transporting subunit beta 2	-0.464413	-0.798295	-0.130531	2.95412	-2.97876	0.00981646	0.999782	-3.96003
701	BUB1B	mRNA	BUB1 mitotic checkpoint serine/threonine kinase B	-0.466823	-0.837991	-0.0956552	1.77894	-2.69343	0.0172835	0.999782	-4.21732
653075	GOLGA8T	mRNA	golgin A8 family member T	-0.470142	-0.891839	-0.0484458	1.86204	-2.38756	0.0313559	0.999782	-4.28466
5139	PDE3A	mRNA	phosphodiesterase 3A	-0.474176	-0.939381	-0.00897116	2.79846	-2.18283	0.0462774	0.999782	-4.25537
30835	CD209	mRNA	CD209 molecule	-0.476224	-0.892213	-0.0602361	1.64931	-2.45163	0.0277118	0.999782	-4.28876
1004	CDH6	mRNA	cadherin 6	-0.483156	-0.943409	-0.0229026	2.00389	-2.24809	0.0409172	0.999782	-4.30785
6772	STAT1	mRNA	signal transducer and activator of transcription 1	-0.490792	-0.949477	-0.0321073	6.83619	-2.29143	0.0376855	0.999782	-3.95841
221472	FGD2	mRNA	FYVE, RhoGEF and PH domain containing 2	-0.495422	-0.939513	-0.0513307	1.91497	-2.38906	0.0312653	0.999782	-4.27872
10900	RUNDC3A	mRNA	RUN domain containing 3A	-0.495737	-0.98317	-0.00830397	0.406084	-2.17801	0.0466977	0.999782	-4.43529
255743	NPNT	mRNA	nephronectin	-0.501391	-0.878225	-0.124558	3.49258	-2.84939	0.0126978	0.999782	-3.9082
5357	PLS1	mRNA	plastin 1	-0.506502	-0.945891	-0.067113	4.38243	-2.46863	0.0268148	0.999782	-3.94937
400322	HERC2P2	pseudogene	hect domain and RLD 2 pseudogene 2	-0.509146	-0.956925	-0.0613671	6.96031	-2.43502	0.0286155	0.999782	-3.87343
2264	FGFR4	mRNA	fibroblast growth factor receptor 4	-0.511087	-0.934457	-0.0877175	1.68683	-2.58523	0.0213711	0.999782	-4.25286
92949	ADAMTSL1	mRNA	ADAMTS like 1	-0.511175	-0.994895	-0.0274545	4.22198	-2.26308	0.0397717	0.999782	-4.07259
57538	ALPK3	mRNA	alpha kinase 3	-0.512505	-1.0226	-0.00240724	4.85096	-2.15164	0.0490641	0.999782	-4.07956
5365	PLXNB3	mRNA	plexin B3	-0.515871	-0.973128	-0.0586135	1.64096	-2.41604	0.0296828	0.999782	-4.29754
64108	RTP4	mRNA	receptor transporter protein 4	-0.516129	-0.880238	-0.15202	1.87738	-3.03565	0.00876313	0.999782	-4.12047
8519	IFITM1	mRNA	interferon induced transmembrane protein 1	-0.519277	-0.948955	-0.0895993	5.71582	-2.5881	0.0212518	0.999782	-3.77532
64123	ADGRL4	mRNA	adhesion G protein-coupled receptor L4	-0.521294	-0.937632	-0.104956	4.49644	-2.6814	0.0176978	0.999782	-3.82289
54	ACP5	mRNA	acid phosphatase 5, tartrate resistant	-0.525465	-0.972604	-0.0783258	3.16268	-2.51666	0.0244281	0.999782	-4.09137
6039	RNASE6	mRNA	ribonuclease A family member k6	-0.529972	-1.04287	-0.017071	0.202332	-2.21281	0.0437386	0.999782	-4.44086
80114	BICC1	mRNA	BicC family RNA binding protein 1	-0.53196	-0.890677	-0.173243	4.09586	-3.17578	0.00662143	0.999782	-3.64564
56241	SUSD2	mRNA	sushi domain containing 2	-0.532542	-1.04605	-0.0190379	2.02792	-2.22093	0.0430738	0.999782	-4.31192
138162	C9orf116	mRNA	chromosome 9 open reading frame 116	-0.537409	-1.03108	-0.043735	1.78094	-2.33125	0.0349296	0.999782	-4.30525
389119	INKA1	mRNA	inka box actin regulator 1	-0.537844	-0.951455	-0.124233	0.264163	-2.78477	0.0144324	0.999782	-4.35426
56971	CEACAM19	mRNA	CEA cell adhesion molecule 19	-0.543142	-1.02692	-0.0593616	2.07027	-2.4043	0.0303617	0.999782	-4.25861
55351	STK32B	mRNA	serine/threonine kinase 32B	-0.544951	-1.08952	-0.000385963	0.735551	-2.14305	0.0498584	0.999782	-4.42105
51473	DCDC2	mRNA	doublecortin domain containing 2	-0.551722	-0.934887	-0.168558	4.87253	-3.08361	0.00796232	0.999782	-3.55328
23179	RGL1	mRNA	ral guanine nucleotide dissociation stimulator like 1	-0.556916	-0.901813	-0.212019	6.87237	-3.458	0.00376154	0.999782	-3.26273
333926	PPM1J	mRNA	protein phosphatase, Mg2+/Mn2+ dependent 1J	-0.561612	-1.11356	-0.00966127	0.303454	-2.17901	0.04661	0.999782	-4.44017
283537	SLC46A3	mRNA	solute carrier family 46 member 3	-0.564816	-1.02991	-0.0997188	2.60539	-2.60068	0.0207349	0.999782	-4.13731
64581	CLEC7A	mRNA	C-type lectin domain containing 7A	-0.565709	-1.03739	-0.0940264	1.13341	-2.56843	0.0220843	0.999782	-4.31076
65987	KCTD14	mRNA	potassium channel tetramerization domain containing 14	-0.575221	-1.05603	-0.0944161	2.25779	-2.56206	0.0223604	0.999782	-4.1935
26289	AK5	mRNA	adenylate kinase 5	-0.579164	-1.05985	-0.0984794	1.01196	-2.58027	0.0215793	0.999782	-4.31968
1536	CYBB	mRNA	cytochrome b-245 beta chain	-0.582502	-1.15579	-0.00921356	4.81459	-2.17595	0.0468792	0.999782	-4.06781
729970	LOC729970	unmapped	hCG2028352-like	-0.584757	-1.07638	-0.0931368	0.0603088	-2.54724	0.0230163	0.999782	-4.40188
100134317	LOC100134317	unmapped	uncharacterized LOC100134317	-0.588296	-1.1012	-0.0753934	0.585775	-2.45632	0.0274614	0.999782	-4.37795
100422862	MIR548S	miRNA	microRNA 548s	-0.598299	-1.09069	-0.105905	-0.679879	-2.60214	0.0206761	0.999782	-4.43939
4648	MYO7B	mRNA	myosin VIIB	-0.606004	-1.07181	-0.140196	1.20626	-2.78607	0.0143951	0.999782	-4.25944
10875	FGL2	mRNA	fibrinogen like 2	-0.606988	-1.14882	-0.0651602	4.5035	-2.39907	0.0306691	0.999782	-3.97142
10290	SPEG	mRNA	striated muscle enriched protein kinase	-0.608319	-1.17731	-0.0393321	3.65599	-2.28957	0.0378196	0.999782	-4.11988
386597	RNF144A-AS1	lncRNA	RNF144A antisense RNA 1	-0.609494	-1.09653	-0.122462	1.97871	-2.68001	0.0177461	0.999782	-4.19413
116729	PPP1R27	mRNA	protein phosphatase 1 regulatory subunit 27	-0.611057	-1.1793	-0.0428131	-0.671072	-2.30288	0.036873	0.999782	-4.47027
192683	SCAMP5	mRNA	secretory carrier membrane protein 5	-0.617862	-1.20973	-0.0259915	1.75447	-2.23557	0.0418982	0.999782	-4.3299
6649	SOD3	mRNA	superoxide dismutase 3	-0.619419	-1.2125	-0.0263433	4.15924	-2.23665	0.0418128	0.999782	-4.09045
145773	FAM81A	mRNA	family with sequence similarity 81 member A	-0.624274	-1.14962	-0.0989231	0.758627	-2.54478	0.023127	0.999782	-4.3483
197259	MLKL	mRNA	mixed lineage kinase domain like pseudokinase	-0.62835	-1.17382	-0.0828781	2.41295	-2.46691	0.0269042	0.999782	-4.20143
221150	SKA3	mRNA	spindle and kinetochore associated complex subunit 3	-0.6312	-1.15926	-0.103145	1.08694	-2.55983	0.0224578	0.999782	-4.31605
6515	SLC2A3	mRNA	solute carrier family 2 member 3	-0.631212	-1.08463	-0.177791	4.56299	-2.98125	0.00976792	0.999782	-3.65278
54734	RAB39A	mRNA	RAB39A, member RAS oncogene family	-0.644581	-1.24901	-0.0401574	-1.16839	-2.28381	0.0382359	0.999782	-4.49085
653781	POTEJ	mRNA	POTE ankyrin domain family member J	-0.648962	-1.01445	-0.283478	1.07409	-3.80255	0.00188946	0.999782	-4.09543
22874	PLEKHA6	mRNA	pleckstrin homology domain containing A6	-0.657048	-1.24923	-0.0648638	4.57087	-2.3761	0.0320538	0.999782	-3.97657
100289410	MCF2L-AS1	lncRNA	MCF2L antisense RNA 1	-0.65905	-1.28857	-0.0295268	-0.808407	-2.24198	0.0413939	0.999782	-4.48174
27074	LAMP3	mRNA	lysosomal associated membrane protein 3	-0.675547	-1.30604	-0.0450565	0.0938633	-2.29457	0.0374612	0.999782	-4.4336
7135	TNNI1	mRNA	troponin I1, slow skeletal type	-0.6769	-1.28747	-0.0663309	0.843436	-2.37418	0.032172	0.999782	-4.37112
633	BGN	mRNA	biglycan	-0.678446	-1.3382	-0.0186912	4.90564	-2.2022	0.0446216	0.999782	-4.04666
6035	RNASE1	mRNA	ribonuclease A family member 1, pancreatic	-0.680153	-1.20731	-0.152995	3.8236	-2.76306	0.0150655	0.999782	-3.88232
9636	ISG15	mRNA	ISG15 ubiquitin like modifier	-0.681011	-1.25504	-0.10698	3.85237	-2.54064	0.0233143	0.999782	-3.97929
100506305	LINC00958	lncRNA	long intergenic non-protein coding RNA 958	-0.684664	-1.35101	-0.0183221	1.5643	-2.20041	0.0447719	0.999782	-4.35206
2196	FAT2	mRNA	FAT atypical cadherin 2	-0.689875	-1.33964	-0.0401063	2.84174	-2.27371	0.0389767	0.999782	-4.21564
644135	LOC644135	unmapped	uncharacterized LOC644135	-0.70474	-1.37655	-0.0329268	-0.582344	-2.24649	0.0410417	0.999782	-4.47184
7762	ZNF215	mRNA	zinc finger protein 215	-0.713097	-1.19325	-0.232942	1.90119	-3.18047	0.0065596	0.999782	-4.07746
406954	MIR181A2	miRNA	microRNA 181a-2	-0.716339	-1.39523	-0.0374525	-0.934962	-2.25967	0.0400293	0.999782	-4.48434
286042	FAM86B3P	pseudogene	family with sequence similarity 86, member A pseudogene	-0.72141	-1.24329	-0.199529	2.6276	-2.96029	0.0101845	0.999782	-4.01572
114757	CYGB	mRNA	cytoglobin	-0.72698	-1.33169	-0.122273	1.29964	-2.57455	0.0218219	0.999782	-4.29128
26301	GBGT1	mRNA	globoside alpha-1,3-N-acetylgalactosaminyltransferase 1 (FORS blood group)	-0.734719	-1.26106	-0.208374	2.33354	-2.98934	0.0096116	0.999782	-4.05565
4629	MYH11	mRNA	myosin heavy chain 11	-0.741752	-1.18188	-0.301624	5.37202	-3.60914	0.0027795	0.999782	-3.20402
85477	SCIN	mRNA	scinderin	-0.75143	-1.38443	-0.118427	3.81463	-2.54218	0.0232442	0.999782	-3.98279
100132417	FCGR1CP	pseudogene	Fc fragment of IgG receptor Ic, pseudogene	-0.761317	-1.32444	-0.198189	-0.733656	-2.89523	0.0115928	0.999782	-4.41087
340895	MALRD1	mRNA	MAM and LDL receptor class A domain containing 1	-0.764837	-1.50417	-0.0255033	-0.486349	-2.2154	0.0435251	0.999782	-4.47077
7499	XG	mRNA	Xg glycoprotein (Xg blood group)	-0.772819	-1.38305	-0.162584	0.626785	-2.71209	0.0166597	0.999782	-4.32931
79187	FSD1	mRNA	fibronectin type III and SPRY domain containing 1	-0.772892	-1.4184	-0.127383	0.705625	-2.56413	0.0222702	0.999782	-4.34691
5649	RELN	mRNA	reelin	-0.778881	-1.41888	-0.138879	2.29349	-2.60624	0.0205107	0.999782	-4.17176
643669	CCER2	mRNA	coiled-coil glutamate rich protein 2	-0.77923	-1.46123	-0.0972287	-1.17866	-2.44683	0.0279698	0.999782	-4.47584
641364	SLC7A11-AS1	lncRNA	SLC7A11 antisense RNA 1	-0.786231	-1.48569	-0.0867727	0.223704	-2.4072	0.0301927	0.999782	-4.40826
137835	TMEM71	mRNA	transmembrane protein 71	-0.799774	-1.48487	-0.11468	-0.407434	-2.50001	0.0252317	0.999782	-4.4339
3043	HBB	mRNA	hemoglobin subunit beta	-0.805073	-1.60925	-0.000898872	4.2736	-2.14392	0.0497769	0.999782	-4.12465
6916	TBXAS1	mRNA	thromboxane A synthase 1	-0.813218	-1.60779	-0.0186482	2.71543	-2.19179	0.0455044	0.999782	-4.25413
387882	C12orf75	mRNA	chromosome 12 open reading frame 75	-0.818531	-1.60222	-0.0348464	5.19001	-2.23675	0.0418049	0.999782	-4.01044
2798	GNRHR	mRNA	gonadotropin releasing hormone receptor	-0.827404	-1.45237	-0.202441	2.28706	-2.83523	0.0130596	0.999782	-4.10536
1013	CDH15	mRNA	cadherin 15	-0.848308	-1.65327	-0.043346	-0.885263	-2.25685	0.0402442	0.999782	-4.48201
2296	FOXC1	mRNA	forkhead box C1	-0.848357	-1.57155	-0.125167	0.160215	-2.51218	0.024642	0.999782	-4.39674
3352	HTR1D	mRNA	5-hydroxytryptamine receptor 1D	-0.855356	-1.70064	-0.0100686	1.61769	-2.16704	0.0476691	0.999782	-4.35385
121601	ANO4	mRNA	anoctamin 4	-0.86189	-1.55596	-0.167815	3.21185	-2.65931	0.018483	0.999782	-4.02165
89837	ULK4P3	pseudogene	ULK4 pseudogene 3	-0.869718	-1.53418	-0.205252	-0.311093	-2.80304	0.0139196	0.999782	-4.39214
10891	PPARGC1A	mRNA	PPARG coactivator 1 alpha	-0.870842	-1.70421	-0.0374757	3.06505	-2.23783	0.0417196	0.999782	-4.2018
64699	TMPRSS3	mRNA	transmembrane serine protease 3	-0.871029	-1.64488	-0.0971759	0.240109	-2.41045	0.0300043	0.999782	-4.40591
23657	SLC7A11	mRNA	solute carrier family 7 member 11	-0.875293	-1.55548	-0.195106	3.64077	-2.75581	0.0152828	0.999782	-3.91162
2525	FUT3	mRNA	fucosyltransferase 3 (Lewis blood group)	-0.875516	-1.68824	-0.0627879	-0.349168	-2.30698	0.0365863	0.999782	-4.45353
9914	ATP2C2	mRNA	ATPase secretory pathway Ca2+ transporting 2	-0.875893	-1.63987	-0.111916	4.68222	-2.45524	0.0275186	0.999782	-3.9211
10595	ERN2	mRNA	endoplasmic reticulum to nucleus signaling 2	-0.8804	-1.70838	-0.052421	2.70201	-2.27711	0.0387257	0.999782	-4.22564
2790	GNG10	mRNA	G protein subunit gamma 10	-0.880671	-1.51599	-0.245352	-0.486716	-2.96856	0.0100181	0.999782	-4.38527
644165	BCRP3	pseudogene	BCR pseudogene 3	-0.882271	-1.65029	-0.114249	-1.26948	-2.4601	0.0272614	0.999782	-4.47768
79949	PLEKHS1	mRNA	pleckstrin homology domain containing S1	-0.882621	-1.39352	-0.371721	2.40398	-3.69967	0.00231963	0.999782	-3.84504
6563	SLC14A1	mRNA	solute carrier family 14 member 1 (Kidd blood group)	-0.883454	-1.33368	-0.433232	0.515128	-4.20224	0.00085719	0.999782	-4.12924
3549	IHH	mRNA	Indian hedgehog signaling molecule	-0.886813	-1.63786	-0.135765	2.71603	-2.52865	0.023865	0.999782	-4.1395
4940	OAS3	mRNA	2'-5'-oligoadenylate synthetase 3	-0.89139	-1.52773	-0.255046	5.21588	-2.99985	0.00941212	0.999782	-3.5596
221981	THSD7A	mRNA	thrombospondin type 1 domain containing 7A	-0.893591	-1.37034	-0.41684	6.04235	-4.01394	0.0012421	0.999782	-2.95307
684	BST2	mRNA	bone marrow stromal cell antigen 2	-0.896892	-1.3903	-0.403485	3.17918	-3.89277	0.00157919	0.999782	-3.58771
57565	KLHL14	mRNA	kelch like family member 14	-0.898006	-1.66122	-0.134788	2.16711	-2.51973	0.0242827	0.999782	-4.20953
6402	SELL	mRNA	selectin L	-0.912854	-1.778	-0.0477059	-0.463936	-2.25962	0.0400334	0.999782	-4.46366
58189	WFDC1	mRNA	WAP four-disulfide core domain 1	-0.934904	-1.67497	-0.194839	1.35932	-2.70534	0.016883	0.999782	-4.25413
115677	NOSTRIN	mRNA	nitric oxide synthase trafficking	-0.941762	-1.71807	-0.165457	4.46428	-2.59796	0.0208455	0.999782	-3.8663
26059	ERC2	mRNA	ELKS/RAB6-interacting/CAST family member 2	-0.942607	-1.58109	-0.304122	1.12937	-3.16158	0.00681244	0.999782	-4.19054
401190	RGS7BP	mRNA	regulator of G protein signaling 7 binding protein	-0.95031	-1.74732	-0.153297	2.12782	-2.55343	0.0227402	0.999782	-4.20331
3434	IFIT1	mRNA	interferon induced protein with tetratricopeptide repeats 1	-0.959198	-1.84371	-0.0746909	2.41799	-2.32237	0.0355274	0.999782	-4.2389
55195	CCDC198	mRNA	coiled-coil domain containing 198	-0.969918	-1.92046	-0.0193779	0.508565	-2.18519	0.0460727	0.999782	-4.42321
10633	RASL10A	mRNA	RAS like family 10 member A	-0.974997	-1.65667	-0.293323	0.350279	-3.06302	0.00829678	0.999782	-4.29914
911	CD1C	mRNA	CD1c molecule	-0.981447	-1.91605	-0.0468412	-0.421063	-2.24886	0.0408579	0.999782	-4.46254
4599	MX1	mRNA	MX dynamin like GTPase 1	-0.990287	-1.97369	-0.0068837	4.36264	-2.15652	0.0486177	0.999782	-4.10952
150244	ZDHHC8P1	pseudogene	zinc finger DHHC-type containing 8 pseudogene 1	-0.995398	-1.58951	-0.401289	2.58851	-3.58802	0.00289943	0.999782	-3.82924
340543	TCEAL5	mRNA	transcription elongation factor A like 5	-0.996397	-1.74319	-0.249605	-1.14537	-2.85731	0.0124998	0.999782	-4.4363
56667	MUC13	mRNA	mucin 13, cell surface associated	-0.996713	-1.69734	-0.296081	3.14438	-3.04652	0.00857487	0.999782	-3.88286
81793	TLR10	mRNA	toll like receptor 10	-0.997641	-1.77946	-0.215825	-0.631333	-2.73271	0.0159959	0.999782	-4.41895
5137	PDE1C	mRNA	phosphodiesterase 1C	-1.00019	-1.94652	-0.0538633	-1.23976	-2.26342	0.0397456	0.999782	-4.49298
136227	COL26A1	mRNA	collagen type XXVI alpha 1 chain	-1.00162	-1.7185	-0.28473	1.0282	-2.99209	0.00955892	0.999782	-4.23421
57463	AMIGO1	mRNA	adhesion molecule with Ig like domain 1	-1.00657	-1.63306	-0.380083	1.22975	-3.44077	0.00389362	0.999782	-4.12374
79054	TRPM8	mRNA	transient receptor potential cation channel subfamily M member 8	-1.00997	-2.01633	-0.00360579	3.64375	-2.1492	0.049288	0.999782	-4.17763
130399	ACVR1C	mRNA	activin A receptor type 1C	-1.0128	-1.72348	-0.302129	1.41928	-3.05196	0.00848224	0.999782	-4.1711
353219	KAAG1	mRNA	kidney associated antigen 1	-1.01346	-1.6299	-0.397023	-0.562973	-3.52081	0.0033169	0.999782	-4.33394
152573	SHISA3	mRNA	shisa family member 3	-1.02603	-1.80861	-0.243441	1.4867	-2.8077	0.0137918	0.999782	-4.21582
1139	CHRNA7	mRNA	cholinergic receptor nicotinic alpha 7 subunit	-1.03486	-1.70937	-0.36034	1.31838	-3.28558	0.00531411	0.999782	-4.13881
56624	ASAH2	mRNA	N-acylsphingosine amidohydrolase 2	-1.04416	-1.75666	-0.331664	-1.38407	-3.1384	0.00713592	0.999782	-4.42535
338773	TMEM119	mRNA	transmembrane protein 119	-1.0548	-1.98311	-0.126491	2.66695	-2.43333	0.0287089	0.999782	-4.17492
55816	DOK5	mRNA	docking protein 5	-1.06577	-2.12582	-0.00572627	0.181848	-2.1531	0.0489301	0.999782	-4.44547
4939	OAS2	mRNA	2'-5'-oligoadenylate synthetase 2	-1.07009	-1.8864	-0.253778	4.07402	-2.8073	0.0138029	0.999782	-3.81283
649264	CES5AP1	pseudogene	carboxylesterase 5A pseudogene 1	-1.07298	-1.86091	-0.285064	-0.579676	-2.91632	0.0111165	0.999782	-4.39537
6518	SLC2A5	mRNA	solute carrier family 2 member 5	-1.11022	-2.13336	-0.0870897	1.19674	-2.32382	0.0354292	0.999782	-4.34889
56899	ANKS1B	mRNA	ankyrin repeat and sterile alpha motif domain containing 1B	-1.12036	-2.16924	-0.0714755	0.907624	-2.28746	0.0379713	0.999782	-4.37834
200772	LOC200772	unmapped	uncharacterized LOC200772	-1.12138	-1.86136	-0.381396	-0.825566	-3.2453	0.00576075	0.999782	-4.37941
200879	LIPH	mRNA	lipase H	-1.1219	-2.05936	-0.184449	-0.288906	-2.56289	0.0223245	0.999782	-4.41653
127294	MYOM3	mRNA	myomesin 3	-1.14608	-1.91357	-0.378596	-1.02513	-3.19793	0.0063342	0.999782	-4.39747
9407	TMPRSS11D	mRNA	transmembrane serine protease 11D	-1.15883	-2.18104	-0.136626	0.358411	-2.42776	0.0290193	0.999782	-4.39259
8778	SIGLEC5	mRNA	sialic acid binding Ig like lectin 5	-1.16343	-1.95825	-0.368607	-1.25545	-3.13468	0.00718915	0.999782	-4.4171
55753	OGDHL	mRNA	oxoglutarate dehydrogenase like	-1.16927	-2.01086	-0.327677	0.725197	-2.97534	0.00988357	0.999782	-4.27014
27145	FILIP1	mRNA	filamin A interacting protein 1	-1.19774	-2.20673	-0.188755	3.44525	-2.54215	0.0232456	0.999782	-4.02848
728577	CNTNAP3B	mRNA	contactin associated protein like 3B	-1.20251	-2.32694	-0.0780808	1.8568	-2.29024	0.0377713	0.999782	-4.29949
340348	TSPAN33	mRNA	tetraspanin 33	-1.22083	-1.98479	-0.456867	1.38183	-3.42221	0.00404114	0.999782	-4.09831
100506674	MRPS30-DT	lncRNA	MRPS30 divergent transcript	-1.22302	-2.01083	-0.435212	-0.653582	-3.32458	0.00491454	0.999782	-4.35748
57282	SLC4A10	mRNA	solute carrier family 4 member 10	-1.25472	-2.25817	-0.251275	-1.5276	-2.67779	0.0178236	0.999782	-4.46734
54937	SOHLH2	mRNA	spermatogenesis and oogenesis specific basic helix-loop-helix 2	-1.30913	-2.4715	-0.146764	-1.50025	-2.41193	0.0299192	0.999782	-4.48759
5340	PLG	mRNA	plasminogen	-1.32188	-2.64298	-0.000786997	-0.481803	-2.14281	0.049881	0.999782	-4.4757
10964	IFI44L	mRNA	interferon induced protein 44 like	-1.33038	-2.60272	-0.058039	2.84654	-2.23922	0.0416104	0.999782	-4.21761
400221	FLJ22447	unmapped	uncharacterized LOC400221	-1.33562	-2.39332	-0.277917	0.181131	-2.70423	0.0169199	0.999782	-4.36205
9723	SEMA3E	mRNA	semaphorin 3E	-1.42163	-1.98069	-0.862565	1.21204	-5.44566	8.13984e-05	0.999782	-3.82994
7103	TSPAN8	mRNA	tetraspanin 8	-1.4535	-2.44125	-0.465759	3.30319	-3.15134	0.00695344	0.999782	-3.80292
10752	CHL1	mRNA	cell adhesion molecule L1 like	-1.50269	-2.91878	-0.0866015	0.445366	-2.2725	0.039067	0.999782	-4.409
79937	CNTNAP3	mRNA	contactin associated protein like 3	-1.50388	-2.58192	-0.425831	0.615907	-2.98744	0.00964803	0.999782	-4.27624
100131825	CADM3-AS1	lncRNA	CADM3 antisense RNA 1	-1.61966	-3.05618	-0.18314	-1.79654	-2.41455	0.0297682	0.999782	-4.4958
727897	MUC5B	mRNA	mucin 5B, oligomeric mucus/gel-forming	-1.66776	-3.26716	-0.0683518	4.73705	-2.23305	0.0420986	0.999782	-4.04405
5803	PTPRZ1	mRNA	protein tyrosine phosphatase receptor type Z1	-1.70219	-2.96815	-0.436216	-0.667839	-2.87944	0.0119623	0.999782	-4.39979
5655	KLK10	mRNA	kallikrein related peptidase 10	-1.74331	-2.64461	-0.842	0.911431	-4.14215	0.000964595	0.999782	-4.05399
51716	CES1P1	pseudogene	carboxylesterase 1 pseudogene 1	-1.86332	-3.42422	-0.302424	-1.13681	-2.55645	0.0226065	0.999782	-4.4578
145837	DRAIC	lncRNA	downregulated RNA in cancer, inhibitor of cell invasion and migration	-1.98479	-3.85621	-0.113355	0.276288	-2.27125	0.0391598	0.999782	-4.41716
169693	TMEM252	mRNA	transmembrane protein 252	-2.16107	-4.12298	-0.199171	3.22426	-2.35894	0.0331267	0.999782	-4.12815
100132708	CYP4F30P	pseudogene	cytochrome P450 family 4 subfamily F member 30, pseudogene	-2.22305	-3.17277	-1.27334	-0.194876	-5.01281	0.000180852	0.999782	-4.14548
