# Supplementary material for: Transcriptomics of receptive endometrium in women with sonographic features of adenomyosis
Source: Reprod Biol Endocrinol. 2022 Jan 3;20:2. doi: 10.1186/s12958-021-00871-5 (PMC8722101; doi:10.1186/s12958-021-00871-5)
Supplement: Supplementary file 4 — Additional file 4. [file 12958_2021_871_MOESM4_ESM.xls]

## Sheet: ClueGO Results
ID	Term	Network group	Ontology Source	Term P value	Term P value corrected with Bonferroni step down	Group P value	Group P value corrected with Bonferroni step down	GOLevels	GOGroups	% Associated Genes	Nr. Genes	Cluster	Genes Cluster #1 (up-regulated genes)	Genes Cluster #2 (down-regulated genes)	%Genes Cluster #1	%Genes Cluster #2	%Genes Cluster #1.adjusted to input list size	%Genes Cluster #2 adjusted to input list size	Associated Genes Found
GO:0032365	intracellular lipid transport	intracellular lipid transport	GO_BiologicalProcess-EBI-UniProt-GOA-ACAP-ARAP_13.05.2021_00h00	1.07622e-05	0.00746894	1.07622e-05	2.15243e-05	[4, 5, 6]	Group0	20.7547	11	Specific for Cluster #1	[ABCA1, ABCD1, ABCG1, FABP3, NPC1, NPC2, VPS4A]	[ABCD2, CES1, LRP6, PLEKHA8]	63.6364	36.3636	62.4493	37.5507	[ABCA1, ABCD1, ABCD2, ABCG1, CES1, FABP3, LRP6, NPC1, NPC2, PLEKHA8, VPS4A]
GO:0004953	icosanoid receptor activity	icosanoid receptor activity	GO_BiologicalProcess-EBI-UniProt-GOA-ACAP-ARAP_13.05.2021_00h00	2.01837e-05	0.0139873	2.01837e-05	2.01837e-05	[5, 6, 7]	Group1	40	6	None Specific Cluster	[HPGD, LTB4R, PTGER1]	[PTGER2, PTGER3, PTGFR]	50	50	48.7265	51.2735	[HPGD, LTB4R, PTGER1, PTGER2, PTGER3, PTGFR]
GO:0004954	prostanoid receptor activity		GO_BiologicalProcess-EBI-UniProt-GOA-ACAP-ARAP_13.05.2021_00h00	4.97715e-05	0.0343921	2.01837e-05	2.01837e-05	[6, 7, 8]	Group1	45.4545	5	Specific for Cluster #2	[HPGD, PTGER1]	[PTGER2, PTGER3, PTGFR]	40	60	38.7836	61.2164	[HPGD, PTGER1, PTGER2, PTGER3, PTGFR]
GO:0004955	prostaglandin receptor activity		GO_BiologicalProcess-EBI-UniProt-GOA-ACAP-ARAP_13.05.2021_00h00	2.81279e-05	0.0194645	2.01837e-05	2.01837e-05	[7, 8, 9]	Group1	50	5	Specific for Cluster #2	[HPGD, PTGER1]	[PTGER2, PTGER3, PTGFR]	40	60	38.7836	61.2164	[HPGD, PTGER1, PTGER2, PTGER3, PTGFR]
