# Supplementary material for: Transcriptomics of receptive endometrium in women with sonographic features of adenomyosis
Source: Reprod Biol Endocrinol. 2022 Jan 3;20:2. doi: 10.1186/s12958-021-00871-5 (PMC8722101; doi:10.1186/s12958-021-00871-5)
Supplement: Supplementary file 5 — Additional file 5. [file 12958_2021_871_MOESM5_ESM.xls]

## Sheet: ClueGO Results
ID	Term	Network group	Ontology Source	Term PValue	Term PValue Corrected with Bonferroni step down	Group PValue	Group P value corrected with Bonferroni step down	GOLevels	GO Groups	% Associated Genes	Nr. Genes	Cluster	Genes Cluster #1 (up-regulated genes)	Genes Cluster #2 (down-regulated genes)	%Genes Cluster #1	%Genes Cluster #2	%Genes Cluster #1. adjusted to input list size	%Genes Cluster #2. adjusted to input list size	Associated Genes Found
GO:0001895	retina homeostasis	retina homeostasis	GO_BiologicalProcess-EBI-UniProt-GOA-ACAP-ARAP_13.05.2021_00h00	0.000626339	0.0476018	0.000626339	0.000626339	[4, 6]	Group0	8.04598	7	None Specific Cluster	[AZGP1, CDHR1, NECTIN4]	[ALPK3, ATP1B2, CDH15, POTEJ]	42.8571	57.1429	45.0075	54.9925	[ALPK3, ATP1B2, AZGP1, CDH15, CDHR1, NECTIN4, POTEJ]
GO:0007156	homophilic cell adhesion via plasma membrane adhesion molecules	homophilic cell adhesion via plasma membrane adhesion molecules	GO_BiologicalProcess-EBI-UniProt-GOA-ACAP-ARAP_13.05.2021_00h00	0.000143874	0.0117977	0.000143874	0.000575498	[5]	Group1	6.43275	11	Specific for Cluster #2	[CDHR1, NECTIN4]	[AMIGO1, CDH15, CDH24, CDH6, FAT1, FAT2, PALLD, PCDHA9, PLXNB3]	18.1818	81.8182	19.517	80.483	[AMIGO1, CDH15, CDH24, CDH6, CDHR1, FAT1, FAT2, NECTIN4, PALLD, PCDHA9, PLXNB3]
GO:0035455	response to interferon-alpha	response to interferon-alpha	GO_BiologicalProcess-EBI-UniProt-GOA-ACAP-ARAP_13.05.2021_00h00	0.000437712	0.0341415	0.000437712	0.000875423	[5]	Group2	18.1818	4	Specific for Cluster #2	[]	[BST2, EIF2AK2, IFITM1, LAMP3]	0	100	0	100	[BST2, EIF2AK2, IFITM1, LAMP3]
R-HSA:168935	viral dsRNA binds DDX58	ISG15-protein conjugation	REACTOME_Reactions_13.05.2021	8.852e-05	0.0075242	5.03772e-06	3.02263e-05	[-1]	Group3	50	3	Specific for Cluster #2	[]	[DHX58, ISG15, UBA7]	0	100	0	100	[DHX58, ISG15, UBA7]
GO:0032020	ISG15-protein conjugation		GO_BiologicalProcess-EBI-UniProt-GOA-ACAP-ARAP_13.05.2021_00h00	8.852e-05	0.0075242	5.03772e-06	3.02263e-05	[6, 7]	Group3	50	3	Specific for Cluster #2	[]	[ISG15, UBA7, UBE2E2]	0	100	0	100	[ISG15, UBA7, UBE2E2]
GO:0044273	sulfur compound catabolic process	cysteine metabolic process	GO_BiologicalProcess-EBI-UniProt-GOA-ACAP-ARAP_13.05.2021_00h00	0.000526502	0.0405406	0.000112389	0.000561944	[4]	Group4	9.83607	6	Specific for Cluster #1	[HEXA, MPST, TST, VSIG2]	[ACOT7, BGN]	66.6667	33.3333	68.578	31.422	[ACOT7, BGN, HEXA, MPST, TST, VSIG2]
GO:0006534	cysteine metabolic process		GO_BiologicalProcess-EBI-UniProt-GOA-ACAP-ARAP_13.05.2021_00h00	0.000117849	0.00989934	0.000112389	0.000561944	[5, 6, 7, 9]	Group4	25	4	Specific for Cluster #1	[MPST, TST, VSIG2]	[SLC7A11]	75	25	76.6012	23.3988	[MPST, SLC7A11, TST, VSIG2]
GO:0009092	homoserine metabolic process		GO_BiologicalProcess-EBI-UniProt-GOA-ACAP-ARAP_13.05.2021_00h00	0.00024177	0.0195834	0.000112389	0.000561944	[6, 7, 9]	Group4	37.5	3	Specific for Cluster #1	[MPST, TST, VSIG2]	[]	100	0	100	0	[MPST, TST, VSIG2]
GO:0019346	transsulfuration		GO_BiologicalProcess-EBI-UniProt-GOA-ACAP-ARAP_13.05.2021_00h00	0.00024177	0.0195834	0.000112389	0.000561944	[6, 7, 8, 9, 10]	Group4	37.5	3	Specific for Cluster #1	[MPST, TST, VSIG2]	[]	100	0	100	0	[MPST, TST, VSIG2]
R-HSA:3906995	Diseases associated with O-glycosylation of proteins	Diseases associated with O-glycosylation of proteins	REACTOME_Pathways_13.05.2021	0.000135987	0.0112869	0.000149209	0.000447626	[-1]	Group5	10.2941	7	None Specific Cluster	[ADAMTS17, ADAMTS5, ADAMTSL2]	[ADAMTSL1, MUC13, MUC5B, THSD7A]	42.8571	57.1429	45.0075	54.9925	[ADAMTS17, ADAMTS5, ADAMTSL1, ADAMTSL2, MUC13, MUC5B, THSD7A]
R-HSA:5083635	Defective B3GALTL causes Peters-plus syndrome (PpS)		REACTOME_Pathways_13.05.2021	0.000351366	0.0281093	0.000149209	0.000447626	[-1]	Group5	13.5135	5	Specific for Cluster #1	[ADAMTS17, ADAMTS5, ADAMTSL2]	[ADAMTSL1, THSD7A]	60	40	62.0761	37.9239	[ADAMTS17, ADAMTS5, ADAMTSL1, ADAMTSL2, THSD7A]
R-HSA:5173005	B3GALTL transfers glucose to O-fucosyl-proteins		REACTOME_Reactions_13.05.2021	0.000351366	0.0281093	0.000149209	0.000447626	[-1]	Group5	13.5135	5	Specific for Cluster #1	[ADAMTS17, ADAMTS5, ADAMTSL2]	[ADAMTSL1, THSD7A]	60	40	62.0761	37.9239	[ADAMTS17, ADAMTS5, ADAMTSL1, ADAMTSL2, THSD7A]
R-HSA:5173192	POFUT2 transfers fucose to TSR domain-containing proteins		REACTOME_Reactions_13.05.2021	0.000351366	0.0281093	0.000149209	0.000447626	[-1]	Group5	13.5135	5	Specific for Cluster #1	[ADAMTS17, ADAMTS5, ADAMTSL2]	[ADAMTSL1, THSD7A]	60	40	62.0761	37.9239	[ADAMTS17, ADAMTS5, ADAMTSL1, ADAMTSL2, THSD7A]
R-HSA:5173214	O-glycosylation of TSR domain-containing proteins		REACTOME_Pathways_13.05.2021	0.000399136	0.0315318	0.000149209	0.000447626	[-1]	Group5	13.1579	5	Specific for Cluster #1	[ADAMTS17, ADAMTS5, ADAMTSL2]	[ADAMTSL1, THSD7A]	60	40	62.0761	37.9239	[ADAMTS17, ADAMTS5, ADAMTSL1, ADAMTSL2, THSD7A]
R-HSA:6785565	Defective B3GALTL does not transfer glucose to O-fucosyl-proteins		REACTOME_Reactions_13.05.2021	0.000351366	0.0281093	0.000149209	0.000447626	[-1]	Group5	13.5135	5	Specific for Cluster #1	[ADAMTS17, ADAMTS5, ADAMTSL2]	[ADAMTSL1, THSD7A]	60	40	62.0761	37.9239	[ADAMTS17, ADAMTS5, ADAMTSL1, ADAMTSL2, THSD7A]
R-HSA:1015702	Expression of IFN-induced genes	Expression of IFN-induced genes	REACTOME_Reactions_13.05.2021	2.735e-09	2.7897e-07	2.97059e-07	2.07941e-06	[-1]	Group6	22.2222	10	Specific for Cluster #2	[IRF6]	[BST2, IFI35, IFIT1, IFITM1, ISG15, MX1, OAS2, OAS3, STAT1]	10	90	10.8137	89.1863	[BST2, IFI35, IFIT1, IFITM1, IRF6, ISG15, MX1, OAS2, OAS3, STAT1]
R-HSA:1169406	ISGylation of host proteins		REACTOME_Reactions_13.05.2021	3.26957e-06	0.0003008	2.97059e-07	2.07941e-06	[-1]	Group6	33.3333	5	Specific for Cluster #2	[]	[EIF2AK2, IFIT1, ISG15, MX1, STAT1]	0	100	0	100	[EIF2AK2, IFIT1, ISG15, MX1, STAT1]
R-HSA:1169410	Antiviral mechanism by IFN-stimulated genes		REACTOME_Pathways_13.05.2021	5.58753e-05	0.00480527	2.97059e-07	2.07941e-06	[-1]	Group6	10	8	Specific for Cluster #2	[]	[EIF2AK2, IFIT1, ISG15, MX1, OAS2, OAS3, STAT1, UBA7]	0	100	0	100	[EIF2AK2, IFIT1, ISG15, MX1, OAS2, OAS3, STAT1, UBA7]
R-HSA:1678841	Regulation of protein ISGylation by ISG15 deconjugating enzyme USP18		REACTOME_Reactions_13.05.2021	8.98559e-07	8.44646e-05	2.97059e-07	2.07941e-06	[-1]	Group6	41.6667	5	Specific for Cluster #2	[]	[EIF2AK2, IFIT1, ISG15, MX1, STAT1]	0	100	0	100	[EIF2AK2, IFIT1, ISG15, MX1, STAT1]
R-HSA:909733	Interferon alpha/beta signaling		REACTOME_Pathways_13.05.2021	3.08931e-07	2.96573e-05	2.97059e-07	2.07941e-06	[-1]	Group6	13.8889	10	Specific for Cluster #2	[IRF6]	[BST2, IFI35, IFIT1, IFITM1, ISG15, MX1, OAS2, OAS3, STAT1]	10	90	10.8137	89.1863	[BST2, IFI35, IFIT1, IFITM1, IRF6, ISG15, MX1, OAS2, OAS3, STAT1]
R-HSA:913531	Interferon Signaling		REACTOME_Pathways_13.05.2021	6.61006e-06	0.000588295	2.97059e-07	2.07941e-06	[-1]	Group6	7.03518	14	Specific for Cluster #2	[IRF6]	[BST2, EIF2AK2, IFI35, IFIT1, IFITM1, ISG15, MX1, OAS2, OAS3, STAT1, TRIM14, TRIM22, UBA7]	7.14286	92.8571	7.74411	92.2559	[BST2, EIF2AK2, IFI35, IFIT1, IFITM1, IRF6, ISG15, MX1, OAS2, OAS3, STAT1, TRIM14, TRIM22, UBA7]
GO:0019079	viral genome replication		GO_BiologicalProcess-EBI-UniProt-GOA-ACAP-ARAP_13.05.2021_00h00	1.15863e-05	0.00100801	2.97059e-07	2.07941e-06	[2, 3]	Group6	8.46154	11	Specific for Cluster #2	[ZC3HAV1]	[BST2, CD209, EIF2AK2, IFIT1, IFITM1, ISG15, MX1, OAS2, OAS3, PARP10]	9.09091	90.9091	9.83876	90.1612	[BST2, CD209, EIF2AK2, IFIT1, IFITM1, ISG15, MX1, OAS2, OAS3, PARP10, ZC3HAV1]
GO:0050792	regulation of viral process		GO_BiologicalProcess-EBI-UniProt-GOA-ACAP-ARAP_13.05.2021_00h00	3.333e-08	3.23301e-06	2.97059e-07	2.07941e-06	[2, 3]	Group6	8.67347	17	Specific for Cluster #2	[CHMP4C, ZC3HAV1]	[BST2, CD209, EIF2AK2, IFIT1, IFITM1, ISG15, LAMP3, LY6E, MX1, OAS2, OAS3, PARP10, STAT1, TRIM14, TRIM22]	11.7647	88.2353	12.7018	87.2982	[BST2, CD209, CHMP4C, EIF2AK2, IFIT1, IFITM1, ISG15, LAMP3, LY6E, MX1, OAS2, OAS3, PARP10, STAT1, TRIM14, TRIM22, ZC3HAV1]
GO:0048525	negative regulation of viral process		GO_BiologicalProcess-EBI-UniProt-GOA-ACAP-ARAP_13.05.2021_00h00	4.70113e-09	4.74814e-07	2.97059e-07	2.07941e-06	[2, 3, 4]	Group6	13.9785	13	Specific for Cluster #2	[ZC3HAV1]	[BST2, EIF2AK2, IFIT1, IFITM1, ISG15, LY6E, MX1, OAS2, OAS3, PARP10, STAT1, TRIM14]	7.69231	92.3077	8.33566	91.6643	[BST2, EIF2AK2, IFIT1, IFITM1, ISG15, LY6E, MX1, OAS2, OAS3, PARP10, STAT1, TRIM14, ZC3HAV1]
GO:1903900	regulation of viral life cycle		GO_BiologicalProcess-EBI-UniProt-GOA-ACAP-ARAP_13.05.2021_00h00	8.60847e-09	8.52238e-07	2.97059e-07	2.07941e-06	[3, 4]	Group6	10.1911	16	Specific for Cluster #2	[CHMP4C, ZC3HAV1]	[BST2, CD209, EIF2AK2, IFIT1, IFITM1, ISG15, LAMP3, LY6E, MX1, OAS2, OAS3, PARP10, TRIM14, TRIM22]	12.5	87.5	13.4867	86.5133	[BST2, CD209, CHMP4C, EIF2AK2, IFIT1, IFITM1, ISG15, LAMP3, LY6E, MX1, OAS2, OAS3, PARP10, TRIM14, TRIM22, ZC3HAV1]
GO:0009615	response to virus		GO_BiologicalProcess-EBI-UniProt-GOA-ACAP-ARAP_13.05.2021_00h00	3.19001e-07	3.03051e-05	2.97059e-07	2.07941e-06	[3, 5]	Group6	5.91398	22	Specific for Cluster #2	[HYAL3, IL10RB, LYST, MICA, ZC3HAV1]	[BST2, DHX58, EIF2AK2, FGL2, IFI44L, IFIT1, IFITM1, ISG15, MLKL, MX1, OAS2, OAS3, RNASE1, RNASE6, RTP4, STAT1, TRIM22]	22.7273	77.2727	24.2971	75.7029	[BST2, DHX58, EIF2AK2, FGL2, HYAL3, IFI44L, IFIT1, IFITM1, IL10RB, ISG15, LYST, MICA, MLKL, MX1, OAS2, OAS3, RNASE1, RNASE6, RTP4, STAT1, TRIM22, ZC3HAV1]
GO:0045069	regulation of viral genome replication		GO_BiologicalProcess-EBI-UniProt-GOA-ACAP-ARAP_13.05.2021_00h00	1.48934e-06	0.000138509	2.97059e-07	2.07941e-06	[3, 4, 5]	Group6	11.7647	10	Specific for Cluster #2	[ZC3HAV1]	[BST2, EIF2AK2, IFIT1, IFITM1, ISG15, MX1, OAS2, OAS3, PARP10]	10	90	10.8137	89.1863	[BST2, EIF2AK2, IFIT1, IFITM1, ISG15, MX1, OAS2, OAS3, PARP10, ZC3HAV1]
GO:0045071	negative regulation of viral genome replication		GO_BiologicalProcess-EBI-UniProt-GOA-ACAP-ARAP_13.05.2021_00h00	2.59598e-08	2.54406e-06	2.97059e-07	2.07941e-06	[3, 4, 5, 6]	Group6	17.8571	10	Specific for Cluster #2	[ZC3HAV1]	[BST2, EIF2AK2, IFIT1, IFITM1, ISG15, MX1, OAS2, OAS3, PARP10]	10	90	10.8137	89.1863	[BST2, EIF2AK2, IFIT1, IFITM1, ISG15, MX1, OAS2, OAS3, PARP10, ZC3HAV1]
GO:0140546	defense response to symbiont		GO_BiologicalProcess-EBI-UniProt-GOA-ACAP-ARAP_13.05.2021_00h00	6.35507e-09	6.35507e-07	2.97059e-07	2.07941e-06	[4, 5, 6]	Group6	7.72059	21	Specific for Cluster #2	[IL10RB, LYST, MICA, ZC3HAV1]	[BST2, DHX58, EIF2AK2, FGL2, IFI44L, IFIT1, IFITM1, ISG15, MLKL, MX1, OAS2, OAS3, RNASE1, RNASE6, RTP4, STAT1, TRIM22]	19.0476	80.9524	20.4305	79.5695	[BST2, DHX58, EIF2AK2, FGL2, IFI44L, IFIT1, IFITM1, IL10RB, ISG15, LYST, MICA, MLKL, MX1, OAS2, OAS3, RNASE1, RNASE6, RTP4, STAT1, TRIM22, ZC3HAV1]
GO:0051607	defense response to virus		GO_BiologicalProcess-EBI-UniProt-GOA-ACAP-ARAP_13.05.2021_00h00	6.35507e-09	6.35507e-07	2.97059e-07	2.07941e-06	[4, 5, 6, 7]	Group6	7.72059	21	Specific for Cluster #2	[IL10RB, LYST, MICA, ZC3HAV1]	[BST2, DHX58, EIF2AK2, FGL2, IFI44L, IFIT1, IFITM1, ISG15, MLKL, MX1, OAS2, OAS3, RNASE1, RNASE6, RTP4, STAT1, TRIM22]	19.0476	80.9524	20.4305	79.5695	[BST2, DHX58, EIF2AK2, FGL2, IFI44L, IFIT1, IFITM1, IL10RB, ISG15, LYST, MICA, MLKL, MX1, OAS2, OAS3, RNASE1, RNASE6, RTP4, STAT1, TRIM22, ZC3HAV1]
GO:0034340	response to type I interferon		GO_BiologicalProcess-EBI-UniProt-GOA-ACAP-ARAP_13.05.2021_00h00	7.23092e-06	0.000636321	2.97059e-07	2.07941e-06	[5, 6, 7]	Group6	9.90099	10	Specific for Cluster #2	[IRF6]	[BST2, IFI35, IFIT1, IFITM1, ISG15, MX1, OAS2, OAS3, STAT1]	10	90	10.8137	89.1863	[BST2, IFI35, IFIT1, IFITM1, IRF6, ISG15, MX1, OAS2, OAS3, STAT1]
GO:0060337	type I interferon signaling pathway		GO_BiologicalProcess-EBI-UniProt-GOA-ACAP-ARAP_13.05.2021_00h00	4.15295e-06	0.000377918	2.97059e-07	2.07941e-06	[5, 6, 7, 8, 9]	Group6	10.5263	10	Specific for Cluster #2	[IRF6]	[BST2, IFI35, IFIT1, IFITM1, ISG15, MX1, OAS2, OAS3, STAT1]	10	90	10.8137	89.1863	[BST2, IFI35, IFIT1, IFITM1, IRF6, ISG15, MX1, OAS2, OAS3, STAT1]
GO:0071357	cellular response to type I interferon		GO_BiologicalProcess-EBI-UniProt-GOA-ACAP-ARAP_13.05.2021_00h00	4.56834e-06	0.000411151	2.97059e-07	2.07941e-06	[6, 7, 8]	Group6	10.4167	10	Specific for Cluster #2	[IRF6]	[BST2, IFI35, IFIT1, IFITM1, ISG15, MX1, OAS2, OAS3, STAT1]	10	90	10.8137	89.1863	[BST2, IFI35, IFIT1, IFITM1, IRF6, ISG15, MX1, OAS2, OAS3, STAT1]
