# Supplementary material for: Transcriptomics of receptive endometrium in women with sonographic features of adenomyosis
Source: Reprod Biol Endocrinol. 2022 Jan 3;20:2. doi: 10.1186/s12958-021-00871-5 (PMC8722101; doi:10.1186/s12958-021-00871-5)
Supplement: Supplementary file 6 — Additional file 6. [file 12958_2021_871_MOESM6_ESM.xls]

## Sheet: ClueGO Results
ID	Term	Network group	Ontology Source	Term PValue	Term P value corrected with Bonferroni step down	Group PValue	Group P value corrected with Bonferroni step down	GOLevels	GO Groups	% Associated Genes	Nr. Genes	Cluster	Genes Cluster #1 (endometriosis list of 173 genes)	Genes Cluster #2 (Healthy uterus list of 151 gene)	Genes Cluster #3 (Adenomyosis list of 382 genes)	%Genes Cluster #1 (geni iz liste E)	%Genes Cluster #2 (geni iz liste H)	%Genes Cluster #3 (geni iz liste A)	%Genes Cluster #1.adjusted.to.input.list.size	%Genes Cluster #2.adjusted.to.input.list.size	%Genes Cluster #3.adjusted.to.input.list.size	Associated Genes Found
GO:0008236	serine-type peptidase activity	serine-type peptidase activity	GO_BiologicalProcess-EBI-UniProt-GOA-ACAP-ARAP_13.05.2021_00h00	6.04348e-06	0.00224213	6.04348e-06	3.62609e-05	[6, 7]	Group00	8.3871	26	None Specific Cluster	[AGT, ANXA2, GZMA, IL6, PCSK5, SERPINB8]	[ANXA2, C1R, CFD, DPP4, HABP2, SERPINA5, SERPING1]	[ANOS1, APP, CD109, CPVL, GZMK, KLK10, PLG, PROZ, PRSS16, RELN, TMPRSS11D, TMPRSS13, TMPRSS3, WFDC1]	22.2222	25.9259	51.8519	24.23	28.7702	46.9998	[AGT, ANOS1, ANXA2, APP, C1R, CD109, CFD, CPVL, DPP4, GZMA, GZMK, HABP2, IL6, KLK10, PCSK5, PLG, PROZ, PRSS16, RELN, SERPINA5, SERPINB8, SERPING1, TMPRSS11D, TMPRSS13, TMPRSS3, WFDC1]
GO:0051091	positive regulation of DNA-binding transcription factor activity	positive regulation of DNA-binding transcription factor activity	GO_BiologicalProcess-EBI-UniProt-GOA-ACAP-ARAP_13.05.2021_00h00	9.16406e-05	0.0327157	9.16406e-05	0.000183281	[4, 7, 8, 9, 10, 11, 12, 13, 14]	Group01	7.80142	22	None Specific Cluster	[ADGRF1, AGT, IL6, S100A8, TRIM15, VEGFA, ZIC2]	[ARID5B, CLU, PRKCQ]	[ALK, AMH, APP, CARD16, CD200, EIF2AK2, PINK1, PPARGC1A, RELN, TRIM14, TRIM22, VSIG2]	31.8182	13.6364	54.5455	34.9492	15.2442	49.8066	[ADGRF1, AGT, ALK, AMH, APP, ARID5B, CARD16, CD200, CLU, EIF2AK2, IL6, PINK1, PPARGC1A, PRKCQ, RELN, S100A8, TRIM14, TRIM15, TRIM22, VEGFA, VSIG2, ZIC2]
R-HSA:3906995	Diseases associated with O-glycosylation of proteins	Diseases associated with O-glycosylation of proteins	REACTOME_Pathways_13.05.2021	4.97533e-05	0.0180107	4.97533e-05	0.00014926	[-1]	Group02	14.7059	10	Specific for Cluster #3	[MUC7]	[ADAMTS1, GALNT12]	[ADAMTS17, ADAMTS5, ADAMTSL1, ADAMTSL2, MUC13, MUC5B, THSD7A]	10	20	70	11.2934	22.9879	65.7187	[ADAMTS1, ADAMTS17, ADAMTS5, ADAMTSL1, ADAMTSL2, GALNT12, MUC13, MUC5B, MUC7, THSD7A]
GO:0035924	cellular response to vascular endothelial growth factor stimulus	cellular response to vascular endothelial growth factor stimulus	GO_BiologicalProcess-EBI-UniProt-GOA-ACAP-ARAP_13.05.2021_00h00	4.97533e-05	0.0180107	4.97533e-05	0.00014926	[6]	Group03	14.7059	10	None Specific Cluster	[CCBE1, EGR3, NR4A1, VEGFA]	[GAS1, MT1G, SORD]	[CADM4, FOXC1, PIK3CB]	40	30	30	41.897	31.9807	26.1222	[CADM4, CCBE1, EGR3, FOXC1, GAS1, MT1G, NR4A1, PIK3CB, SORD, VEGFA]
GO:0046686	response to cadmium ion	response to cadmium ion	GO_BiologicalProcess-EBI-UniProt-GOA-ACAP-ARAP_13.05.2021_00h00	5.67114e-05	0.0204728	5.28819e-06	3.70173e-05	[5]	Group04	13.253	11	None Specific Cluster	[FOS, GSN, MAPK8]	[CDK1, MT1G, MT1H, MT2A, SOD2, SORD]	[CYBB, NPC1]	27.2727	54.5455	18.1818	27.8573	56.7039	15.4388	[CDK1, CYBB, FOS, GSN, MAPK8, MT1G, MT1H, MT2A, NPC1, SOD2, SORD]
GO:0046688	response to copper ion		GO_BiologicalProcess-EBI-UniProt-GOA-ACAP-ARAP_13.05.2021_00h00	7.08896e-05	0.0253785	5.28819e-06	3.70173e-05	[5]	Group04	17.7778	8	Specific for Cluster #2	[AOC1]	[CDK1, MT1G, MT1H, MT2A, SORD]	[APP, SOD3]	12.5	62.5	25	12.9009	65.6497	21.4494	[AOC1, APP, CDK1, MT1G, MT1H, MT2A, SOD3, SORD]
GO:2000241	regulation of reproductive process	regulation of reproductive process	GO_BiologicalProcess-EBI-UniProt-GOA-ACAP-ARAP_13.05.2021_00h00	2.87058e-05	0.0104489	2.87058e-05	0.000114823	[2, 3]	Group05	9.57447	18	None Specific Cluster	[EDNRB, POMZP3, PTAFR, VEGFA]	[ASPM, CDC20, DEFB1, EDNRB, LIF, MSX1, PAEP]	[ACVR1C, AMH, DEFB1, HORMAD1, HYAL3, MOCOS, PDE3A, RNASE6, STXBP1]	20	35	45	21.4983	38.29	40.2117	[ACVR1C, AMH, ASPM, CDC20, DEFB1, EDNRB, HORMAD1, HYAL3, LIF, MOCOS, MSX1, PAEP, PDE3A, POMZP3, PTAFR, RNASE6, STXBP1, VEGFA]
GO:0040020	regulation of meiotic nuclear division		GO_BiologicalProcess-EBI-UniProt-GOA-ACAP-ARAP_13.05.2021_00h00	0.000133824	0.0472397	2.87058e-05	0.000114823	[4, 5, 6, 7, 8]	Group05	18.9189	7	None Specific Cluster	[]	[CDC20, LIF, MSX1]	[HORMAD1, MOCOS, PDE3A, RNASE6]	0	42.8571	57.1429	0	47.8679	52.1321	[CDC20, HORMAD1, LIF, MOCOS, MSX1, PDE3A, RNASE6]
R-HSA:6783783	Interleukin-10 signaling	Interleukin-10 signaling	REACTOME_Pathways_13.05.2021	9.78556e-05	0.0348366	9.78556e-05	9.78556e-05	[-1]	Group06	17.0213	8	Specific for Cluster #1	[CCL3, CCL3L1, CCL3L3, CXCL2, IL6, PTAFR]	[LIF]	[IL10RB]	75	12.5	12.5	76.4422	12.9666	10.5913	[CCL3, CCL3L1, CCL3L3, CXCL2, IL10RB, IL6, LIF, PTAFR]
R-HSA:6784160	IL10 negatively regulates extracellular inflammatory mediators		REACTOME_Reactions_13.05.2021	0.00010081	0.0357877	9.78556e-05	9.78556e-05	[-1]	Group06	24	6	Specific for Cluster #1	[CCL3, CCL3L1, CCL3L3, CXCL2, IL6]	[LIF]	[]	83.3333	16.6667	0	83.0874	16.9126	0	[CCL3, CCL3L1, CCL3L3, CXCL2, IL6, LIF]
GO:0043062	extracellular structure organization	IL10 negatively regulates extracellular inflammatory mediators	GO_BiologicalProcess-EBI-UniProt-GOA-ACAP-ARAP_13.05.2021_00h00	8.72822e-08	3.29927e-05	1.03484e-07	8.27871e-07	[4]	Group07	8.29596	37	None Specific Cluster	[AGT, ANXA2, CCN1, COL12A1, DST, GSN, IL6, LAMA3, MMP26]	[ADAMTS1, ANXA2, COL16A1, COMP, DPP4, LAMB3, MFAP2, MFAP5, MMP26, POSTN, PTPRR, SPP1]	[ADAMTS17, ADAMTS5, ADAMTSL1, ADAMTSL2, APP, BGN, COL21A1, COL26A1, COL4A6, FGFR4, FOXC1, IHH, LTBP2, MMP23A, MPZL3, MYH11, NPNT, PLG]	23.0769	30.7692	46.1538	24.8779	33.7595	41.3627	[ADAMTS1, ADAMTS17, ADAMTS5, ADAMTSL1, ADAMTSL2, AGT, ANXA2, APP, BGN, CCN1, COL12A1, COL16A1, COL21A1, COL26A1, COL4A6, COMP, DPP4, DST, FGFR4, FOXC1, GSN, IHH, IL6, LAMA3, LAMB3, LTBP2, MFAP2, MFAP5, MMP23A, MMP26, MPZL3, MYH11, NPNT, PLG, POSTN, PTPRR, SPP1]
GO:0045229	external encapsulating structure organization		GO_BiologicalProcess-EBI-UniProt-GOA-ACAP-ARAP_13.05.2021_00h00	9.77938e-08	3.68682e-05	1.03484e-07	8.27871e-07	[4]	Group07	8.25893	37	None Specific Cluster	[AGT, ANXA2, CCN1, COL12A1, DST, GSN, IL6, LAMA3, MMP26]	[ADAMTS1, ANXA2, COL16A1, COMP, DPP4, LAMB3, MFAP2, MFAP5, MMP26, POSTN, PTPRR, SPP1]	[ADAMTS17, ADAMTS5, ADAMTSL1, ADAMTSL2, APP, BGN, COL21A1, COL26A1, COL4A6, FGFR4, FOXC1, IHH, LTBP2, MMP23A, MPZL3, MYH11, NPNT, PLG]	23.0769	30.7692	46.1538	24.8779	33.7595	41.3627	[ADAMTS1, ADAMTS17, ADAMTS5, ADAMTSL1, ADAMTSL2, AGT, ANXA2, APP, BGN, CCN1, COL12A1, COL16A1, COL21A1, COL26A1, COL4A6, COMP, DPP4, DST, FGFR4, FOXC1, GSN, IHH, IL6, LAMA3, LAMB3, LTBP2, MFAP2, MFAP5, MMP23A, MMP26, MPZL3, MYH11, NPNT, PLG, POSTN, PTPRR, SPP1]
GO:0030198	extracellular matrix organization		GO_BiologicalProcess-EBI-UniProt-GOA-ACAP-ARAP_13.05.2021_00h00	8.2433e-08	3.12421e-05	1.03484e-07	8.27871e-07	[5]	Group07	8.31461	37	None Specific Cluster	[AGT, ANXA2, CCN1, COL12A1, DST, GSN, IL6, LAMA3, MMP26]	[ADAMTS1, ANXA2, COL16A1, COMP, DPP4, LAMB3, MFAP2, MFAP5, MMP26, POSTN, PTPRR, SPP1]	[ADAMTS17, ADAMTS5, ADAMTSL1, ADAMTSL2, APP, BGN, COL21A1, COL26A1, COL4A6, FGFR4, FOXC1, IHH, LTBP2, MMP23A, MPZL3, MYH11, NPNT, PLG]	23.0769	30.7692	46.1538	24.8779	33.7595	41.3627	[ADAMTS1, ADAMTS17, ADAMTS5, ADAMTSL1, ADAMTSL2, AGT, ANXA2, APP, BGN, CCN1, COL12A1, COL16A1, COL21A1, COL26A1, COL4A6, COMP, DPP4, DST, FGFR4, FOXC1, GSN, IHH, IL6, LAMA3, LAMB3, LTBP2, MFAP2, MFAP5, MMP23A, MMP26, MPZL3, MYH11, NPNT, PLG, POSTN, PTPRR, SPP1]
R-HSA:9031616	EGR binds ARC gene	ARC gene expression	REACTOME_Reactions_13.05.2021	3.10548e-05	0.0112729	2.38888e-05	0.000119444	[-1]	Group08	100	3	Specific for Cluster #1	[EGR1, EGR2, EGR3]	[]	[]	100	0	0	100	0	0	[EGR1, EGR2, EGR3]
R-HSA:9031624	ARC gene expression		REACTOME_Reactions_13.05.2021	7.46141e-07	0.00027831	2.38888e-05	0.000119444	[-1]	Group08	50	6	Specific for Cluster #1	[EGR1, EGR2, EGR3, FOS, FOSB, JUNB]	[]	[]	100	0	0	100	0	0	[EGR1, EGR2, EGR3, FOS, FOSB, JUNB]
R-HSA:9031628	NGF-stimulated transcription		REACTOME_Pathways_13.05.2021	2.38888e-05	0.0087194	2.38888e-05	0.000119444	[-1]	Group08	20.5128	8	Specific for Cluster #1	[CDK5R1, EGR1, EGR2, EGR3, FOS, FOSB, JUNB]	[ID4]	[]	87.5	12.5	0	87.3062	12.6938	0	[CDK5R1, EGR1, EGR2, EGR3, FOS, FOSB, ID4, JUNB]
R-HSA:9612483	EGR1,2,3 bind the NAB2 promoter		REACTOME_Reactions_13.05.2021	3.10548e-05	0.0112729	2.38888e-05	0.000119444	[-1]	Group08	100	3	Specific for Cluster #1	[EGR1, EGR2, EGR3]	[]	[]	100	0	0	100	0	0	[EGR1, EGR2, EGR3]
R-HSA:9612493	EGR-dependent NAB2 gene expression		REACTOME_Reactions_13.05.2021	0.000121301	0.0429405	2.38888e-05	0.000119444	[-1]	Group08	75	3	Specific for Cluster #1	[EGR1, EGR2, EGR3]	[]	[]	100	0	0	100	0	0	[EGR1, EGR2, EGR3]
GO:0050792	regulation of viral process	negative regulation of viral process	GO_BiologicalProcess-EBI-UniProt-GOA-ACAP-ARAP_13.05.2021_00h00	1.04499e-06	0.000388737	2.98265e-08	2.68438e-07	[2, 3]	Group09	10.7143	21	Specific for Cluster #3	[BST2, GSN, TRIM15, ZFP36]	[TOP2A]	[BST2, CD209, CHMP4C, EIF2AK2, IFIT1, IFITM1, ISG15, LAMP3, LY6E, MX1, OAS2, OAS3, PARP10, STAT1, TRIM14, TRIM22, ZC3HAV1]	18.1818	4.54545	77.2727	20.8876	5.31462	73.7978	[BST2, CD209, CHMP4C, EIF2AK2, GSN, IFIT1, IFITM1, ISG15, LAMP3, LY6E, MX1, OAS2, OAS3, PARP10, STAT1, TOP2A, TRIM14, TRIM15, TRIM22, ZC3HAV1, ZFP36]
GO:0048525	negative regulation of viral process		GO_BiologicalProcess-EBI-UniProt-GOA-ACAP-ARAP_13.05.2021_00h00	3.058e-08	1.16816e-05	2.98265e-08	2.68438e-07	[2, 3, 4]	Group09	17.2043	16	Specific for Cluster #3	[BST2, GSN, TRIM15, ZFP36]	[]	[BST2, EIF2AK2, IFIT1, IFITM1, ISG15, LY6E, MX1, OAS2, OAS3, PARP10, STAT1, TRIM14, ZC3HAV1]	23.5294	0	76.4706	27.0141	0	72.9859	[BST2, EIF2AK2, GSN, IFIT1, IFITM1, ISG15, LY6E, MX1, OAS2, OAS3, PARP10, STAT1, TRIM14, TRIM15, ZC3HAV1, ZFP36]
GO:0009615	response to virus		GO_BiologicalProcess-EBI-UniProt-GOA-ACAP-ARAP_13.05.2021_00h00	2.93926e-07	0.000110516	2.98265e-08	2.68438e-07	[3, 5]	Group09	8.60215	32	Specific for Cluster #3	[AIMP1, BST2, CCL8, DDX17, DNAJC3, IFNA21, IL6, TRIM15]	[CLU, IL15, PENK]	[BST2, DHX58, EIF2AK2, FGL2, HYAL3, IFI44L, IFIT1, IFITM1, IL10RB, ISG15, LYST, MICA, MLKL, MX1, OAS2, OAS3, RNASE1, RNASE6, RTP4, STAT1, TRIM22, ZC3HAV1]	24.2424	9.09091	66.6667	27.2645	10.4057	62.3298	[AIMP1, BST2, CCL8, CLU, DDX17, DHX58, DNAJC3, EIF2AK2, FGL2, HYAL3, IFI44L, IFIT1, IFITM1, IFNA21, IL10RB, IL15, IL6, ISG15, LYST, MICA, MLKL, MX1, OAS2, OAS3, PENK, RNASE1, RNASE6, RTP4, STAT1, TRIM15, TRIM22, ZC3HAV1]
GO:0045069	regulation of viral genome replication		GO_BiologicalProcess-EBI-UniProt-GOA-ACAP-ARAP_13.05.2021_00h00	7.0827e-05	0.0254269	2.98265e-08	2.68438e-07	[3, 4, 5]	Group09	12.9412	11	Specific for Cluster #3	[BST2]	[TOP2A]	[BST2, EIF2AK2, IFIT1, IFITM1, ISG15, MX1, OAS2, OAS3, PARP10, ZC3HAV1]	8.33333	8.33333	83.3333	9.67969	9.85156	80.4688	[BST2, EIF2AK2, IFIT1, IFITM1, ISG15, MX1, OAS2, OAS3, PARP10, TOP2A, ZC3HAV1]
GO:0045071	negative regulation of viral genome replication		GO_BiologicalProcess-EBI-UniProt-GOA-ACAP-ARAP_13.05.2021_00h00	8.54826e-06	0.00316286	2.98265e-08	2.68438e-07	[3, 4, 5, 6]	Group09	17.8571	10	Specific for Cluster #3	[BST2]	[]	[BST2, EIF2AK2, IFIT1, IFITM1, ISG15, MX1, OAS2, OAS3, PARP10, ZC3HAV1]	9.09091	0	90.9091	10.7375	0	89.2625	[BST2, EIF2AK2, IFIT1, IFITM1, ISG15, MX1, OAS2, OAS3, PARP10, ZC3HAV1]
GO:0140546	defense response to symbiont		GO_BiologicalProcess-EBI-UniProt-GOA-ACAP-ARAP_13.05.2021_00h00	4.03102e-08	1.53582e-05	2.98265e-08	2.68438e-07	[4, 5, 6]	Group09	10.2941	28	Specific for Cluster #3	[AIMP1, BST2, DDX17, DNAJC3, IFNA21, IL6, TRIM15]	[IL15]	[BST2, DHX58, EIF2AK2, FGL2, IFI44L, IFIT1, IFITM1, IL10RB, ISG15, LYST, MICA, MLKL, MX1, OAS2, OAS3, RNASE1, RNASE6, RTP4, STAT1, TRIM22, ZC3HAV1]	24.1379	3.44828	72.4138	27.4775	3.99506	68.5274	[AIMP1, BST2, DDX17, DHX58, DNAJC3, EIF2AK2, FGL2, IFI44L, IFIT1, IFITM1, IFNA21, IL10RB, IL15, IL6, ISG15, LYST, MICA, MLKL, MX1, OAS2, OAS3, RNASE1, RNASE6, RTP4, STAT1, TRIM15, TRIM22, ZC3HAV1]
GO:0051607	defense response to virus		GO_BiologicalProcess-EBI-UniProt-GOA-ACAP-ARAP_13.05.2021_00h00	4.03102e-08	1.53582e-05	2.98265e-08	2.68438e-07	[4, 5, 6, 7]	Group09	10.2941	28	Specific for Cluster #3	[AIMP1, BST2, DDX17, DNAJC3, IFNA21, IL6, TRIM15]	[IL15]	[BST2, DHX58, EIF2AK2, FGL2, IFI44L, IFIT1, IFITM1, IL10RB, ISG15, LYST, MICA, MLKL, MX1, OAS2, OAS3, RNASE1, RNASE6, RTP4, STAT1, TRIM22, ZC3HAV1]	24.1379	3.44828	72.4138	27.4775	3.99506	68.5274	[AIMP1, BST2, DDX17, DHX58, DNAJC3, EIF2AK2, FGL2, IFI44L, IFIT1, IFITM1, IFNA21, IL10RB, IL15, IL6, ISG15, LYST, MICA, MLKL, MX1, OAS2, OAS3, RNASE1, RNASE6, RTP4, STAT1, TRIM15, TRIM22, ZC3HAV1]
R-HSA:1015702	Expression of IFN-induced genes	Expression of IFN-induced genes	REACTOME_Reactions_13.05.2021	9.42243e-09	3.60879e-06	7.58131e-10	7.58131e-09	[-1]	Group10	26.6667	12	Specific for Cluster #3	[BST2, EGR1]	[GBP2]	[BST2, IFI35, IFIT1, IFITM1, IRF6, ISG15, MX1, OAS2, OAS3, STAT1]	15.3846	7.69231	76.9231	17.6508	8.98212	73.367	[BST2, EGR1, GBP2, IFI35, IFIT1, IFITM1, IRF6, ISG15, MX1, OAS2, OAS3, STAT1]
R-HSA:1169406	ISGylation of host proteins		REACTOME_Reactions_13.05.2021	7.02497e-05	0.0252899	7.58131e-10	7.58131e-09	[-1]	Group10	33.3333	5	Specific for Cluster #3	[]	[]	[EIF2AK2, IFIT1, ISG15, MX1, STAT1]	0	0	100	0	0	100	[EIF2AK2, IFIT1, ISG15, MX1, STAT1]
R-HSA:1678841	Regulation of protein ISGylation by ISG15 deconjugating enzyme USP18		REACTOME_Reactions_13.05.2021	2.00427e-05	0.00733561	7.58131e-10	7.58131e-09	[-1]	Group10	41.6667	5	Specific for Cluster #3	[]	[]	[EIF2AK2, IFIT1, ISG15, MX1, STAT1]	0	0	100	0	0	100	[EIF2AK2, IFIT1, ISG15, MX1, STAT1]
R-HSA:909733	Interferon alpha/beta signaling		REACTOME_Pathways_13.05.2021	4.46884e-08	1.69816e-05	7.58131e-10	7.58131e-09	[-1]	Group10	19.4444	14	Specific for Cluster #3	[BST2, EGR1, IFNA21, SOCS3]	[GBP2]	[BST2, IFI35, IFIT1, IFITM1, IRF6, ISG15, MX1, OAS2, OAS3, STAT1]	26.6667	6.66667	66.6667	30.0054	7.63456	62.36	[BST2, EGR1, GBP2, IFI35, IFIT1, IFITM1, IFNA21, IRF6, ISG15, MX1, OAS2, OAS3, SOCS3, STAT1]
R-HSA:913531	Interferon Signaling		REACTOME_Pathways_13.05.2021	3.37346e-07	0.000126505	7.58131e-10	7.58131e-09	[-1]	Group10	11.0553	22	None Specific Cluster	[BST2, EGR1, EIF4A1, EIF4A2, IFNA21, PTAFR, SOCS3]	[GBP2, MT2A]	[BST2, EIF2AK2, IFI35, IFIT1, IFITM1, IRF6, ISG15, MX1, OAS2, OAS3, STAT1, TRIM14, TRIM22, UBA7]	30.4348	8.69565	60.8696	33.8591	9.84579	56.2951	[BST2, EGR1, EIF2AK2, EIF4A1, EIF4A2, GBP2, IFI35, IFIT1, IFITM1, IFNA21, IRF6, ISG15, MT2A, MX1, OAS2, OAS3, PTAFR, SOCS3, STAT1, TRIM14, TRIM22, UBA7]
GO:0050792	regulation of viral process		GO_BiologicalProcess-EBI-UniProt-GOA-ACAP-ARAP_13.05.2021_00h00	1.04499e-06	0.000388737	7.58131e-10	7.58131e-09	[2, 3]	Group10	10.7143	21	Specific for Cluster #3	[BST2, GSN, TRIM15, ZFP36]	[TOP2A]	[BST2, CD209, CHMP4C, EIF2AK2, IFIT1, IFITM1, ISG15, LAMP3, LY6E, MX1, OAS2, OAS3, PARP10, STAT1, TRIM14, TRIM22, ZC3HAV1]	18.1818	4.54545	77.2727	20.8876	5.31462	73.7978	[BST2, CD209, CHMP4C, EIF2AK2, GSN, IFIT1, IFITM1, ISG15, LAMP3, LY6E, MX1, OAS2, OAS3, PARP10, STAT1, TOP2A, TRIM14, TRIM15, TRIM22, ZC3HAV1, ZFP36]
GO:0048525	negative regulation of viral process		GO_BiologicalProcess-EBI-UniProt-GOA-ACAP-ARAP_13.05.2021_00h00	3.058e-08	1.16816e-05	7.58131e-10	7.58131e-09	[2, 3, 4]	Group10	17.2043	16	Specific for Cluster #3	[BST2, GSN, TRIM15, ZFP36]	[]	[BST2, EIF2AK2, IFIT1, IFITM1, ISG15, LY6E, MX1, OAS2, OAS3, PARP10, STAT1, TRIM14, ZC3HAV1]	23.5294	0	76.4706	27.0141	0	72.9859	[BST2, EIF2AK2, GSN, IFIT1, IFITM1, ISG15, LY6E, MX1, OAS2, OAS3, PARP10, STAT1, TRIM14, TRIM15, ZC3HAV1, ZFP36]
GO:1903900	regulation of viral life cycle		GO_BiologicalProcess-EBI-UniProt-GOA-ACAP-ARAP_13.05.2021_00h00	5.30529e-07	0.000198418	7.58131e-10	7.58131e-09	[3, 4]	Group10	12.1019	19	Specific for Cluster #3	[BST2, GSN, TRIM15]	[TOP2A]	[BST2, CD209, CHMP4C, EIF2AK2, IFIT1, IFITM1, ISG15, LAMP3, LY6E, MX1, OAS2, OAS3, PARP10, TRIM14, TRIM22, ZC3HAV1]	15	5	80	17.3222	5.8766	76.8012	[BST2, CD209, CHMP4C, EIF2AK2, GSN, IFIT1, IFITM1, ISG15, LAMP3, LY6E, MX1, OAS2, OAS3, PARP10, TOP2A, TRIM14, TRIM15, TRIM22, ZC3HAV1]
GO:0045069	regulation of viral genome replication		GO_BiologicalProcess-EBI-UniProt-GOA-ACAP-ARAP_13.05.2021_00h00	7.0827e-05	0.0254269	7.58131e-10	7.58131e-09	[3, 4, 5]	Group10	12.9412	11	Specific for Cluster #3	[BST2]	[TOP2A]	[BST2, EIF2AK2, IFIT1, IFITM1, ISG15, MX1, OAS2, OAS3, PARP10, ZC3HAV1]	8.33333	8.33333	83.3333	9.67969	9.85156	80.4688	[BST2, EIF2AK2, IFIT1, IFITM1, ISG15, MX1, OAS2, OAS3, PARP10, TOP2A, ZC3HAV1]
GO:0045071	negative regulation of viral genome replication		GO_BiologicalProcess-EBI-UniProt-GOA-ACAP-ARAP_13.05.2021_00h00	8.54826e-06	0.00316286	7.58131e-10	7.58131e-09	[3, 4, 5, 6]	Group10	17.8571	10	Specific for Cluster #3	[BST2]	[]	[BST2, EIF2AK2, IFIT1, IFITM1, ISG15, MX1, OAS2, OAS3, PARP10, ZC3HAV1]	9.09091	0	90.9091	10.7375	0	89.2625	[BST2, EIF2AK2, IFIT1, IFITM1, ISG15, MX1, OAS2, OAS3, PARP10, ZC3HAV1]
GO:0140546	defense response to symbiont		GO_BiologicalProcess-EBI-UniProt-GOA-ACAP-ARAP_13.05.2021_00h00	4.03102e-08	1.53582e-05	7.58131e-10	7.58131e-09	[4, 5, 6]	Group10	10.2941	28	Specific for Cluster #3	[AIMP1, BST2, DDX17, DNAJC3, IFNA21, IL6, TRIM15]	[IL15]	[BST2, DHX58, EIF2AK2, FGL2, IFI44L, IFIT1, IFITM1, IL10RB, ISG15, LYST, MICA, MLKL, MX1, OAS2, OAS3, RNASE1, RNASE6, RTP4, STAT1, TRIM22, ZC3HAV1]	24.1379	3.44828	72.4138	27.4775	3.99506	68.5274	[AIMP1, BST2, DDX17, DHX58, DNAJC3, EIF2AK2, FGL2, IFI44L, IFIT1, IFITM1, IFNA21, IL10RB, IL15, IL6, ISG15, LYST, MICA, MLKL, MX1, OAS2, OAS3, RNASE1, RNASE6, RTP4, STAT1, TRIM15, TRIM22, ZC3HAV1]
GO:0051607	defense response to virus		GO_BiologicalProcess-EBI-UniProt-GOA-ACAP-ARAP_13.05.2021_00h00	4.03102e-08	1.53582e-05	7.58131e-10	7.58131e-09	[4, 5, 6, 7]	Group10	10.2941	28	Specific for Cluster #3	[AIMP1, BST2, DDX17, DNAJC3, IFNA21, IL6, TRIM15]	[IL15]	[BST2, DHX58, EIF2AK2, FGL2, IFI44L, IFIT1, IFITM1, IL10RB, ISG15, LYST, MICA, MLKL, MX1, OAS2, OAS3, RNASE1, RNASE6, RTP4, STAT1, TRIM22, ZC3HAV1]	24.1379	3.44828	72.4138	27.4775	3.99506	68.5274	[AIMP1, BST2, DDX17, DHX58, DNAJC3, EIF2AK2, FGL2, IFI44L, IFIT1, IFITM1, IFNA21, IL10RB, IL15, IL6, ISG15, LYST, MICA, MLKL, MX1, OAS2, OAS3, RNASE1, RNASE6, RTP4, STAT1, TRIM15, TRIM22, ZC3HAV1]
GO:0034340	response to type I interferon		GO_BiologicalProcess-EBI-UniProt-GOA-ACAP-ARAP_13.05.2021_00h00	1.68447e-05	0.00618202	7.58131e-10	7.58131e-09	[5, 6, 7]	Group10	12.8713	13	Specific for Cluster #3	[BST2, EGR1, IFNA21]	[GBP2]	[BST2, IFI35, IFIT1, IFITM1, IRF6, ISG15, MX1, OAS2, OAS3, STAT1]	21.4286	7.14286	71.4286	24.3291	8.2537	67.4172	[BST2, EGR1, GBP2, IFI35, IFIT1, IFITM1, IFNA21, IRF6, ISG15, MX1, OAS2, OAS3, STAT1]
GO:0060337	type I interferon signaling pathway		GO_BiologicalProcess-EBI-UniProt-GOA-ACAP-ARAP_13.05.2021_00h00	8.55642e-06	0.00315732	7.58131e-10	7.58131e-09	[5, 6, 7, 8, 9]	Group10	13.6842	13	Specific for Cluster #3	[BST2, EGR1, IFNA21]	[GBP2]	[BST2, IFI35, IFIT1, IFITM1, IRF6, ISG15, MX1, OAS2, OAS3, STAT1]	21.4286	7.14286	71.4286	24.3291	8.2537	67.4172	[BST2, EGR1, GBP2, IFI35, IFIT1, IFITM1, IFNA21, IRF6, ISG15, MX1, OAS2, OAS3, STAT1]
GO:0071357	cellular response to type I interferon		GO_BiologicalProcess-EBI-UniProt-GOA-ACAP-ARAP_13.05.2021_00h00	9.61651e-06	0.00353887	7.58131e-10	7.58131e-09	[6, 7, 8]	Group10	13.5417	13	Specific for Cluster #3	[BST2, EGR1, IFNA21]	[GBP2]	[BST2, IFI35, IFIT1, IFITM1, IRF6, ISG15, MX1, OAS2, OAS3, STAT1]	21.4286	7.14286	71.4286	24.3291	8.2537	67.4172	[BST2, EGR1, GBP2, IFI35, IFIT1, IFITM1, IFNA21, IRF6, ISG15, MX1, OAS2, OAS3, STAT1]
