# Supplementary material for: Transcriptomics of receptive endometrium in women with sonographic features of adenomyosis
Source: Reprod Biol Endocrinol. 2022 Jan 3;20:2. doi: 10.1186/s12958-021-00871-5 (PMC8722101; doi:10.1186/s12958-021-00871-5)
Supplement: Supplementary file 7 — Additional file 7. [file 12958_2021_871_MOESM7_ESM.xls]

## Sheet: ClueGO Results
ID	Term	Network group	Ontology Source	Term PValue	Term P value corrected with Bonferroni step down	Group PValue	Group P value corrected with Bonferroni step down	GOLevels	GO Groups	% Associated Genes	Nr. Genes	Cluster	Genes Cluster #1 (Endometriosis list of 173 genes)	Genes Cluster #2 (Healthy uterus of 151 gene)	Genes Cluster #3 (Adenomyosis list of 424 genes)	%Genes Cluster #1	%Genes Cluster #2	%Genes Cluster #3	%Genes Cluster #1.adjusted to input list size	%Genes Cluster #2.adjusted to input list size	%Genes Cluster #3.adjusted to input list size	Associated Genes Found
GO:0002576	platelet degranulation	platelet degranulation	GO_BiologicalProcess-EBI-UniProt-GOA-ACAP-ARAP_13.05.2021_00h00	7.22396e-05	0.0320744	7.22396e-05	0.000361198	[4, 5, 6, 7, 8]	Group00	10.6383	15	None Specific Cluster	[ANXA5, CTSW, IL6, PLEK, TGFB3, VEGFA]	[CFD, CLU, ECM1, SERPING1]	[APP, CD109, ITGB3, PLG, STXBP1]	40	26.6667	33.3333	42.4844	28.7954	28.7202	[ANXA5, APP, CD109, CFD, CLU, CTSW, ECM1, IL6, ITGB3, PLEK, PLG, SERPING1, STXBP1, TGFB3, VEGFA]
GO:0033687	osteoblast proliferation	osteoblast proliferation	GO_BiologicalProcess-EBI-UniProt-GOA-ACAP-ARAP_13.05.2021_00h00	0.000106691	0.0466242	0.000106691	0.000106691	[3]	Group01	20.5882	7	None Specific Cluster	[CCN1, JUNB]	[HPSE, LRRC17]	[EIF2AK2, LTF, TMEM119]	28.5714	28.5714	42.8571	30.9261	31.442	37.6319	[CCN1, EIF2AK2, HPSE, JUNB, LRRC17, LTF, TMEM119]
GO:2000241	regulation of reproductive process	regulation of reproductive process	GO_BiologicalProcess-EBI-UniProt-GOA-ACAP-ARAP_13.05.2021_00h00	5.81532e-05	0.0260527	5.81532e-05	0.000407073	[2, 3]	Group02	9.57447	18	None Specific Cluster	[EDNRB, POMZP3, PTAFR, VEGFA]	[ASPM, CDC20, DEFB1, EDNRB, LIF, MSX1, PAEP]	[ACVR1C, AMH, DEFB1, HORMAD1, HYAL3, LIF, MOCOS, PDE3A, RNASE6, STXBP1]	19.0476	33.3333	47.619	20.802	37.0106	42.1874	[ACVR1C, AMH, ASPM, CDC20, DEFB1, EDNRB, HORMAD1, HYAL3, LIF, MOCOS, MSX1, PAEP, PDE3A, POMZP3, PTAFR, RNASE6, STXBP1, VEGFA]
R-HSA:3906995	Diseases associated with O-glycosylation of proteins	Diseases associated with O-glycosylation of proteins	REACTOME_Pathways_13.05.2021	7.83655e-05	0.0346376	7.83655e-05	0.000313462	[-1]	Group03	14.7059	10	Specific for Cluster #3	[MUC7]	[ADAMTS1, GALNT12]	[ADAMTS17, ADAMTS5, ADAMTSL1, ADAMTSL2, MUC13, MUC5B, THSD7A]	10	20	70	11.4785	23.34	65.1814	[ADAMTS1, ADAMTS17, ADAMTS5, ADAMTSL1, ADAMTSL2, GALNT12, MUC13, MUC5B, MUC7, THSD7A]
GO:0035924	cellular response to vascular endothelial growth factor stimulus	cellular response to vascular endothelial growth factor stimulus	GO_BiologicalProcess-EBI-UniProt-GOA-ACAP-ARAP_13.05.2021_00h00	7.83655e-05	0.0346376	7.83655e-05	0.000313462	[6]	Group04	14.7059	10	None Specific Cluster	[CCBE1, EGR3, NR4A1, VEGFA]	[GAS1, MT1G, SORD]	[CADM4, FOXC1, NR4A1, PIK3CB]	36.3636	27.2727	36.3636	38.8541	29.6266	31.5193	[CADM4, CCBE1, EGR3, FOXC1, GAS1, MT1G, NR4A1, PIK3CB, SORD, VEGFA]
GO:0036376	sodium ion export across plasma membrane	sodium ion export across plasma membrane	GO_BiologicalProcess-EBI-UniProt-GOA-ACAP-ARAP_13.05.2021_00h00	9.09387e-05	0.040104	9.09387e-05	0.000181877	[4, 6, 7, 8, 9]	Group05	33.3333	5	None Specific Cluster	[]	[ATP1B1, FXYD2]	[ATP12A, ATP1A2, ATP1B2]	0	40	60	0	45.5193	54.4807	[ATP12A, ATP1A2, ATP1B1, ATP1B2, FXYD2]
GO:0051091	positive regulation of DNA-binding transcription factor activity	positive regulation of DNA-binding transcription factor activity	GO_BiologicalProcess-EBI-UniProt-GOA-ACAP-ARAP_13.05.2021_00h00	8.82528e-06	0.0040861	8.82528e-06	0.000105903	[4, 7, 8, 9, 10, 11, 12, 13, 14]	Group06	8.86525	25	None Specific Cluster	[ADGRF1, AGT, IL6, S100A8, TRIM15, VEGFA, ZIC2]	[ARID5B, CLU, PRKCQ]	[ALK, AMH, APP, CARD16, CD200, EIF2AK2, IL10, LTF, PINK1, PPARGC1A, RELN, STAT3, TRIM14, TRIM22, VSIG2]	28	12	60	31.5055	13.7276	54.7669	[ADGRF1, AGT, ALK, AMH, APP, ARID5B, CARD16, CD200, CLU, EIF2AK2, IL10, IL6, LTF, PINK1, PPARGC1A, PRKCQ, RELN, S100A8, STAT3, TRIM14, TRIM15, TRIM22, VEGFA, VSIG2, ZIC2]
R-HSA:6783783	Interleukin-10 signaling	Interleukin-10 signaling	REACTOME_Pathways_13.05.2021	2.61244e-06	0.00121479	2.61244e-06	3.39618e-05	[-1]	Group07	21.2766	10	None Specific Cluster	[CCL3, CCL3L1, CCL3L3, CXCL2, IL6, PTAFR]	[LIF]	[IL10, IL10RB, LIF, STAT3]	54.5455	9.09091	36.3636	58.4706	9.90765	31.6217	[CCL3, CCL3L1, CCL3L3, CXCL2, IL10, IL10RB, IL6, LIF, PTAFR, STAT3]
R-HSA:6784160	IL10 negatively regulates extracellular inflammatory mediators		REACTOME_Reactions_13.05.2021	1.23649e-05	0.00571259	2.61244e-06	3.39618e-05	[-1]	Group07	28	7	Specific for Cluster #1	[CCL3, CCL3L1, CCL3L3, CXCL2, IL6]	[LIF]	[IL10, LIF]	62.5	12.5	25	65.4526	13.3089	21.2386	[CCL3, CCL3L1, CCL3L3, CXCL2, IL10, IL6, LIF]
R-HSA:6783589	Interleukin-6 family signaling	Interleukin-4 and Interleukin-13 signaling	REACTOME_Pathways_13.05.2021	0.000106267	0.046545	5.45159e-05	0.000436127	[-1]	Group08	25	6	None Specific Cluster	[IL6, SOCS3]	[LIF]	[LIF, LIFR, STAT1, STAT3]	28.5714	14.2857	57.1429	31.9409	16.2368	51.8223	[IL6, LIF, LIFR, SOCS3, STAT1, STAT3]
R-HSA:6785807	Interleukin-4 and Interleukin-13 signaling		REACTOME_Pathways_13.05.2021	6.07175e-05	0.0271407	5.45159e-05	0.000436127	[-1]	Group08	12.037	13	None Specific Cluster	[FOS, HSP90B1, IL6, JUNB, SOCS3, VEGFA, VIM]	[BCL6, LIF, MAOA]	[IL10, LIF, STAT1, STAT3]	50	21.4286	28.5714	52.6517	22.9414	24.4069	[BCL6, FOS, HSP90B1, IL10, IL6, JUNB, LIF, MAOA, SOCS3, STAT1, STAT3, VEGFA, VIM]
GO:0015399	primary active transmembrane transporter activity	ATPase-coupled transmembrane transporter activity	GO_BiologicalProcess-EBI-UniProt-GOA-ACAP-ARAP_13.05.2021_00h00	6.12619e-05	0.0273228	6.12619e-05	0.000367571	[5, 7]	Group09	10.7914	15	None Specific Cluster	[ABCB11, ABCC3, SLC1A1]	[ABCC3, ATP1B1, ATP6V0E2, ATP6V1A, FXYD2, SLC1A1]	[ABCA1, ATP12A, ATP1A2, ATP2B1, ATP2C2, ATP6V0E1, RALBP1, SLC26A8]	17.6471	35.2941	47.0588	19.2433	39.1285	41.6282	[ABCA1, ABCB11, ABCC3, ATP12A, ATP1A2, ATP1B1, ATP2B1, ATP2C2, ATP6V0E1, ATP6V0E2, ATP6V1A, FXYD2, RALBP1, SLC1A1, SLC26A8]
GO:0042626	ATPase-coupled transmembrane transporter activity		GO_BiologicalProcess-EBI-UniProt-GOA-ACAP-ARAP_13.05.2021_00h00	4.75335e-05	0.0213425	6.12619e-05	0.000367571	[6, 8]	Group09	11.0294	15	None Specific Cluster	[ABCB11, ABCC3, SLC1A1]	[ABCC3, ATP1B1, ATP6V0E2, ATP6V1A, FXYD2, SLC1A1]	[ABCA1, ATP12A, ATP1A2, ATP2B1, ATP2C2, ATP6V0E1, RALBP1, SLC26A8]	17.6471	35.2941	47.0588	19.2433	39.1285	41.6282	[ABCA1, ABCB11, ABCC3, ATP12A, ATP1A2, ATP1B1, ATP2B1, ATP2C2, ATP6V0E1, ATP6V0E2, ATP6V1A, FXYD2, RALBP1, SLC1A1, SLC26A8]
GO:0008236	serine-type peptidase activity	serine-type peptidase activity	GO_BiologicalProcess-EBI-UniProt-GOA-ACAP-ARAP_13.05.2021_00h00	5.70628e-07	0.000268766	5.70628e-07	7.98879e-06	[6, 7]	Group10	9.35484	29	None Specific Cluster	[AGT, ANXA2, GZMA, IL6, PCSK5, SERPINB8]	[ANXA2, C1R, CFD, DPP4, HABP2, SERPINA5, SERPING1]	[ANOS1, APP, CD109, CPVL, GZMK, KLK10, LTF, PLG, PROZ, PRSS16, RELN, SPINK2, TMPRSS11B, TMPRSS11D, TMPRSS13, TMPRSS3, WFDC1]	20	23.3333	56.6667	22.2986	26.449	51.2524	[AGT, ANOS1, ANXA2, APP, C1R, CD109, CFD, CPVL, DPP4, GZMA, GZMK, HABP2, IL6, KLK10, LTF, PCSK5, PLG, PROZ, PRSS16, RELN, SERPINA5, SERPINB8, SERPING1, SPINK2, TMPRSS11B, TMPRSS11D, TMPRSS13, TMPRSS3, WFDC1]
GO:0004252	serine-type endopeptidase activity		GO_BiologicalProcess-EBI-UniProt-GOA-ACAP-ARAP_13.05.2021_00h00	4.77763e-06	0.00221682	5.70628e-07	7.98879e-06	[7, 8]	Group10	8.96552	26	None Specific Cluster	[AGT, ANXA2, GZMA, IL6, PCSK5, SERPINB8]	[ANXA2, C1R, CFD, DPP4, HABP2, SERPINA5, SERPING1]	[ANOS1, APP, CD109, GZMK, KLK10, LTF, PLG, PROZ, SPINK2, TMPRSS11B, TMPRSS11D, TMPRSS13, TMPRSS3, WFDC1]	22.2222	25.9259	51.8519	24.516	29.079	46.405	[AGT, ANOS1, ANXA2, APP, C1R, CD109, CFD, DPP4, GZMA, GZMK, HABP2, IL6, KLK10, LTF, PCSK5, PLG, PROZ, SERPINA5, SERPINB8, SERPING1, SPINK2, TMPRSS11B, TMPRSS11D, TMPRSS13, TMPRSS3, WFDC1]
GO:0046686	response to cadmium ion	response to cadmium ion	GO_BiologicalProcess-EBI-UniProt-GOA-ACAP-ARAP_13.05.2021_00h00	9.22049e-05	0.0405702	9.81368e-06	0.00010795	[5]	Group11	13.253	11	None Specific Cluster	[FOS, GSN, MAPK8]	[CDK1, MT1G, MT1H, MT2A, SOD2, SORD]	[CYBB, NPC1]	27.2727	54.5455	18.1818	27.9785	56.8903	15.1312	[CDK1, CYBB, FOS, GSN, MAPK8, MT1G, MT1H, MT2A, NPC1, SOD2, SORD]
GO:0046688	response to copper ion		GO_BiologicalProcess-EBI-UniProt-GOA-ACAP-ARAP_13.05.2021_00h00	0.000103585	0.045474	9.81368e-06	0.00010795	[5]	Group11	17.7778	8	Specific for Cluster #2	[AOC1]	[CDK1, MT1G, MT1H, MT2A, SORD]	[APP, SOD3]	12.5	62.5	25	12.9772	65.9681	21.0547	[AOC1, APP, CDK1, MT1G, MT1H, MT2A, SOD3, SORD]
GO:0071706	tumor necrosis factor superfamily cytokine production	tumor necrosis factor production	GO_BiologicalProcess-EBI-UniProt-GOA-ACAP-ARAP_13.05.2021_00h00	2.23824e-05	0.0102287	2.23824e-05	0.000223824	[3, 6]	Group12	10.2857	18	None Specific Cluster	[CCL3, IL6, PTAFR, S100A8, ZFP36]	[ARG2, CLU]	[ACP5, AMH, APP, CHRNA7, CLEC7A, CYBB, IL10, LTF, OAS2, OAS3, STAT3]	27.7778	11.1111	61.1111	31.3346	12.7429	55.9225	[ACP5, AMH, APP, ARG2, CCL3, CHRNA7, CLEC7A, CLU, CYBB, IL10, IL6, LTF, OAS2, OAS3, PTAFR, S100A8, STAT3, ZFP36]
GO:0032640	tumor necrosis factor production		GO_BiologicalProcess-EBI-UniProt-GOA-ACAP-ARAP_13.05.2021_00h00	1.38961e-05	0.0064061	2.23824e-05	0.000223824	[4, 7]	Group12	10.6509	18	None Specific Cluster	[CCL3, IL6, PTAFR, S100A8, ZFP36]	[ARG2, CLU]	[ACP5, AMH, APP, CHRNA7, CLEC7A, CYBB, IL10, LTF, OAS2, OAS3, STAT3]	27.7778	11.1111	61.1111	31.3346	12.7429	55.9225	[ACP5, AMH, APP, ARG2, CCL3, CHRNA7, CLEC7A, CLU, CYBB, IL10, IL6, LTF, OAS2, OAS3, PTAFR, S100A8, STAT3, ZFP36]
GO:1903555	regulation of tumor necrosis factor superfamily cytokine production		GO_BiologicalProcess-EBI-UniProt-GOA-ACAP-ARAP_13.05.2021_00h00	2.23824e-05	0.0102287	2.23824e-05	0.000223824	[4, 5, 6, 7]	Group12	10.2857	18	None Specific Cluster	[CCL3, IL6, PTAFR, S100A8, ZFP36]	[ARG2, CLU]	[ACP5, AMH, APP, CHRNA7, CLEC7A, CYBB, IL10, LTF, OAS2, OAS3, STAT3]	27.7778	11.1111	61.1111	31.3346	12.7429	55.9225	[ACP5, AMH, APP, ARG2, CCL3, CHRNA7, CLEC7A, CLU, CYBB, IL10, IL6, LTF, OAS2, OAS3, PTAFR, S100A8, STAT3, ZFP36]
GO:0032680	regulation of tumor necrosis factor production		GO_BiologicalProcess-EBI-UniProt-GOA-ACAP-ARAP_13.05.2021_00h00	1.38961e-05	0.0064061	2.23824e-05	0.000223824	[5, 6, 7, 8]	Group12	10.6509	18	None Specific Cluster	[CCL3, IL6, PTAFR, S100A8, ZFP36]	[ARG2, CLU]	[ACP5, AMH, APP, CHRNA7, CLEC7A, CYBB, IL10, LTF, OAS2, OAS3, STAT3]	27.7778	11.1111	61.1111	31.3346	12.7429	55.9225	[ACP5, AMH, APP, ARG2, CCL3, CHRNA7, CLEC7A, CLU, CYBB, IL10, IL6, LTF, OAS2, OAS3, PTAFR, S100A8, STAT3, ZFP36]
R-HSA:9031616	EGR binds ARC gene	ARC gene expression	REACTOME_Reactions_13.05.2021	3.6574e-05	0.0164583	3.52369e-05	0.000317132	[-1]	Group13	100	3	Specific for Cluster #1	[EGR1, EGR2, EGR3]	[]	[]	100	0	0	100	0	0	[EGR1, EGR2, EGR3]
R-HSA:9031624	ARC gene expression		REACTOME_Reactions_13.05.2021	1.02622e-06	0.000479243	3.52369e-05	0.000317132	[-1]	Group13	50	6	Specific for Cluster #1	[EGR1, EGR2, EGR3, FOS, FOSB, JUNB]	[]	[]	100	0	0	100	0	0	[EGR1, EGR2, EGR3, FOS, FOSB, JUNB]
R-HSA:9031628	NGF-stimulated transcription		REACTOME_Pathways_13.05.2021	3.52369e-05	0.0158919	3.52369e-05	0.000317132	[-1]	Group13	20.5128	8	Specific for Cluster #1	[CDK5R1, EGR1, EGR2, EGR3, FOS, FOSB, JUNB]	[ID4]	[]	87.5	12.5	0	87.318	12.6821	0	[CDK5R1, EGR1, EGR2, EGR3, FOS, FOSB, ID4, JUNB]
R-HSA:9612483	EGR1,2,3 bind the NAB2 promoter		REACTOME_Reactions_13.05.2021	3.6574e-05	0.0164583	3.52369e-05	0.000317132	[-1]	Group13	100	3	Specific for Cluster #1	[EGR1, EGR2, EGR3]	[]	[]	100	0	0	100	0	0	[EGR1, EGR2, EGR3]
GO:0110149	regulation of biomineralization	regulation of biomineral tissue development	GO_BiologicalProcess-EBI-UniProt-GOA-ACAP-ARAP_13.05.2021_00h00	3.30739e-05	0.0149494	8.30785e-05	0.000249235	[2, 3]	Group14	12.7451	13	None Specific Cluster	[CCL3, CCN1, TGFB3]	[COMP, ECM1, HEY2]	[ATP2B1, ISG15, LTBP2, LTF, MMP20, RFLNB, TMEM119]	23.0769	23.0769	53.8462	25.5785	26.0052	48.4163	[ATP2B1, CCL3, CCN1, COMP, ECM1, HEY2, ISG15, LTBP2, LTF, MMP20, RFLNB, TGFB3, TMEM119]
GO:0031214	biomineral tissue development		GO_BiologicalProcess-EBI-UniProt-GOA-ACAP-ARAP_13.05.2021_00h00	7.20456e-05	0.0320603	8.30785e-05	0.000249235	[2, 4, 5, 6]	Group14	9.77011	17	None Specific Cluster	[CCL3, CCN1, TGFB3]	[ALPL, COMP, ECM1, HEY2, SNX10, SPP1]	[ATP2B1, ISG15, LTBP2, LTF, MMP20, ODAM, RFLNB, SPP1, TMEM119]	16.6667	33.3333	50	18.2915	37.1932	44.5153	[ALPL, ATP2B1, CCL3, CCN1, COMP, ECM1, HEY2, ISG15, LTBP2, LTF, MMP20, ODAM, RFLNB, SNX10, SPP1, TGFB3, TMEM119]
GO:0070167	regulation of biomineral tissue development		GO_BiologicalProcess-EBI-UniProt-GOA-ACAP-ARAP_13.05.2021_00h00	2.67159e-05	0.012129	8.30785e-05	0.000249235	[3, 4, 5, 6, 7]	Group14	13	13	None Specific Cluster	[CCL3, CCN1, TGFB3]	[COMP, ECM1, HEY2]	[ATP2B1, ISG15, LTBP2, LTF, MMP20, RFLNB, TMEM119]	23.0769	23.0769	53.8462	25.5785	26.0052	48.4163	[ATP2B1, CCL3, CCN1, COMP, ECM1, HEY2, ISG15, LTBP2, LTF, MMP20, RFLNB, TGFB3, TMEM119]
GO:0030500	regulation of bone mineralization		GO_BiologicalProcess-EBI-UniProt-GOA-ACAP-ARAP_13.05.2021_00h00	7.35318e-05	0.0325746	8.30785e-05	0.000249235	[4, 5, 6, 7, 8]	Group14	13.5802	11	None Specific Cluster	[CCL3, CCN1, TGFB3]	[COMP, ECM1]	[ATP2B1, ISG15, LTBP2, LTF, RFLNB, TMEM119]	27.2727	18.1818	54.5455	30.3009	20.5376	49.1615	[ATP2B1, CCL3, CCN1, COMP, ECM1, ISG15, LTBP2, LTF, RFLNB, TGFB3, TMEM119]
R-HSA:1474244	Extracellular matrix organization	Extracellular matrix organization	REACTOME_Pathways_13.05.2021	0.000108713	0.0473988	2.07304e-08	3.31687e-07	[-1]	Group15	7.97342	24	None Specific Cluster	[COL12A1, DST, LAMA3, TGFB3]	[ADAMTS1, CAPN6, COL16A1, COMP, LAMB3, MFAP2, MFAP5, SPP1]	[ADAMTS5, APP, BGN, COL11A1, COL21A1, COL26A1, COL4A6, COL8A1, ITGB3, LTBP2, MMP20, PLG, SPP1]	16	32	52	17.6372	35.8628	46.5	[ADAMTS1, ADAMTS5, APP, BGN, CAPN6, COL11A1, COL12A1, COL16A1, COL21A1, COL26A1, COL4A6, COL8A1, COMP, DST, ITGB3, LAMA3, LAMB3, LTBP2, MFAP2, MFAP5, MMP20, PLG, SPP1, TGFB3]
GO:0043062	extracellular structure organization		GO_BiologicalProcess-EBI-UniProt-GOA-ACAP-ARAP_13.05.2021_00h00	4.28468e-09	2.04808e-06	2.07304e-08	3.31687e-07	[4]	Group15	9.19283	41	None Specific Cluster	[AGT, ANXA2, CCN1, COL12A1, DST, GSN, IL6, LAMA3, MMP26]	[ADAMTS1, ANXA2, COL16A1, COMP, DPP4, LAMB3, MFAP2, MFAP5, MMP26, POSTN, PTPRR, SPP1]	[ADAMTS17, ADAMTS5, ADAMTSL1, ADAMTSL2, APP, BGN, COL11A1, COL21A1, COL26A1, COL4A6, COL8A1, FGFR4, FOXC1, IHH, ITGB3, LTBP2, MMP20, MMP23A, MPZL3, MYH11, NPNT, PLG, SPP1]	20.4545	27.2727	52.2727	22.58	30.6089	46.8111	[ADAMTS1, ADAMTS17, ADAMTS5, ADAMTSL1, ADAMTSL2, AGT, ANXA2, APP, BGN, CCN1, COL11A1, COL12A1, COL16A1, COL21A1, COL26A1, COL4A6, COL8A1, COMP, DPP4, DST, FGFR4, FOXC1, GSN, IHH, IL6, ITGB3, LAMA3, LAMB3, LTBP2, MFAP2, MFAP5, MMP20, MMP23A, MMP26, MPZL3, MYH11, NPNT, PLG, POSTN, PTPRR, SPP1]
GO:0045229	external encapsulating structure organization		GO_BiologicalProcess-EBI-UniProt-GOA-ACAP-ARAP_13.05.2021_00h00	4.87891e-09	2.32724e-06	2.07304e-08	3.31687e-07	[4]	Group15	9.15179	41	None Specific Cluster	[AGT, ANXA2, CCN1, COL12A1, DST, GSN, IL6, LAMA3, MMP26]	[ADAMTS1, ANXA2, COL16A1, COMP, DPP4, LAMB3, MFAP2, MFAP5, MMP26, POSTN, PTPRR, SPP1]	[ADAMTS17, ADAMTS5, ADAMTSL1, ADAMTSL2, APP, BGN, COL11A1, COL21A1, COL26A1, COL4A6, COL8A1, FGFR4, FOXC1, IHH, ITGB3, LTBP2, MMP20, MMP23A, MPZL3, MYH11, NPNT, PLG, SPP1]	20.4545	27.2727	52.2727	22.58	30.6089	46.8111	[ADAMTS1, ADAMTS17, ADAMTS5, ADAMTSL1, ADAMTSL2, AGT, ANXA2, APP, BGN, CCN1, COL11A1, COL12A1, COL16A1, COL21A1, COL26A1, COL4A6, COL8A1, COMP, DPP4, DST, FGFR4, FOXC1, GSN, IHH, IL6, ITGB3, LAMA3, LAMB3, LTBP2, MFAP2, MFAP5, MMP20, MMP23A, MMP26, MPZL3, MYH11, NPNT, PLG, POSTN, PTPRR, SPP1]
GO:0030198	extracellular matrix organization		GO_BiologicalProcess-EBI-UniProt-GOA-ACAP-ARAP_13.05.2021_00h00	4.01392e-09	1.92267e-06	2.07304e-08	3.31687e-07	[5]	Group15	9.21348	41	None Specific Cluster	[AGT, ANXA2, CCN1, COL12A1, DST, GSN, IL6, LAMA3, MMP26]	[ADAMTS1, ANXA2, COL16A1, COMP, DPP4, LAMB3, MFAP2, MFAP5, MMP26, POSTN, PTPRR, SPP1]	[ADAMTS17, ADAMTS5, ADAMTSL1, ADAMTSL2, APP, BGN, COL11A1, COL21A1, COL26A1, COL4A6, COL8A1, FGFR4, FOXC1, IHH, ITGB3, LTBP2, MMP20, MMP23A, MPZL3, MYH11, NPNT, PLG, SPP1]	20.4545	27.2727	52.2727	22.58	30.6089	46.8111	[ADAMTS1, ADAMTS17, ADAMTS5, ADAMTSL1, ADAMTSL2, AGT, ANXA2, APP, BGN, CCN1, COL11A1, COL12A1, COL16A1, COL21A1, COL26A1, COL4A6, COL8A1, COMP, DPP4, DST, FGFR4, FOXC1, GSN, IHH, IL6, ITGB3, LAMA3, LAMB3, LTBP2, MFAP2, MFAP5, MMP20, MMP23A, MMP26, MPZL3, MYH11, NPNT, PLG, POSTN, PTPRR, SPP1]
GO:0030199	collagen fibril organization		GO_BiologicalProcess-EBI-UniProt-GOA-ACAP-ARAP_13.05.2021_00h00	1.68736e-05	0.007745	2.07304e-08	3.31687e-07	[5, 6]	Group15	12.7273	14	None Specific Cluster	[ANXA2, COL12A1, DST, LAMA3]	[ANXA2, COL16A1, COMP, LAMB3, PTPRR]	[COL11A1, COL21A1, COL26A1, COL4A6, COL8A1, FOXC1]	26.6667	33.3333	40	28.6724	36.4382	34.8894	[ANXA2, COL11A1, COL12A1, COL16A1, COL21A1, COL26A1, COL4A6, COL8A1, COMP, DST, FOXC1, LAMA3, LAMB3, PTPRR]
GO:0050792	regulation of viral process	regulation of viral process	GO_BiologicalProcess-EBI-UniProt-GOA-ACAP-ARAP_13.05.2021_00h00	6.48878e-07	0.000304973	4.72839e-08	7.09258e-07	[2, 3]	Group16	11.2245	22	Specific for Cluster #3	[BST2, GSN, TRIM15, ZFP36]	[TOP2A]	[BST2, CD209, CHMP4C, EIF2AK2, IFIT1, IFITM1, ISG15, LAMP3, LTF, LY6E, MX1, OAS2, OAS3, PARP10, STAT1, TRIM14, TRIM22, ZC3HAV1]	17.3913	4.34783	78.2609	20.3888	5.18221	74.429	[BST2, CD209, CHMP4C, EIF2AK2, GSN, IFIT1, IFITM1, ISG15, LAMP3, LTF, LY6E, MX1, OAS2, OAS3, PARP10, STAT1, TOP2A, TRIM14, TRIM15, TRIM22, ZC3HAV1, ZFP36]
GO:0048525	negative regulation of viral process		GO_BiologicalProcess-EBI-UniProt-GOA-ACAP-ARAP_13.05.2021_00h00	9.75738e-09	4.64451e-06	4.72839e-08	7.09258e-07	[2, 3, 4]	Group16	18.2796	17	Specific for Cluster #3	[BST2, GSN, TRIM15, ZFP36]	[]	[BST2, EIF2AK2, IFIT1, IFITM1, ISG15, LTF, LY6E, MX1, OAS2, OAS3, PARP10, STAT1, TRIM14, ZC3HAV1]	22.2222	0	77.7778	26.0466	0	73.9534	[BST2, EIF2AK2, GSN, IFIT1, IFITM1, ISG15, LTF, LY6E, MX1, OAS2, OAS3, PARP10, STAT1, TRIM14, TRIM15, ZC3HAV1, ZFP36]
GO:0009615	response to virus		GO_BiologicalProcess-EBI-UniProt-GOA-ACAP-ARAP_13.05.2021_00h00	9.68933e-07	0.00045346	4.72839e-08	7.09258e-07	[3, 5]	Group16	8.60215	32	Specific for Cluster #3	[AIMP1, BST2, CCL8, DDX17, DNAJC3, IFNA21, IL6, TRIM15]	[CLU, IL15, PENK]	[BST2, DHX58, EIF2AK2, FGL2, HYAL3, IFI44L, IFIT1, IFITM1, IL10RB, ISG15, LYST, MICA, MLKL, MX1, OAS2, OAS3, RNASE1, RNASE6, RTP4, STAT1, TRIM22, ZC3HAV1]	24.2424	9.09091	66.6667	27.6846	10.5549	61.7605	[AIMP1, BST2, CCL8, CLU, DDX17, DHX58, DNAJC3, EIF2AK2, FGL2, HYAL3, IFI44L, IFIT1, IFITM1, IFNA21, IL10RB, IL15, IL6, ISG15, LYST, MICA, MLKL, MX1, OAS2, OAS3, PENK, RNASE1, RNASE6, RTP4, STAT1, TRIM15, TRIM22, ZC3HAV1]
GO:0045069	regulation of viral genome replication		GO_BiologicalProcess-EBI-UniProt-GOA-ACAP-ARAP_13.05.2021_00h00	2.34696e-05	0.0107021	4.72839e-08	7.09258e-07	[3, 4, 5]	Group16	14.1176	12	Specific for Cluster #3	[BST2]	[TOP2A]	[BST2, EIF2AK2, IFIT1, IFITM1, ISG15, LTF, MX1, OAS2, OAS3, PARP10, ZC3HAV1]	7.69231	7.69231	84.6154	9.14068	9.29314	81.5662	[BST2, EIF2AK2, IFIT1, IFITM1, ISG15, LTF, MX1, OAS2, OAS3, PARP10, TOP2A, ZC3HAV1]
GO:0045071	negative regulation of viral genome replication		GO_BiologicalProcess-EBI-UniProt-GOA-ACAP-ARAP_13.05.2021_00h00	1.91448e-06	0.000892146	4.72839e-08	7.09258e-07	[3, 4, 5, 6]	Group16	19.6429	11	Specific for Cluster #3	[BST2]	[]	[BST2, EIF2AK2, IFIT1, IFITM1, ISG15, LTF, MX1, OAS2, OAS3, PARP10, ZC3HAV1]	8.33333	0	91.6667	10.0772	0	89.9228	[BST2, EIF2AK2, IFIT1, IFITM1, ISG15, LTF, MX1, OAS2, OAS3, PARP10, ZC3HAV1]
GO:0140546	defense response to symbiont		GO_BiologicalProcess-EBI-UniProt-GOA-ACAP-ARAP_13.05.2021_00h00	1.25323e-07	5.92779e-05	4.72839e-08	7.09258e-07	[4, 5, 6]	Group16	10.2941	28	Specific for Cluster #3	[AIMP1, BST2, DDX17, DNAJC3, IFNA21, IL6, TRIM15]	[IL15]	[BST2, DHX58, EIF2AK2, FGL2, IFI44L, IFIT1, IFITM1, IL10RB, ISG15, LYST, MICA, MLKL, MX1, OAS2, OAS3, RNASE1, RNASE6, RTP4, STAT1, TRIM22, ZC3HAV1]	24.1379	3.44828	72.4138	27.9415	4.05823	68.0002	[AIMP1, BST2, DDX17, DHX58, DNAJC3, EIF2AK2, FGL2, IFI44L, IFIT1, IFITM1, IFNA21, IL10RB, IL15, IL6, ISG15, LYST, MICA, MLKL, MX1, OAS2, OAS3, RNASE1, RNASE6, RTP4, STAT1, TRIM15, TRIM22, ZC3HAV1]
GO:0051607	defense response to virus		GO_BiologicalProcess-EBI-UniProt-GOA-ACAP-ARAP_13.05.2021_00h00	1.25323e-07	5.92779e-05	4.72839e-08	7.09258e-07	[4, 5, 6, 7]	Group16	10.2941	28	Specific for Cluster #3	[AIMP1, BST2, DDX17, DNAJC3, IFNA21, IL6, TRIM15]	[IL15]	[BST2, DHX58, EIF2AK2, FGL2, IFI44L, IFIT1, IFITM1, IL10RB, ISG15, LYST, MICA, MLKL, MX1, OAS2, OAS3, RNASE1, RNASE6, RTP4, STAT1, TRIM22, ZC3HAV1]	24.1379	3.44828	72.4138	27.9415	4.05823	68.0002	[AIMP1, BST2, DDX17, DHX58, DNAJC3, EIF2AK2, FGL2, IFI44L, IFIT1, IFITM1, IFNA21, IL10RB, IL15, IL6, ISG15, LYST, MICA, MLKL, MX1, OAS2, OAS3, RNASE1, RNASE6, RTP4, STAT1, TRIM15, TRIM22, ZC3HAV1]
R-HSA:1015702	Expression of IFN-induced genes	Expression of IFN-induced genes	REACTOME_Reactions_13.05.2021	1.72446e-08	8.19119e-06	4.97805e-09	8.46269e-08	[-1]	Group17	26.6667	12	Specific for Cluster #3	[BST2, EGR1]	[GBP2]	[BST2, IFI35, IFIT1, IFITM1, IRF6, ISG15, MX1, OAS2, OAS3, STAT1]	15.3846	7.69231	76.9231	17.9713	9.1355	72.8932	[BST2, EGR1, GBP2, IFI35, IFIT1, IFITM1, IRF6, ISG15, MX1, OAS2, OAS3, STAT1]
R-HSA:1169406	ISGylation of host proteins		REACTOME_Reactions_13.05.2021	9.09387e-05	0.040104	4.97805e-09	8.46269e-08	[-1]	Group17	33.3333	5	Specific for Cluster #3	[]	[]	[EIF2AK2, IFIT1, ISG15, MX1, STAT1]	0	0	100	0	0	100	[EIF2AK2, IFIT1, ISG15, MX1, STAT1]
R-HSA:1678841	Regulation of protein ISGylation by ISG15 deconjugating enzyme USP18		REACTOME_Reactions_13.05.2021	2.60615e-05	0.011858	4.97805e-09	8.46269e-08	[-1]	Group17	41.6667	5	Specific for Cluster #3	[]	[]	[EIF2AK2, IFIT1, ISG15, MX1, STAT1]	0	0	100	0	0	100	[EIF2AK2, IFIT1, ISG15, MX1, STAT1]
R-HSA:909733	Interferon alpha/beta signaling		REACTOME_Pathways_13.05.2021	8.75979e-08	4.15214e-05	4.97805e-09	8.46269e-08	[-1]	Group17	19.4444	14	Specific for Cluster #3	[BST2, EGR1, IFNA21, SOCS3]	[GBP2]	[BST2, IFI35, IFIT1, IFITM1, IRF6, ISG15, MX1, OAS2, OAS3, STAT1]	26.6667	6.66667	66.6667	30.4672	7.74384	61.789	[BST2, EGR1, GBP2, IFI35, IFIT1, IFITM1, IFNA21, IRF6, ISG15, MX1, OAS2, OAS3, SOCS3, STAT1]
R-HSA:913531	Interferon Signaling		REACTOME_Pathways_13.05.2021	8.41783e-07	0.000394796	4.97805e-09	8.46269e-08	[-1]	Group17	11.0553	22	None Specific Cluster	[BST2, EGR1, EIF4A1, EIF4A2, IFNA21, PTAFR, SOCS3]	[GBP2, MT2A]	[BST2, EIF2AK2, IFI35, IFIT1, IFITM1, IRF6, ISG15, MX1, OAS2, OAS3, STAT1, TRIM14, TRIM22, UBA7]	30.4348	8.69565	60.8696	34.3298	9.97211	55.6981	[BST2, EGR1, EIF2AK2, EIF4A1, EIF4A2, GBP2, IFI35, IFIT1, IFITM1, IFNA21, IRF6, ISG15, MT2A, MX1, OAS2, OAS3, PTAFR, SOCS3, STAT1, TRIM14, TRIM22, UBA7]
GO:0019079	viral genome replication		GO_BiologicalProcess-EBI-UniProt-GOA-ACAP-ARAP_13.05.2021_00h00	0.000109303	0.0475466	4.97805e-09	8.46269e-08	[2, 3]	Group17	10.7692	14	Specific for Cluster #3	[BST2, CCL8]	[TOP2A]	[BST2, CD209, EIF2AK2, IFIT1, IFITM1, ISG15, LTF, MX1, OAS2, OAS3, PARP10, ZC3HAV1]	13.3333	6.66667	80	15.6846	7.97312	76.3422	[BST2, CCL8, CD209, EIF2AK2, IFIT1, IFITM1, ISG15, LTF, MX1, OAS2, OAS3, PARP10, TOP2A, ZC3HAV1]
GO:0050792	regulation of viral process		GO_BiologicalProcess-EBI-UniProt-GOA-ACAP-ARAP_13.05.2021_00h00	6.48878e-07	0.000304973	4.97805e-09	8.46269e-08	[2, 3]	Group17	11.2245	22	Specific for Cluster #3	[BST2, GSN, TRIM15, ZFP36]	[TOP2A]	[BST2, CD209, CHMP4C, EIF2AK2, IFIT1, IFITM1, ISG15, LAMP3, LTF, LY6E, MX1, OAS2, OAS3, PARP10, STAT1, TRIM14, TRIM22, ZC3HAV1]	17.3913	4.34783	78.2609	20.3888	5.18221	74.429	[BST2, CD209, CHMP4C, EIF2AK2, GSN, IFIT1, IFITM1, ISG15, LAMP3, LTF, LY6E, MX1, OAS2, OAS3, PARP10, STAT1, TOP2A, TRIM14, TRIM15, TRIM22, ZC3HAV1, ZFP36]
GO:0048525	negative regulation of viral process		GO_BiologicalProcess-EBI-UniProt-GOA-ACAP-ARAP_13.05.2021_00h00	9.75738e-09	4.64451e-06	4.97805e-09	8.46269e-08	[2, 3, 4]	Group17	18.2796	17	Specific for Cluster #3	[BST2, GSN, TRIM15, ZFP36]	[]	[BST2, EIF2AK2, IFIT1, IFITM1, ISG15, LTF, LY6E, MX1, OAS2, OAS3, PARP10, STAT1, TRIM14, ZC3HAV1]	22.2222	0	77.7778	26.0466	0	73.9534	[BST2, EIF2AK2, GSN, IFIT1, IFITM1, ISG15, LTF, LY6E, MX1, OAS2, OAS3, PARP10, STAT1, TRIM14, TRIM15, ZC3HAV1, ZFP36]
GO:1903900	regulation of viral life cycle		GO_BiologicalProcess-EBI-UniProt-GOA-ACAP-ARAP_13.05.2021_00h00	2.7308e-07	0.000128894	4.97805e-09	8.46269e-08	[3, 4]	Group17	12.7389	20	Specific for Cluster #3	[BST2, GSN, TRIM15]	[TOP2A]	[BST2, CD209, CHMP4C, EIF2AK2, IFIT1, IFITM1, ISG15, LAMP3, LTF, LY6E, MX1, OAS2, OAS3, PARP10, TRIM14, TRIM22, ZC3HAV1]	14.2857	4.7619	80.9524	16.8469	5.7093	77.4438	[BST2, CD209, CHMP4C, EIF2AK2, GSN, IFIT1, IFITM1, ISG15, LAMP3, LTF, LY6E, MX1, OAS2, OAS3, PARP10, TOP2A, TRIM14, TRIM15, TRIM22, ZC3HAV1]
GO:0045069	regulation of viral genome replication		GO_BiologicalProcess-EBI-UniProt-GOA-ACAP-ARAP_13.05.2021_00h00	2.34696e-05	0.0107021	4.97805e-09	8.46269e-08	[3, 4, 5]	Group17	14.1176	12	Specific for Cluster #3	[BST2]	[TOP2A]	[BST2, EIF2AK2, IFIT1, IFITM1, ISG15, LTF, MX1, OAS2, OAS3, PARP10, ZC3HAV1]	7.69231	7.69231	84.6154	9.14068	9.29314	81.5662	[BST2, EIF2AK2, IFIT1, IFITM1, ISG15, LTF, MX1, OAS2, OAS3, PARP10, TOP2A, ZC3HAV1]
GO:0045071	negative regulation of viral genome replication		GO_BiologicalProcess-EBI-UniProt-GOA-ACAP-ARAP_13.05.2021_00h00	1.91448e-06	0.000892146	4.97805e-09	8.46269e-08	[3, 4, 5, 6]	Group17	19.6429	11	Specific for Cluster #3	[BST2]	[]	[BST2, EIF2AK2, IFIT1, IFITM1, ISG15, LTF, MX1, OAS2, OAS3, PARP10, ZC3HAV1]	8.33333	0	91.6667	10.0772	0	89.9228	[BST2, EIF2AK2, IFIT1, IFITM1, ISG15, LTF, MX1, OAS2, OAS3, PARP10, ZC3HAV1]
GO:0140546	defense response to symbiont		GO_BiologicalProcess-EBI-UniProt-GOA-ACAP-ARAP_13.05.2021_00h00	1.25323e-07	5.92779e-05	4.97805e-09	8.46269e-08	[4, 5, 6]	Group17	10.2941	28	Specific for Cluster #3	[AIMP1, BST2, DDX17, DNAJC3, IFNA21, IL6, TRIM15]	[IL15]	[BST2, DHX58, EIF2AK2, FGL2, IFI44L, IFIT1, IFITM1, IL10RB, ISG15, LYST, MICA, MLKL, MX1, OAS2, OAS3, RNASE1, RNASE6, RTP4, STAT1, TRIM22, ZC3HAV1]	24.1379	3.44828	72.4138	27.9415	4.05823	68.0002	[AIMP1, BST2, DDX17, DHX58, DNAJC3, EIF2AK2, FGL2, IFI44L, IFIT1, IFITM1, IFNA21, IL10RB, IL15, IL6, ISG15, LYST, MICA, MLKL, MX1, OAS2, OAS3, RNASE1, RNASE6, RTP4, STAT1, TRIM15, TRIM22, ZC3HAV1]
GO:0051607	defense response to virus		GO_BiologicalProcess-EBI-UniProt-GOA-ACAP-ARAP_13.05.2021_00h00	1.25323e-07	5.92779e-05	4.97805e-09	8.46269e-08	[4, 5, 6, 7]	Group17	10.2941	28	Specific for Cluster #3	[AIMP1, BST2, DDX17, DNAJC3, IFNA21, IL6, TRIM15]	[IL15]	[BST2, DHX58, EIF2AK2, FGL2, IFI44L, IFIT1, IFITM1, IL10RB, ISG15, LYST, MICA, MLKL, MX1, OAS2, OAS3, RNASE1, RNASE6, RTP4, STAT1, TRIM22, ZC3HAV1]	24.1379	3.44828	72.4138	27.9415	4.05823	68.0002	[AIMP1, BST2, DDX17, DHX58, DNAJC3, EIF2AK2, FGL2, IFI44L, IFIT1, IFITM1, IFNA21, IL10RB, IL15, IL6, ISG15, LYST, MICA, MLKL, MX1, OAS2, OAS3, RNASE1, RNASE6, RTP4, STAT1, TRIM15, TRIM22, ZC3HAV1]
GO:0034340	response to type I interferon		GO_BiologicalProcess-EBI-UniProt-GOA-ACAP-ARAP_13.05.2021_00h00	2.97468e-05	0.0134753	4.97805e-09	8.46269e-08	[5, 6, 7]	Group17	12.8713	13	Specific for Cluster #3	[BST2, EGR1, IFNA21]	[GBP2]	[BST2, IFI35, IFIT1, IFITM1, IRF6, ISG15, MX1, OAS2, OAS3, STAT1]	21.4286	7.14286	71.4286	24.7343	8.3823	66.8834	[BST2, EGR1, GBP2, IFI35, IFIT1, IFITM1, IFNA21, IRF6, ISG15, MX1, OAS2, OAS3, STAT1]
GO:0060337	type I interferon signaling pathway		GO_BiologicalProcess-EBI-UniProt-GOA-ACAP-ARAP_13.05.2021_00h00	1.52592e-05	0.00701922	4.97805e-09	8.46269e-08	[5, 6, 7, 8, 9]	Group17	13.6842	13	Specific for Cluster #3	[BST2, EGR1, IFNA21]	[GBP2]	[BST2, IFI35, IFIT1, IFITM1, IRF6, ISG15, MX1, OAS2, OAS3, STAT1]	21.4286	7.14286	71.4286	24.7343	8.3823	66.8834	[BST2, EGR1, GBP2, IFI35, IFIT1, IFITM1, IFNA21, IRF6, ISG15, MX1, OAS2, OAS3, STAT1]
GO:0071357	cellular response to type I interferon		GO_BiologicalProcess-EBI-UniProt-GOA-ACAP-ARAP_13.05.2021_00h00	1.71216e-05	0.0078417	4.97805e-09	8.46269e-08	[6, 7, 8]	Group17	13.5417	13	Specific for Cluster #3	[BST2, EGR1, IFNA21]	[GBP2]	[BST2, IFI35, IFIT1, IFITM1, IRF6, ISG15, MX1, OAS2, OAS3, STAT1]	21.4286	7.14286	71.4286	24.7343	8.3823	66.8834	[BST2, EGR1, GBP2, IFI35, IFIT1, IFITM1, IFNA21, IRF6, ISG15, MX1, OAS2, OAS3, STAT1]
